# Supplementary material for: Trans-ethnic Mendelian-randomization study reveals causal relationships between cardiometabolic factors and chronic kidney disease
Source: Int J Epidemiol. 2021 Oct 20;50(6):1995–2010. doi: 10.1093/ije/dyab203 (PMC8743120; doi:10.1093/ije/dyab203)
Supplement: dyab203_Supplementary_Data [file dyab203_supplementary_data.zip]

Archive with 2 entries (2 files):
- ije-2021-06-0996-File007.docx
- ije-2021-06-0996-File008.xlsx
