# Supplementary material for: Trans-ethnic Mendelian-randomization study reveals causal relationships between cardiometabolic factors and chronic kidney disease
Source: Int J Epidemiol. 2021 Oct 20;50(6):1995–2010. doi: 10.1093/ije/dyab203 (PMC8743120; doi:10.1093/ije/dyab203)
Supplement: dyab203_Supplementary_Data [file dyab203_supplementary_data.zip › ije-2021-06-0996-File008.xlsx]

## Sheet: TableS1.Reported-risk-factors
Table S1. Characters of 45 reported risk factors selected from PubMed.
Category	Phenotype_name	Abbreviation	European						East Asian
			PMID/BioRxiv	Sample Size	Unit	N_SNPs	Power	Consortium/First author	PMID	Sample Size	Unit	N_SNPs	Power	Consortium/First author
Blood pressure phenotypes	Systolic blood pressure	SBP	https://research-information.bristol.ac.uk/en/datasets/mrc-ieu-uk-biobank-gwas-pipeline-version-1(1d574a24-f448-4dc9-82bd-c8e264209b16).html	436419	SD	346	1	UKBB	30487518	183785	SD	43	0.0258591	Takeuchi
	Diastolic blood pressure	DBP	https://research-information.bristol.ac.uk/en/datasets/mrc-ieu-uk-biobank-gwas-pipeline-version-1(1d574a24-f448-4dc9-82bd-c8e264209b16).html	436424	SD	372	0.999989	UKBB	30487518	183785	SD	56	0.0287971	Takeuchi
	Pulse pressure	PP	30224653	801644	SD	230	0.152558	ICBP+UKBB	30487518	183784	SD	28	0.0307215	Takeuchi
	Hypertension	HBP	https://research-information.bristol.ac.uk/en/datasets/mrc-ieu-uk-biobank-gwas-pipeline-version-1(1d574a24-f448-4dc9-82bd-c8e264209b16).html	461880	-	218	1	UKBB	30487518	72038	-	31	0.0298798	Takeuchi
Diabetic/glycemic phenotypes	Type 2 diabetes mellitus	T2DM	30297969	898130	-	237	0.999981	DIAMANTE	32499647	433540	-	183	1	Spracklen
	Hemoglobin A1c	HbA1c	28898252	123665	SD	42	0.380158	MAGIC	28898252	20838	SD	66	0.048318	MAGIC
	Fasting glucose	FG	22885924	133010	SD	43	0.928142	MAGIC	-	-	-	-	-	-
	Fasting insulin	FI	22885924	108557	SD	15	0.939107	MAGIC	-	-	-	-	-	-
	2h glucose	2hGlu	22885924	42854	SD	10	0.867278	MAGIC	-	-	-	-	-	-
	Fasting proinsulin	FP	21873549	15898	SD	10	0.165955	MAGIC	-	-	-	-	-	-
	HOMA-B	HOMA-B	20081858	36466	SD	4	0.0369619	MAGIC	-	-	-	-	-	-
	Insulin-Like Growth Factor Binding Protein 3	IGFBP3	27329260	18991	SD	4	0.034388	Teumer	-	-	-	-	-	-
	Insulin-Like Growth Factor I	IGF1	27329260	27517	SD	9	0.13371	Teumer	-	-	-	-	-	-
Smoking	Compound smoking index	S-index	https://www.biorxiv.org/content/10.1101/381301v1	463003	SD	124	0.386859	Wootton	-	-	-	-	-	-
	Cigarettes per day	C-per day	-	-	-	-	-	-	31089300	72655	SD	5	0.139819	Matoba
Sleep disorders	Chronotype	CHRONO	30696823	697828	SD	351	0.211648	Jones	30810208	31230	SD	2	-	Nishiyama
	Sleep duration	SLD	30846698	446118	SD	91	0.0785392	Dashti	-	-	-	-	-	-
	Insomnia	INSO	30804566	453379	-	57	0.0565817	Lane	-	-	-	-	-	-
Obesity	Body mass index	BMI	30124842	681275	SD	698	0.999999	GAINT	28892062	158284	SD	85	0.34394	Akiyama
	Leptin	Leptin	﻿26833098	﻿32161	SD	2	0.106662	Kilpelainen	-	-	-	-	-	-
Nephrolithiasis	Nephrolithiasis	NEP	26272126	285289	SD	4	0.999996	Oddsson	22396660	23095	-	5	0.946057	Urabe
Serum uric acid	Serum uric acid	UA	21983786	15506	SD	2	0.0269575	Sulem	29408531	3283	SD	2	0.145225	Zhang
Lipids phenotypes	High density lipoprotein cholesterol	HDL-C	29083408	461880	SD	195	0.999456	Liu	28334899	69414	SD	18	0.015	Spracklen
	Low density lipoprotein cholesterol	LDL-C	29083408	461880	SD	147	0.162213	Liu	28334899	69414	SD	16	0.203679	Spracklen
	Triglyceride	TG	29083408	461880	SD	163	0.937306	Liu	28334899	69414	SD	13	0.0687451	Spracklen
	Adiponectin	Adipo	﻿22479202	﻿39883	SD	14	0.0566769	ADIPOGen	-	-	-	-	-	-
	Apolipoprotein A-I	APOA1	32203549	393193	SD	440	1	Richardson	-	-	-	-	-	-
	Apolipoprotein B	APOB	32203549	439214	SD	255	0.223353	Richardson	-	-	-	-	-	-
	Lipoprotein A	Lpa	https://www.dropbox.com/s/1gjebnteklep8u3/30790_irnt.gwas.imputed_v3.both_sexes.tsv.bgz?dl=0	389863	SD	14	1	Neale Lab	-	-	-	-	-	-
Cardiovascular disease	Coronary artery disease	CAD	26343387	184305	-	41	0.98521	Cardiogram	22751097	16846	-	4	0.0798335	Lu
Bone phenotype	Bone mineral density	eBMD	30598549	426824	SD	1045	0.150524	GEFOS	-	-	-	-	-	-
Homocysteine	Homocysteine	Homo-cys	23824729	44147	SD	18	0.186668	van Meurs	-	-	-	-	-	-
Inflammatory marker	C-reactive protein	CRP	31900758	418642	SD	311	1	Han	21196492	﻿10112	SD	3	0.316209	Okada
Serum metal	Serum_Mg	Mg	20700443	15366	SD	6	0.130035	Meyer	-	-	-	-	-	-
	Sodium_excretion	Na	31409800	446237	SD	50	1	Pazoki	-	-	-	-	-	-
	Phosphorus	K	20558539	21726	SD	5	0.0609806	Kestenbaum	29403010	42793	SD	8	0.0931658	Kanai
	SerumIron	Fe	25352340	48972	SD	5	0.307367	Benyamin	-	-	-	-	-	-
	Serum Zinc	Zn	23720494	2603	SD	3	0.0341607	Evans	-	-	-	-	-	-
Vitamin	Vitamin A (Serum Retinol and Beta Carotene)	VA	19185284;21878437	9302	SD	4	0.0761249	Ferrucci	-	-	-	-	-	-
	Vitamin D	VD	29343764	42274	SD	6	0.595105	Jiang	-	-	-	-	-	-
	Vitamin B6	VB6	19303062	1864	SD	1	0.061493	Tanaka	-	-	-	-	-	-
Thyroid phenotypes	Hypothyroidism	HypoT	30367059	53241	-	8	0.138709	Teumer	-	-	-	-	-	-
	Thyroid Hormones	TH	30367059	72167	SD	22	0.248909	Teumer	-	-	-	-	-	-
	FT4	FT4	30367059	67091	SD	20	0.0773619	Teumer	-	-	-	-	-	-
	Hyperthyroidism	HyperT	30367059	51668	-	8	0.184078	Teumer	-	-	-	-	-	-
Positive control of glucose	Type 1 diabetes	T1D	25751624	24341	-	51	0.921956	Onengut-Gumuscu	-	-	-	-	-	-

## Sheet: TableS2.Euro-instruements
Table S2. Genetic instruments of the 45 risk factors in European ancestry.
Phenotype	SNP	Effect_allele	Other_allele	Effect_allele_frequency	Beta	Se	P	N	maf	r2	sum	N_SNPs	F-statistics
Compound smoking index	rs6957896	C	T	0.503274	-0.0109063	0.0019952	4.6e-08	79366	0.496726	5.94709e-05	NR	NR	NR
Compound smoking index	rs2080870	A	T	0.258089	0.0124517	0.00227688	4.5e-08	79366	0.258089	5.93755e-05	NR	NR	NR
Compound smoking index	rs111243290	T	C	0.962935	-0.0290168	0.00529807	4.3e-08	79366	0.037065	6.0102e-05	NR	NR	NR
Compound smoking index	rs7144406	A	G	0.791037	-0.0134956	0.0024617	4.2e-08	79366	0.208963	6.02115e-05	NR	NR	NR
Compound smoking index	rs12967855	A	G	0.33127	0.0116857	0.00212791	4e-08	79366	0.33127	6.05021e-05	NR	NR	NR
Compound smoking index	rs1931263	G	T	0.510328	-0.0109437	0.00199353	4e-08	79366	0.489672	5.98571e-05	NR	NR	NR
Compound smoking index	rs60952428	T	C	0.909157	0.0192149	0.00348024	3.4e-08	79366	0.090843	6.09868e-05	NR	NR	NR
Compound smoking index	rs1149331	G	A	0.476526	-0.0110046	0.00199032	3.2e-08	79366	0.476526	6.04174e-05	NR	NR	NR
Compound smoking index	rs2254710	C	A	0.236331	0.0129966	0.00234616	3e-08	79366	0.236331	6.09695e-05	NR	NR	NR
Compound smoking index	rs28485305	C	T	0.631488	0.0114943	0.00206995	2.8e-08	79366	0.368512	6.14908e-05	NR	NR	NR
Compound smoking index	rs136233	A	G	0.809037	-0.0141487	0.00254487	2.7e-08	79366	0.190963	6.1856e-05	NR	NR	NR
Compound smoking index	rs11861214	G	T	0.783669	0.0134852	0.00242344	2.6e-08	79366	0.216331	6.1659e-05	NR	NR	NR
Compound smoking index	rs7897434	G	C	0.632544	0.0115782	0.002076	2.4e-08	79366	0.367456	6.23172e-05	NR	NR	NR
Compound smoking index	rs9904288	T	C	0.707741	0.0122258	0.00219062	2.4e-08	79366	0.292259	6.18343e-05	NR	NR	NR
Compound smoking index	rs12831617	C	T	0.764254	-0.0131043	0.00234918	2.4e-08	79366	0.235746	6.18786e-05	NR	NR	NR
Compound smoking index	rs2160896	C	T	0.317102	-0.0119813	0.00214174	2.2e-08	79366	0.317102	6.21715e-05	NR	NR	NR
Compound smoking index	rs10918701	G	A	0.372257	0.0115515	0.00205984	2e-08	79366	0.372257	6.23638e-05	NR	NR	NR
Compound smoking index	rs74086911	G	A	0.92546	0.0213451	0.00380051	2e-08	79366	0.07454	6.28598e-05	NR	NR	NR
Compound smoking index	rs348809	A	G	0.347585	-0.0117824	0.0020945	1.9e-08	79366	0.347585	6.2963e-05	NR	NR	NR
Compound smoking index	rs1050847	C	T	0.425925	0.0113872	0.00202106	1.8e-08	79366	0.425925	6.34113e-05	NR	NR	NR
Compound smoking index	rs6741228	T	C	0.433316	0.011393	0.00201907	1.7e-08	79366	0.433316	6.3746e-05	NR	NR	NR
Compound smoking index	rs62175972	T	C	0.965943	0.0312948	0.00554862	1.7e-08	79366	0.034057	6.44366e-05	NR	NR	NR
Compound smoking index	rs4571506	C	T	0.539502	0.0113161	0.00200178	1.6e-08	79366	0.460498	6.36273e-05	NR	NR	NR
Compound smoking index	rs73220544	A	C	0.842305	-0.015565	0.00275135	1.5e-08	79366	0.157695	6.43596e-05	NR	NR	NR
Compound smoking index	rs4949465	T	C	0.869573	-0.0167693	0.00296073	1.5e-08	79366	0.130427	6.37874e-05	NR	NR	NR
Compound smoking index	rs1118814	G	A	0.323603	0.012068	0.00212739	1.4e-08	79366	0.323603	6.37551e-05	NR	NR	NR
Compound smoking index	rs732083	G	A	0.333347	0.0120224	0.00211906	1.4e-08	79366	0.333347	6.42402e-05	NR	NR	NR
Compound smoking index	rs775758	A	T	0.432858	0.0114961	0.00201761	1.2e-08	79366	0.432858	6.48881e-05	NR	NR	NR
Compound smoking index	rs1827535	T	G	0.686268	-0.0123514	0.00216664	1.2e-08	79366	0.313732	6.56928e-05	NR	NR	NR
Compound smoking index	rs7297175	T	C	0.431242	-0.0115176	0.00201287	1.1e-08	79366	0.431242	6.50736e-05	NR	NR	NR
Compound smoking index	rs9435340	T	A	0.344212	0.0120557	0.00210641	1e-08	79366	0.344212	6.56147e-05	NR	NR	NR
Compound smoking index	rs2062882	G	A	0.586775	-0.0116983	0.00204268	1e-08	79366	0.413225	6.63647e-05	NR	NR	NR
Compound smoking index	rs35343344	C	A	0.732735	0.0131397	0.0022959	1e-08	79366	0.267265	6.76228e-05	NR	NR	NR
Compound smoking index	rs245774	A	G	0.271674	-0.0128955	0.00224355	9e-09	79366	0.271674	6.58079e-05	NR	NR	NR
Compound smoking index	rs6962772	A	G	0.84556	0.0158702	0.00275695	8.6e-09	79366	0.15444	6.57808e-05	NR	NR	NR
Compound smoking index	rs912780	T	G	0.650218	0.0120756	0.00209742	8.5e-09	79366	0.349782	6.63291e-05	NR	NR	NR
Compound smoking index	rs12481282	G	C	0.72235	-0.0128677	0.0022287	7.8e-09	79366	0.27765	6.64169e-05	NR	NR	NR
Compound smoking index	rs17553262	A	C	0.884586	-0.0181795	0.00313773	6.9e-09	79366	0.115414	6.74824e-05	NR	NR	NR
Compound smoking index	rs13009008	A	G	0.327779	0.0123027	0.00211925	6.4e-09	79366	0.327779	6.67002e-05	NR	NR	NR
Compound smoking index	rs62098013	G	A	0.639863	-0.0122107	0.00209554	5.6e-09	79366	0.360137	6.87175e-05	NR	NR	NR
Compound smoking index	rs1246265	T	C	0.304541	-0.0126736	0.00217078	5.3e-09	79366	0.304541	6.80378e-05	NR	NR	NR
Compound smoking index	rs202645	A	G	0.202909	-0.0145089	0.00248161	5e-09	79366	0.202909	6.80937e-05	NR	NR	NR
Compound smoking index	rs4957528	A	C	0.208498	-0.0145318	0.00247731	4.5e-09	79366	0.208498	6.96988e-05	NR	NR	NR
Compound smoking index	rs2894808	T	A	0.922095	-0.0218583	0.00372702	4.5e-09	79366	0.077905	6.8644e-05	NR	NR	NR
Compound smoking index	rs9842947	C	T	0.326085	-0.0124976	0.00213013	4.4e-09	79366	0.326085	6.86466e-05	NR	NR	NR
Compound smoking index	rs6598539	T	C	0.488711	-0.0117846	0.00199867	3.7e-09	79366	0.488711	6.94027e-05	NR	NR	NR
Compound smoking index	rs12708665	A	G	0.284643	-0.013088	0.00221368	3.4e-09	79366	0.284643	6.97593e-05	NR	NR	NR
Compound smoking index	rs7155595	A	C	0.674241	-0.0126269	0.00213616	3.4e-09	79366	0.325759	7.00384e-05	NR	NR	NR
Compound smoking index	rs860326	C	T	0.427716	0.0119425	0.00201726	3.2e-09	79366	0.427716	6.98214e-05	NR	NR	NR
Compound smoking index	rs3769949	T	A	0.527815	-0.0118368	0.00199314	2.9e-09	79366	0.472185	6.98378e-05	NR	NR	NR
Compound smoking index	rs4814873	C	T	0.766576	0.0140016	0.00235394	2.7e-09	79366	0.233424	7.01594e-05	NR	NR	NR
Compound smoking index	rs7775552	A	G	0.512728	-0.0118832	0.00199384	2.5e-09	79366	0.487272	7.056e-05	NR	NR	NR
Compound smoking index	rs7077678	C	T	0.623406	0.0123192	0.00206526	2.4e-09	79366	0.376594	7.12588e-05	NR	NR	NR
Compound smoking index	rs147412694	G	A	0.850029	-0.0167595	0.00280343	2.3e-09	79366	0.149971	7.16133e-05	NR	NR	NR
Compound smoking index	rs35120974	A	G	0.582631	-0.0121483	0.00202749	2.1e-09	79366	0.417369	7.17748e-05	NR	NR	NR
Compound smoking index	rs369230	G	T	0.307531	-0.0130431	0.00217365	2e-09	79366	0.307531	7.24569e-05	NR	NR	NR
Compound smoking index	rs71367545	G	A	0.79052	-0.0147649	0.00245096	1.7e-09	79366	0.20948	7.22014e-05	NR	NR	NR
Compound smoking index	rs13016665	C	A	0.576764	-0.0122916	0.00203092	1.4e-09	79366	0.423236	7.37607e-05	NR	NR	NR
Compound smoking index	rs6779302	G	T	0.632899	-0.0125481	0.00207031	1.4e-09	79366	0.367101	7.3165e-05	NR	NR	NR
Compound smoking index	rs2675638	G	A	0.580557	0.0122481	0.00201401	1.2e-09	79366	0.419443	7.30605e-05	NR	NR	NR
Compound smoking index	rs35169606	T	G	0.612201	0.0126286	0.00207687	1.2e-09	79366	0.387799	7.57254e-05	NR	NR	NR
Compound smoking index	rs75742406	G	A	0.738856	0.0138603	0.00227975	1.2e-09	79366	0.261144	7.41341e-05	NR	NR	NR
Compound smoking index	rs67596067	G	A	0.648825	-0.0127757	0.00209794	1.1e-09	79366	0.351175	7.43792e-05	NR	NR	NR
Compound smoking index	rs11768481	C	A	0.666179	0.0129483	0.00212123	1e-09	79366	0.333821	7.45688e-05	NR	NR	NR
Compound smoking index	rs624833	T	G	0.69475	0.0132415	0.00216291	9.2e-10	79366	0.30525	7.43689e-05	NR	NR	NR
Compound smoking index	rs2838834	C	T	0.699405	-0.0133428	0.00217921	9.2e-10	79366	0.300595	7.48571e-05	NR	NR	NR
Compound smoking index	rs3811038	T	C	0.723855	-0.0137158	0.00224025	9.2e-10	79366	0.276145	7.52073e-05	NR	NR	NR
Compound smoking index	rs359243	T	C	0.392902	-0.0125886	0.00205049	8.3e-10	79366	0.392902	7.56008e-05	NR	NR	NR
Compound smoking index	rs10282292	C	T	0.361872	0.0128301	0.00208136	7.1e-10	79366	0.361872	7.60249e-05	NR	NR	NR
Compound smoking index	rs62135536	C	T	0.968249	0.0351595	0.00569861	6.8e-10	79366	0.031751	7.60079e-05	NR	NR	NR
Compound smoking index	rs7333559	G	A	0.211782	0.0152444	0.00245538	5.3e-10	79366	0.211782	7.75866e-05	NR	NR	NR
Compound smoking index	rs7039819	G	A	0.427308	0.0125546	0.00202112	5.2e-10	79366	0.427308	7.71436e-05	NR	NR	NR
Compound smoking index	rs4543592	T	C	0.519913	-0.0124359	0.00199818	4.9e-10	79366	0.480087	7.72033e-05	NR	NR	NR
Compound smoking index	rs11948770	T	C	0.768283	-0.0148019	0.00236662	4e-10	79366	0.231717	7.80084e-05	NR	NR	NR
Compound smoking index	rs76608582	C	A	0.953017	0.0310853	0.00494867	3.4e-10	79366	0.046983	8.6533e-05	NR	NR	NR
Compound smoking index	rs421983	T	C	0.519022	0.0125394	0.00199309	3.1e-10	79366	0.480978	7.85048e-05	NR	NR	NR
Compound smoking index	rs2678670	A	T	0.485489	0.0125952	0.00199597	2.8e-10	79366	0.485489	7.92532e-05	NR	NR	NR
Compound smoking index	rs10516044	G	C	0.883968	-0.0198807	0.00312664	2e-10	79366	0.116032	8.10787e-05	NR	NR	NR
Compound smoking index	rs11255908	T	G	0.743482	-0.0145411	0.00228434	1.9e-10	79366	0.256518	8.06514e-05	NR	NR	NR
Compound smoking index	rs1933270	T	G	0.363746	0.0132067	0.0020688	1.7e-10	79366	0.363746	8.0732e-05	NR	NR	NR
Compound smoking index	rs8614	C	A	0.817517	-0.0165484	0.00258488	1.5e-10	79366	0.182483	8.17075e-05	NR	NR	NR
Compound smoking index	rs4473348	A	T	0.249928	-0.0148941	0.00229717	9e-11	79366	0.249928	8.31721e-05	NR	NR	NR
Compound smoking index	rs317021	T	A	0.814341	-0.0168086	0.00257642	6.8e-11	79366	0.185659	8.5431e-05	NR	NR	NR
Compound smoking index	rs10879871	T	G	0.343448	-0.0137463	0.0020974	5.6e-11	79366	0.343448	8.5218e-05	NR	NR	NR
Compound smoking index	rs1221148	C	G	0.587002	0.0133224	0.00202414	4.6e-11	79366	0.412998	8.60569e-05	NR	NR	NR
Compound smoking index	rs889398	C	T	0.587925	0.0134382	0.00203358	3.9e-11	79366	0.412075	8.75e-05	NR	NR	NR
Compound smoking index	rs112282219	G	A	0.95895	-0.0333469	0.00504079	3.7e-11	79366	0.04105	8.75488e-05	NR	NR	NR
Compound smoking index	rs72678864	G	A	0.82858	0.0178087	0.00264485	1.7e-11	79366	0.17142	9.00925e-05	NR	NR	NR
Compound smoking index	rs13296519	G	T	0.606336	-0.0138022	0.00204094	1.4e-11	79366	0.393664	9.09419e-05	NR	NR	NR
Compound smoking index	rs4391802	A	G	0.707461	0.0148707	0.00219774	1.3e-11	79366	0.292539	9.15336e-05	NR	NR	NR
Compound smoking index	rs4671357	T	C	0.518843	-0.013591	0.00199937	1.1e-11	79366	0.481157	9.22259e-05	NR	NR	NR
Compound smoking index	rs3896224	A	G	0.585267	0.0138811	0.00203972	1e-11	79366	0.414733	9.35404e-05	NR	NR	NR
Compound smoking index	rs6935954	A	G	0.421112	0.0137378	0.00201663	9.6e-12	79366	0.421112	9.20152e-05	NR	NR	NR
Compound smoking index	rs326341	G	A	0.524895	0.0136727	0.00200311	8.7e-12	79366	0.475105	9.32396e-05	NR	NR	NR
Compound smoking index	rs7528604	G	A	0.565637	0.0138412	0.00201588	6.6e-12	79366	0.434363	9.41387e-05	NR	NR	NR
Compound smoking index	rs7553348	G	A	0.43768	0.0138263	0.00200885	5.9e-12	79366	0.43768	9.40982e-05	NR	NR	NR
Compound smoking index	rs329120	C	T	0.58066	0.0139138	0.00202125	5.8e-12	79366	0.41934	9.42777e-05	NR	NR	NR
Compound smoking index	rs12623702	A	G	0.61343	-0.0141492	0.00205417	5.7e-12	79366	0.38657	9.49483e-05	NR	NR	NR
Compound smoking index	rs1922018	C	T	0.364378	0.0144787	0.00206821	2.5e-12	79366	0.364378	9.71048e-05	NR	NR	NR
Compound smoking index	rs7766610	C	A	0.182633	0.0180794	0.00257906	2.4e-12	79366	0.182633	9.75875e-05	NR	NR	NR
Compound smoking index	rs8042134	T	G	0.541002	-0.0141474	0.00201555	2.2e-12	79366	0.458998	9.94015e-05	NR	NR	NR
Compound smoking index	rs6778080	T	C	0.267412	0.0158395	0.00225301	2.1e-12	79366	0.267412	9.82994e-05	NR	NR	NR
Compound smoking index	rs17576594	G	A	0.723516	0.0157121	0.00223203	1.9e-12	79366	0.276484	9.8768e-05	NR	NR	NR
Compound smoking index	rs17309874	G	A	0.740448	-0.016412	0.00227648	5.6e-13	79366	0.259552	0.000103531	NR	NR	NR
Compound smoking index	rs7569203	A	C	0.688754	-0.0155627	0.00215797	5.5e-13	79366	0.311246	0.00010384	NR	NR	NR
Compound smoking index	rs10922907	A	T	0.451124	0.0145331	0.00200671	4.4e-13	79366	0.451124	0.000104597	NR	NR	NR
Compound smoking index	rs549845	G	A	0.301208	0.0161479	0.00216991	9.9e-14	79366	0.301208	0.000109768	NR	NR	NR
Compound smoking index	rs7807019	A	G	0.540309	-0.0149584	0.00200028	7.5e-14	79366	0.459691	0.000111149	NR	NR	NR
Compound smoking index	rs2401924	G	C	0.502001	0.0151419	0.00199805	3.5e-14	79366	0.497999	0.000114637	NR	NR	NR
Compound smoking index	rs3742365	T	C	0.595153	-0.0155499	0.00203661	2.3e-14	79366	0.404847	0.000116522	NR	NR	NR
Compound smoking index	rs986391	G	A	0.366587	0.0159389	0.00206848	1.3e-14	79366	0.366587	0.000117981	NR	NR	NR
Compound smoking index	rs2867112	T	G	0.834647	0.0210777	0.00271543	8.3e-15	79366	0.165353	0.000122628	NR	NR	NR
Compound smoking index	rs6119897	G	A	0.761741	-0.0184596	0.00234056	3.1e-15	79366	0.238259	0.000123689	NR	NR	NR
Compound smoking index	rs215600	G	A	0.35845	0.0165315	0.00208236	2e-15	79366	0.35845	0.000125694	NR	NR	NR
Compound smoking index	rs62155874	A	G	0.873397	-0.0244175	0.00300022	4e-16	79366	0.126603	0.000131852	NR	NR	NR
Compound smoking index	rs11210229	A	G	0.383713	0.0167407	0.00204663	2.8e-16	79366	0.383713	0.000132547	NR	NR	NR
Compound smoking index	rs11783093	C	T	0.838798	0.022657	0.00272816	1e-16	79366	0.161202	0.000138824	NR	NR	NR
Compound smoking index	rs12244388	G	A	0.661124	-0.0191519	0.00210614	9.6e-20	79366	0.338876	0.000164354	NR	NR	NR
Compound smoking index	rs35175834	G	A	0.788448	-0.0235871	0.00244354	4.8e-22	79366	0.211552	0.000185596	NR	NR	NR
Compound smoking index	rs2890772	G	T	0.413155	-0.0195943	0.00202365	3.6e-22	79366	0.413155	0.000186178	NR	NR	NR
Compound smoking index	rs9919670	G	A	0.612075	-0.0217316	0.00204402	2.1e-26	79366	0.387925	0.000224268	NR	NR	NR
Compound smoking index	rs6011779	C	T	0.191225	0.0275762	0.0025371	1.6e-27	79366	0.191225	0.000235218	NR	NR	NR
Compound smoking index	rs113382419	C	A	0.889392	-0.0409026	0.00318535	9.7e-38	79366	0.110608	0.000329164	NR	NR	NR
Compound smoking index	rs8042849	C	T	0.342313	0.0275984	0.00210277	2.4e-39	79366	0.342313	0.000342958	0.109305	124	78.4226
Body mass index	rs1454148	T	C	0.2668	0.0106	0.0019	4.6e-08	681275	0.2668	4.39592e-05	NR	NR	NR
Body mass index	rs6919443	A	G	0.4163	-0.0096	0.0017	4.3e-08	681275	0.4163	4.47887e-05	NR	NR	NR
Body mass index	rs8567	A	G	0.5232	-0.009	0.0016	4.3e-08	681275	0.4768	4.04128e-05	NR	NR	NR
Body mass index	rs12615778	A	G	0.6942	0.0104	0.0019	3.9e-08	681275	0.3058	4.59218e-05	NR	NR	NR
Body mass index	rs3844598	A	G	0.479	-0.0095	0.0017	3.8e-08	681275	0.479	4.50454e-05	NR	NR	NR
Body mass index	rs483752	T	C	0.7415	0.0121	0.0022	3.7e-08	681275	0.2585	5.61271e-05	NR	NR	NR
Body mass index	rs10268050	T	C	0.7954	-0.0113	0.002	3.5e-08	681275	0.2046	4.15602e-05	NR	NR	NR
Body mass index	rs7313924	C	G	0.7138	0.0101	0.0018	3.5e-08	681275	0.2862	4.16792e-05	NR	NR	NR
Body mass index	rs2724861	A	G	0.5645	-0.0092	0.0017	3.4e-08	681275	0.4355	4.16158e-05	NR	NR	NR
Body mass index	rs2842385	A	G	0.8019	-0.012	0.0022	3.4e-08	681275	0.1981	4.57506e-05	NR	NR	NR
Body mass index	rs10275044	A	T	0.2075	-0.0129	0.0023	3.3e-08	681275	0.2075	5.47302e-05	NR	NR	NR
Body mass index	rs12443621	A	G	0.5332	-0.0096	0.0017	3.2e-08	681275	0.4668	4.58768e-05	NR	NR	NR
Body mass index	rs8067737	T	C	0.1101	0.0166	0.003	3.2e-08	681275	0.1101	5.39976e-05	NR	NR	NR
Body mass index	rs7779498	T	C	0.03859	-0.0249	0.0045	3.1e-08	681275	0.03859	4.60057e-05	NR	NR	NR
Body mass index	rs13072095	T	C	0.6656	0.0095	0.0017	3e-08	681275	0.3344	4.01751e-05	NR	NR	NR
Body mass index	rs4886869	A	G	0.3952	-0.01	0.0018	2.9e-08	681275	0.3952	4.78034e-05	NR	NR	NR
Body mass index	rs11987383	A	C	0.88	-0.0147	0.0026	2.8e-08	681275	0.12	4.56382e-05	NR	NR	NR
Body mass index	rs6495252	T	C	0.3831	0.0099	0.0018	2.8e-08	681275	0.3831	4.63263e-05	NR	NR	NR
Body mass index	rs881301	T	C	0.5818	-0.0097	0.0017	2.4e-08	681275	0.4182	4.57858e-05	NR	NR	NR
Body mass index	rs17069831	T	C	0.2795	-0.0109	0.0019	2.1e-08	681275	0.2795	4.78519e-05	NR	NR	NR
Body mass index	rs10467530	C	G	0.1365	0.0148	0.0026	2e-08	681275	0.1365	5.16355e-05	NR	NR	NR
Body mass index	rs12417072	A	G	0.8851	-0.0151	0.0027	2e-08	681275	0.1149	4.63763e-05	NR	NR	NR
Body mass index	rs816364	A	G	0.6394	-0.01	0.0018	2e-08	681275	0.3606	4.61135e-05	NR	NR	NR
Body mass index	rs7727781	T	C	0.5205	0.0097	0.0017	1.9e-08	681275	0.4795	4.69659e-05	NR	NR	NR
Body mass index	rs793520	A	G	0.3233	0.0105	0.0019	1.9e-08	681275	0.3233	4.82404e-05	NR	NR	NR
Body mass index	rs1014194	A	C	0.6434	0.0102	0.0018	1.8e-08	681275	0.3566	4.77411e-05	NR	NR	NR
Body mass index	rs4676084	A	G	0.4101	0.0098	0.0017	1.8e-08	681275	0.4101	4.64676e-05	NR	NR	NR
Body mass index	rs10131890	A	C	0.9503	-0.0222	0.0039	1.6e-08	681275	0.0497	4.65536e-05	NR	NR	NR
Body mass index	rs1657930	A	G	0.8028	-0.0123	0.0022	1.6e-08	681275	0.1972	4.79021e-05	NR	NR	NR
Body mass index	rs2160077	A	G	0.4294	0.0093	0.0016	1.6e-08	681275	0.4294	4.23828e-05	NR	NR	NR
Body mass index	rs573455	A	G	0.453	-0.0093	0.0016	1.6e-08	681275	0.453	4.28629e-05	NR	NR	NR
Body mass index	rs6818414	T	C	0.508	-0.0097	0.0017	1.6e-08	681275	0.492	4.7033e-05	NR	NR	NR
Body mass index	rs9544915	T	C	0.8601	0.014	0.0025	1.6e-08	681275	0.1399	4.71686e-05	NR	NR	NR
Body mass index	rs273697	A	G	0.4779	-0.0098	0.0017	1.5e-08	681275	0.4779	4.79262e-05	NR	NR	NR
Body mass index	rs1943477	T	C	0.05823	-0.0198	0.0035	1.4e-08	681275	0.05823	4.29984e-05	NR	NR	NR
Body mass index	rs1593304	A	G	0.1993	0.0126	0.0022	1.3e-08	681275	0.1993	5.06697e-05	NR	NR	NR
Body mass index	rs6879326	T	C	0.4953	-0.0098	0.0017	1.3e-08	681275	0.4953	4.80158e-05	NR	NR	NR
Body mass index	rs1040881	T	C	0.6743	0.0106	0.0018	1.1e-08	681275	0.3257	4.93529e-05	NR	NR	NR
Body mass index	rs1241986	A	G	0.8479	-0.0139	0.0024	1.1e-08	681275	0.1521	4.98349e-05	NR	NR	NR
Body mass index	rs17096552	A	G	0.1359	-0.0145	0.0025	1.1e-08	681275	0.1359	4.93798e-05	NR	NR	NR
Body mass index	rs329277	T	G	0.5211	-0.0099	0.0017	1.1e-08	681275	0.4789	4.89177e-05	NR	NR	NR
Body mass index	rs1492767	T	C	0.4957	0.0094	0.0016	1e-08	681275	0.4957	4.41767e-05	NR	NR	NR
Body mass index	rs16828086	C	G	0.617	0.0103	0.0018	1e-08	681275	0.383	5.01405e-05	NR	NR	NR
Body mass index	rs719802	T	C	0.3803	0.0101	0.0018	9.5e-09	681275	0.3803	4.80818e-05	NR	NR	NR
Body mass index	rs7200919	A	G	0.4134	0.0095	0.0017	9.3e-09	681275	0.4134	4.37713e-05	NR	NR	NR
Body mass index	rs12574668	A	C	0.1785	0.0132	0.0023	8.8e-09	681275	0.1785	5.11003e-05	NR	NR	NR
Body mass index	rs1668633	T	C	0.5738	0.01	0.0017	8.7e-09	681275	0.4262	4.89107e-05	NR	NR	NR
Body mass index	rs7694732	A	G	0.5622	0.0099	0.0017	8.7e-09	681275	0.4378	4.82466e-05	NR	NR	NR
Body mass index	rs9905991	A	G	0.4483	0.01	0.0017	8.3e-09	681275	0.4483	4.94654e-05	NR	NR	NR
Body mass index	rs1866510	T	C	0.3498	-0.0105	0.0018	8.1e-09	681275	0.3498	5.01505e-05	NR	NR	NR
Body mass index	rs368863	T	C	0.2393	-0.0117	0.002	8.1e-09	681275	0.2393	4.98377e-05	NR	NR	NR
Body mass index	rs7209235	A	G	0.695	-0.0111	0.0019	8e-09	681275	0.305	5.22349e-05	NR	NR	NR
Body mass index	rs7181610	A	T	0.8585	0.0145	0.0025	7.8e-09	681275	0.1415	5.10814e-05	NR	NR	NR
Body mass index	rs1956151	A	G	0.8213	-0.013	0.0022	7.3e-09	681275	0.1787	4.9607e-05	NR	NR	NR
Body mass index	rs17681708	T	C	0.6877	-0.0106	0.0018	7.2e-09	681275	0.3123	4.82628e-05	NR	NR	NR
Body mass index	rs11790280	T	C	0.6138	-0.0103	0.0018	7.1e-09	681275	0.3862	5.02972e-05	NR	NR	NR
Body mass index	rs4671358	A	T	0.5961	0.0101	0.0017	6.7e-09	681275	0.4039	4.91208e-05	NR	NR	NR
Body mass index	rs825680	A	T	0.5827	0.0104	0.0018	6.7e-09	681275	0.4173	5.26005e-05	NR	NR	NR
Body mass index	rs1020548	A	G	0.8344	-0.0132	0.0023	6.6e-09	681275	0.1656	4.81518e-05	NR	NR	NR
Body mass index	rs3826705	T	C	0.8794	-0.0157	0.0027	6.6e-09	681275	0.1206	5.22833e-05	NR	NR	NR
Body mass index	rs9475173	A	G	0.6535	0.0108	0.0019	6.6e-09	681275	0.3465	5.28234e-05	NR	NR	NR
Body mass index	rs10066835	T	C	0.01637	0.0428	0.0074	6.5e-09	681275	0.01637	5.89927e-05	NR	NR	NR
Body mass index	rs2619976	T	C	0.4132	0.0104	0.0018	6.3e-09	681275	0.4132	5.24502e-05	NR	NR	NR
Body mass index	rs4936671	C	G	0.3672	0.0105	0.0018	6.2e-09	681275	0.3672	5.12363e-05	NR	NR	NR
Body mass index	rs3134438	A	C	0.2855	0.0113	0.0019	6.1e-09	681275	0.2855	5.20949e-05	NR	NR	NR
Body mass index	rs3829849	T	C	0.3589	0.0098	0.0017	5.9e-09	681275	0.3589	4.41958e-05	NR	NR	NR
Body mass index	rs925421	A	G	0.2657	0.0116	0.002	5.8e-09	681275	0.2657	5.25063e-05	NR	NR	NR
Body mass index	rs310618	T	C	0.6712	-0.0108	0.0018	5.5e-09	681275	0.3288	5.14827e-05	NR	NR	NR
Body mass index	rs10953620	A	C	0.5173	-0.0101	0.0017	5.4e-09	681275	0.4827	5.09439e-05	NR	NR	NR
Body mass index	rs7556169	A	G	0.3857	-0.0103	0.0018	5.4e-09	681275	0.3857	5.0273e-05	NR	NR	NR
Body mass index	rs4077093	T	G	0.217	0.0128	0.0022	5.1e-09	681275	0.217	5.56764e-05	NR	NR	NR
Body mass index	rs8033510	T	C	0.3713	0.0106	0.0018	5.1e-09	681275	0.3713	5.24578e-05	NR	NR	NR
Body mass index	rs972283	A	G	0.4849	0.0096	0.0016	5.1e-09	681275	0.4849	4.6038e-05	NR	NR	NR
Body mass index	rs13041173	A	G	0.6586	-0.0107	0.0018	5e-09	681275	0.3414	5.14852e-05	NR	NR	NR
Body mass index	rs4278019	A	T	0.2815	0.0112	0.0019	5e-09	681275	0.2815	5.07424e-05	NR	NR	NR
Body mass index	rs7710595	A	C	0.534	0.0101	0.0017	5e-09	681275	0.466	5.07692e-05	NR	NR	NR
Body mass index	rs1909586	T	G	0.5975	-0.0106	0.0018	4.8e-09	681275	0.4025	5.40438e-05	NR	NR	NR
Body mass index	rs6827083	A	G	0.5691	-0.0097	0.0016	4.8e-09	681275	0.4309	4.61465e-05	NR	NR	NR
Body mass index	rs13321566	A	G	0.8159	-0.0135	0.0023	4.7e-09	681275	0.1841	5.47505e-05	NR	NR	NR
Body mass index	rs1554193	A	T	0.4711	-0.0103	0.0017	4.4e-09	681275	0.4711	5.28678e-05	NR	NR	NR
Body mass index	rs17538472	T	C	0.1908	0.0129	0.0022	4.2e-09	681275	0.1908	5.13859e-05	NR	NR	NR
Body mass index	rs17757975	T	C	0.8518	0.0143	0.0024	4.2e-09	681275	0.1482	5.16283e-05	NR	NR	NR
Body mass index	rs8070454	T	C	0.3869	-0.0098	0.0017	4.2e-09	681275	0.3869	4.5563e-05	NR	NR	NR
Body mass index	rs1884389	T	C	0.4289	-0.0103	0.0017	4e-09	681275	0.4289	5.19724e-05	NR	NR	NR
Body mass index	rs1608445	A	G	0.435	-0.0104	0.0018	3.7e-09	681275	0.435	5.3166e-05	NR	NR	NR
Body mass index	rs1552717	A	T	0.8652	0.0149	0.0025	3.5e-09	681275	0.1348	5.17856e-05	NR	NR	NR
Body mass index	rs6968554	A	G	0.3602	-0.01	0.0017	3.5e-09	681275	0.3602	4.60912e-05	NR	NR	NR
Body mass index	rs12042959	A	G	0.8495	0.0144	0.0024	3.4e-09	681275	0.1505	5.30218e-05	NR	NR	NR
Body mass index	rs762147	A	G	0.2708	-0.0115	0.0019	3.3e-09	681275	0.2708	5.22301e-05	NR	NR	NR
Body mass index	rs17105272	T	C	0.3186	0.011	0.0019	3.2e-09	681275	0.3186	5.25368e-05	NR	NR	NR
Body mass index	rs2283093	T	C	0.2066	0.0127	0.0021	3.1e-09	681275	0.2066	5.28762e-05	NR	NR	NR
Body mass index	rs6463489	T	C	0.1087	0.0157	0.0026	3.1e-09	681275	0.1087	4.7762e-05	NR	NR	NR
Body mass index	rs9787495	A	G	0.4366	-0.0103	0.0017	3.1e-09	681275	0.4366	5.21921e-05	NR	NR	NR
Body mass index	rs10733051	A	G	0.5198	0.0097	0.0016	2.9e-09	681275	0.4802	4.69712e-05	NR	NR	NR
Body mass index	rs2304130	A	G	0.9147	0.0176	0.003	2.9e-09	681275	0.0853	4.83374e-05	NR	NR	NR
Body mass index	rs853679	A	C	0.1407	0.0134	0.0022	2.8e-09	681275	0.1407	4.34189e-05	NR	NR	NR
Body mass index	rs2425241	T	C	0.06741	-0.0197	0.0033	2.7e-09	681275	0.06741	4.87952e-05	NR	NR	NR
Body mass index	rs4906908	T	G	0.4747	-0.0103	0.0017	2.5e-09	681275	0.4747	5.29092e-05	NR	NR	NR
Body mass index	rs7117238	A	G	0.168	-0.0131	0.0022	2.5e-09	681275	0.168	4.79739e-05	NR	NR	NR
Body mass index	rs17056301	T	C	0.7364	-0.0118	0.002	2.4e-09	681275	0.2636	5.40572e-05	NR	NR	NR
Body mass index	rs16906845	A	G	0.06683	-0.0225	0.0038	2.2e-09	681275	0.06683	6.31433e-05	NR	NR	NR
Body mass index	rs3915844	A	G	0.1428	0.0152	0.0025	2.2e-09	681275	0.1428	5.65624e-05	NR	NR	NR
Body mass index	rs4624596	T	C	0.8149	0.0136	0.0023	2.2e-09	681275	0.1851	5.5798e-05	NR	NR	NR
Body mass index	rs892261	T	C	0.4429	-0.0103	0.0017	2.2e-09	681275	0.4429	5.23532e-05	NR	NR	NR
Body mass index	rs902695	A	G	0.4798	-0.0103	0.0017	2.2e-09	681275	0.4798	5.29584e-05	NR	NR	NR
Body mass index	rs10830452	A	G	0.6712	-0.0111	0.0018	2.1e-09	681275	0.3288	5.43826e-05	NR	NR	NR
Body mass index	rs8071182	A	G	0.1735	0.0133	0.0022	2.1e-09	681275	0.1735	5.07313e-05	NR	NR	NR
Body mass index	rs847747	T	G	0.2964	-0.0113	0.0019	2.1e-09	681275	0.2964	5.32587e-05	NR	NR	NR
Body mass index	rs40245	A	T	0.3591	0.011	0.0018	1.9e-09	681275	0.3591	5.56956e-05	NR	NR	NR
Body mass index	rs17446091	T	C	0.7926	-0.0123	0.002	1.8e-09	681275	0.2074	4.97397e-05	NR	NR	NR
Body mass index	rs676749	A	T	0.502	-0.0104	0.0017	1.7e-09	681275	0.498	5.40791e-05	NR	NR	NR
Body mass index	rs2356865	T	C	0.295	-0.0114	0.0019	1.6e-09	681275	0.295	5.40569e-05	NR	NR	NR
Body mass index	rs903959	A	T	0.3965	0.0106	0.0018	1.6e-09	681275	0.3965	5.37727e-05	NR	NR	NR
Body mass index	rs10838122	T	C	0.4802	-0.0105	0.0017	1.5e-09	681275	0.4802	5.50386e-05	NR	NR	NR
Body mass index	rs11773362	T	C	0.3369	-0.0111	0.0018	1.5e-09	681275	0.3369	5.50498e-05	NR	NR	NR
Body mass index	rs12101393	C	G	0.7803	0.0127	0.0021	1.5e-09	681275	0.2197	5.53005e-05	NR	NR	NR
Body mass index	rs629443	T	G	0.2501	0.0116	0.0019	1.4e-09	681275	0.2501	5.04735e-05	NR	NR	NR
Body mass index	rs6900723	T	C	0.676	-0.0112	0.0018	1.4e-09	681275	0.324	5.49487e-05	NR	NR	NR
Body mass index	rs7975187	A	G	0.7926	-0.0128	0.0021	1.4e-09	681275	0.2074	5.38658e-05	NR	NR	NR
Body mass index	rs9426003	A	G	0.2952	-0.0116	0.0019	1.4e-09	681275	0.2952	5.59923e-05	NR	NR	NR
Body mass index	rs10915840	A	G	0.283	-0.0118	0.0019	1.3e-09	681275	0.283	5.65067e-05	NR	NR	NR
Body mass index	rs12420725	A	G	0.94142	-0.0226	0.0037	1.3e-09	681275	0.05858	5.63352e-05	NR	NR	NR
Body mass index	rs12675063	A	T	0.8869	-0.0156	0.0026	1.3e-09	681275	0.1131	4.88221e-05	NR	NR	NR
Body mass index	rs10745785	T	C	0.6674	-0.0111	0.0018	1.2e-09	681275	0.3326	5.46996e-05	NR	NR	NR
Body mass index	rs12731372	T	C	0.2322	0.0116	0.0019	1.2e-09	681275	0.2322	4.79796e-05	NR	NR	NR
Body mass index	rs1853639	A	G	0.6363	-0.0111	0.0018	1.2e-09	681275	0.3637	5.70271e-05	NR	NR	NR
Body mass index	rs2154297	T	C	0.7121	-0.0115	0.0019	1.2e-09	681275	0.2879	5.42261e-05	NR	NR	NR
Body mass index	rs248139	A	G	0.1933	0.0133	0.0022	1.2e-09	681275	0.1933	5.51667e-05	NR	NR	NR
Body mass index	rs6564360	A	G	0.8095	-0.0135	0.0022	1.2e-09	681275	0.1905	5.62095e-05	NR	NR	NR
Body mass index	rs1037587	T	C	0.4535	0.0106	0.0017	1.1e-09	681275	0.4535	5.56941e-05	NR	NR	NR
Body mass index	rs223051	T	C	0.6759	0.0112	0.0018	1.1e-09	681275	0.3241	5.49576e-05	NR	NR	NR
Body mass index	rs2836961	A	C	0.6165	-0.0102	0.0017	1.1e-09	681275	0.3835	4.91959e-05	NR	NR	NR
Body mass index	rs8016771	T	G	0.91248	-0.019	0.0031	1.1e-09	681275	0.08752	5.76591e-05	NR	NR	NR
Body mass index	rs12694021	A	C	0.4481	0.0106	0.0017	1e-09	681275	0.4481	5.55747e-05	NR	NR	NR
Body mass index	rs4518345	A	G	0.2842	-0.0117	0.0019	1e-09	681275	0.2842	5.56952e-05	NR	NR	NR
Body mass index	rs9838283	A	G	0.7978	0.0161	0.0026	1e-09	681275	0.2022	8.3629e-05	NR	NR	NR
Body mass index	rs6121381	A	T	0.8469	-0.0147	0.0024	9.4e-10	681275	0.1531	5.60366e-05	NR	NR	NR
Body mass index	rs25832	A	G	0.732	0.0118	0.0019	9.2e-10	681275	0.268	5.46311e-05	NR	NR	NR
Body mass index	rs6877851	C	G	0.2345	-0.0125	0.002	8.8e-10	681275	0.2345	5.60968e-05	NR	NR	NR
Body mass index	rs1937684	A	T	0.6592	0.0112	0.0018	8.7e-10	681275	0.3408	5.63615e-05	NR	NR	NR
Body mass index	rs886444	A	G	0.3955	-0.0102	0.0017	8.4e-10	681275	0.3955	4.97477e-05	NR	NR	NR
Body mass index	rs10408013	T	C	0.2908	0.0111	0.0018	8e-10	681275	0.2908	5.08205e-05	NR	NR	NR
Body mass index	rs2768950	A	G	0.2507	0.0116	0.0019	7.5e-10	681275	0.2507	5.05541e-05	NR	NR	NR
Body mass index	rs11583122	T	C	0.07905	0.0182	0.003	7.4e-10	681275	0.07905	4.82293e-05	NR	NR	NR
Body mass index	rs6843738	A	G	0.329	-0.0107	0.0017	7.2e-10	681275	0.329	5.05494e-05	NR	NR	NR
Body mass index	rs11251352	A	G	0.4012	-0.0109	0.0018	7e-10	681275	0.4012	5.70855e-05	NR	NR	NR
Body mass index	rs1323068	A	G	0.3207	-0.0114	0.0018	6.9e-10	681275	0.3207	5.6624e-05	NR	NR	NR
Body mass index	rs1324110	C	G	0.4391	-0.0103	0.0017	6.8e-10	681275	0.4391	5.22581e-05	NR	NR	NR
Body mass index	rs10989568	A	G	0.4619	0.0107	0.0017	6.6e-10	681275	0.4619	5.69126e-05	NR	NR	NR
Body mass index	rs775731	T	C	0.5878	-0.0108	0.0017	6.6e-10	681275	0.4122	5.65217e-05	NR	NR	NR
Body mass index	rs11792069	A	G	0.83	0.0145	0.0024	6.5e-10	681275	0.17	5.93326e-05	NR	NR	NR
Body mass index	rs580438	T	C	0.3319	0.0114	0.0018	6.5e-10	681275	0.3319	5.76353e-05	NR	NR	NR
Body mass index	rs7600699	C	G	0.8421	-0.0149	0.0024	6.4e-10	681275	0.1579	5.90403e-05	NR	NR	NR
Body mass index	rs9927848	A	C	0.7326	-0.0122	0.002	6.4e-10	681275	0.2674	5.83147e-05	NR	NR	NR
Body mass index	rs621042	A	C	0.451	-0.0107	0.0017	6.3e-10	681275	0.451	5.66952e-05	NR	NR	NR
Body mass index	rs8081039	T	C	0.0573	0.0233	0.0038	6.1e-10	681275	0.0573	5.86503e-05	NR	NR	NR
Body mass index	rs6888159	C	G	0.6828	0.0114	0.0018	5.8e-10	681275	0.3172	5.62946e-05	NR	NR	NR
Body mass index	rs7615297	C	G	0.8535	0.0149	0.0024	5.7e-10	681275	0.1465	5.55193e-05	NR	NR	NR
Body mass index	rs7674623	T	C	0.1976	0.0135	0.0022	5.7e-10	681275	0.1976	5.7793e-05	NR	NR	NR
Body mass index	rs6921533	T	C	0.2882	0.0118	0.0019	5.6e-10	681275	0.2882	5.71276e-05	NR	NR	NR
Body mass index	rs3739733	A	G	0.7803	0.0132	0.0021	5.3e-10	681275	0.2197	5.97406e-05	NR	NR	NR
Body mass index	rs9527706	A	G	0.7286	-0.0115	0.0018	5.1e-10	681275	0.2714	5.23028e-05	NR	NR	NR
Body mass index	rs4670626	T	C	0.3572	-0.0113	0.0018	4.9e-10	681275	0.3572	5.86373e-05	NR	NR	NR
Body mass index	rs11118308	A	G	0.5297	0.0101	0.0016	4.8e-10	681275	0.4703	5.0825e-05	NR	NR	NR
Body mass index	rs711347	A	T	0.7489	-0.0122	0.0019	4.5e-10	681275	0.2511	5.59784e-05	NR	NR	NR
Body mass index	rs1455137	A	C	0.6197	-0.0106	0.0017	4.4e-10	681275	0.3803	5.29602e-05	NR	NR	NR
Body mass index	rs9463175	T	C	0.3483	-0.0108	0.0017	4.2e-10	681275	0.3483	5.29516e-05	NR	NR	NR
Body mass index	rs3851083	A	G	0.4325	-0.0102	0.0016	4.1e-10	681275	0.4325	5.10719e-05	NR	NR	NR
Body mass index	rs4783241	C	G	0.4938	-0.0108	0.0017	4e-10	681275	0.4938	5.8311e-05	NR	NR	NR
Body mass index	rs9806058	A	T	0.877	0.0164	0.0026	4e-10	681275	0.123	5.8026e-05	NR	NR	NR
Body mass index	rs7865157	T	C	0.1068	0.0177	0.0028	3.7e-10	681275	0.1068	5.97718e-05	NR	NR	NR
Body mass index	rs2293605	T	C	0.1307	-0.0167	0.0027	3.6e-10	681275	0.1307	6.33736e-05	NR	NR	NR
Body mass index	rs4722398	T	C	0.1336	0.0158	0.0025	3.6e-10	681275	0.1336	5.77922e-05	NR	NR	NR
Body mass index	rs17681451	A	G	0.08384	-0.0197	0.0031	3.5e-10	681275	0.08384	5.9619e-05	NR	NR	NR
Body mass index	rs6963840	T	C	0.2111	0.0154	0.0024	3.4e-10	681275	0.2111	7.89917e-05	NR	NR	NR
Body mass index	rs7120873	T	C	0.111	0.0172	0.0027	3.4e-10	681275	0.111	5.83864e-05	NR	NR	NR
Body mass index	rs7805441	T	C	0.5092	0.0109	0.0017	3.4e-10	681275	0.4908	5.93849e-05	NR	NR	NR
Body mass index	rs3800649	A	G	0.277	0.0122	0.0019	3.2e-10	681275	0.277	5.96167e-05	NR	NR	NR
Body mass index	rs11128760	A	G	0.4026	0.011	0.0017	3.1e-10	681275	0.4026	5.82042e-05	NR	NR	NR
Body mass index	rs11781699	T	C	0.8104	-0.0132	0.0021	3.1e-10	681275	0.1896	5.35446e-05	NR	NR	NR
Body mass index	rs10876418	T	C	0.2325	-0.0123	0.0019	2.8e-10	681275	0.2325	5.39935e-05	NR	NR	NR
Body mass index	rs10935143	A	G	0.4535	-0.0109	0.0017	2.8e-10	681275	0.4535	5.88912e-05	NR	NR	NR
Body mass index	rs1229057	T	C	0.1216	0.017	0.0027	2.8e-10	681275	0.1216	6.17382e-05	NR	NR	NR
Body mass index	rs13201877	A	G	0.8601	-0.0152	0.0024	2.7e-10	681275	0.1399	5.56012e-05	NR	NR	NR
Body mass index	rs2429150	A	C	0.5836	-0.0111	0.0018	2.7e-10	681275	0.4164	5.98828e-05	NR	NR	NR
Body mass index	rs8036040	A	C	0.4932	0.0109	0.0017	2.7e-10	681275	0.4932	5.9394e-05	NR	NR	NR
Body mass index	rs9615905	T	C	0.45	0.011	0.0017	2.7e-10	681275	0.45	5.9895e-05	NR	NR	NR
Body mass index	rs1345148	T	C	0.6034	-0.0111	0.0017	2.5e-10	681275	0.3966	5.89704e-05	NR	NR	NR
Body mass index	rs1700137	T	C	0.3121	-0.0121	0.0019	2.5e-10	681275	0.3121	6.28666e-05	NR	NR	NR
Body mass index	rs1865341	T	C	0.758	0.0128	0.002	2.5e-10	681275	0.242	6.01083e-05	NR	NR	NR
Body mass index	rs2605603	A	G	0.4887	-0.0103	0.0016	2.5e-10	681275	0.4887	5.30179e-05	NR	NR	NR
Body mass index	rs7006629	T	C	0.5258	0.0109	0.0017	2.5e-10	681275	0.4742	5.92468e-05	NR	NR	NR
Body mass index	rs2170382	T	C	0.1203	0.0172	0.0027	2.4e-10	681275	0.1203	6.26163e-05	NR	NR	NR
Body mass index	rs4814512	A	C	0.782	0.0133	0.0021	2.3e-10	681275	0.218	6.0311e-05	NR	NR	NR
Body mass index	rs9394312	C	G	0.4917	0.0109	0.0017	2.3e-10	681275	0.4917	5.93886e-05	NR	NR	NR
Body mass index	rs9809534	C	G	0.8769	0.0164	0.0026	2.3e-10	681275	0.1231	5.80665e-05	NR	NR	NR
Body mass index	rs1544459	T	C	0.5464	-0.0103	0.0016	2.2e-10	681275	0.4536	5.25882e-05	NR	NR	NR
Body mass index	rs7123876	T	C	0.754	-0.0119	0.0019	2.2e-10	681275	0.246	5.25328e-05	NR	NR	NR
Body mass index	rs7334078	T	C	0.7118	0.0121	0.0019	2.2e-10	681275	0.2882	6.00693e-05	NR	NR	NR
Body mass index	rs7716275	T	G	0.1933	-0.0132	0.0021	2.2e-10	681275	0.1933	5.43403e-05	NR	NR	NR
Body mass index	rs450231	A	G	0.7534	-0.0127	0.002	2.1e-10	681275	0.2466	5.99316e-05	NR	NR	NR
Body mass index	rs11115176	T	C	0.7601	0.0121	0.0019	2e-10	681275	0.2399	5.33951e-05	NR	NR	NR
Body mass index	rs2275426	A	G	0.4338	0.0104	0.0016	2e-10	681275	0.4338	5.3132e-05	NR	NR	NR
Body mass index	rs159032	T	C	0.2439	0.0129	0.002	1.9e-10	681275	0.2439	6.13763e-05	NR	NR	NR
Body mass index	rs17551974	A	C	0.1782	-0.0141	0.0022	1.9e-10	681275	0.1782	5.82294e-05	NR	NR	NR
Body mass index	rs419261	T	C	0.4042	0.0106	0.0017	1.9e-10	681275	0.4042	5.41176e-05	NR	NR	NR
Body mass index	rs2075205	A	T	0.5866	0.0111	0.0017	1.8e-10	681275	0.4134	5.9757e-05	NR	NR	NR
Body mass index	rs9332817	C	G	0.02561	-0.0382	0.006	1.7e-10	681275	0.02561	7.28281e-05	NR	NR	NR
Body mass index	rs7748777	A	G	0.4587	0.0105	0.0016	1.6e-10	681275	0.4587	5.47489e-05	NR	NR	NR
Body mass index	rs823074	T	C	0.5884	0.0112	0.0017	1.6e-10	681275	0.4116	6.07595e-05	NR	NR	NR
Body mass index	rs11577179	A	G	0.3721	-0.0108	0.0017	1.5e-10	681275	0.3721	5.45039e-05	NR	NR	NR
Body mass index	rs6764533	A	G	0.359	0.0116	0.0018	1.4e-10	681275	0.359	6.19296e-05	NR	NR	NR
Body mass index	rs11075489	T	C	0.4828	-0.0111	0.0017	1.3e-10	681275	0.4828	6.15321e-05	NR	NR	NR
Body mass index	rs17608150	T	C	0.07536	0.0196	0.0031	1.3e-10	681275	0.07536	5.35372e-05	NR	NR	NR
Body mass index	rs2100814	A	G	0.4103	0.0113	0.0017	1.2e-10	681275	0.4103	6.17902e-05	NR	NR	NR
Body mass index	rs2504674	C	G	0.4336	-0.0112	0.0017	1.2e-10	681275	0.4336	6.16139e-05	NR	NR	NR
Body mass index	rs9362662	A	G	0.4799	0.0112	0.0017	1.2e-10	681275	0.4799	6.26186e-05	NR	NR	NR
Body mass index	rs1903579	C	G	0.5502	0.0111	0.0017	1.1e-10	681275	0.4498	6.0984e-05	NR	NR	NR
Body mass index	rs4737183	A	G	0.5295	0.0112	0.0017	1.1e-10	681275	0.4705	6.25017e-05	NR	NR	NR
Body mass index	rs7784465	T	C	0.8607	-0.0164	0.0025	1.1e-10	681275	0.1393	6.44942e-05	NR	NR	NR
Body mass index	rs331949	T	C	0.6266	-0.011	0.0017	1e-10	681275	0.3734	5.66213e-05	NR	NR	NR
Body mass index	rs7560871	A	G	0.07332	0.0218	0.0034	9.6e-11	681275	0.07332	6.45796e-05	NR	NR	NR
Body mass index	rs1371108	A	C	0.3247	0.0119	0.0018	9e-11	681275	0.3247	6.21016e-05	NR	NR	NR
Body mass index	rs11659764	A	T	0.05297	-0.0253	0.0039	8.9e-11	681275	0.05297	6.42192e-05	NR	NR	NR
Body mass index	rs11753081	T	G	0.8251	0.0138	0.0021	8.9e-11	681275	0.1749	5.49648e-05	NR	NR	NR
Body mass index	rs13432055	T	C	0.7141	-0.0117	0.0018	8.9e-11	681275	0.2859	5.58953e-05	NR	NR	NR
Body mass index	rs2631681	T	C	0.3252	-0.0113	0.0017	8.9e-11	681275	0.3252	5.60419e-05	NR	NR	NR
Body mass index	rs6767619	C	G	0.345	0.0119	0.0018	8.1e-11	681275	0.345	6.40006e-05	NR	NR	NR
Body mass index	rs10438964	T	C	0.2757	-0.0127	0.0019	7.6e-11	681275	0.2757	6.44158e-05	NR	NR	NR
Body mass index	rs4372296	A	C	0.7714	-0.0133	0.002	7.6e-11	681275	0.2286	6.23863e-05	NR	NR	NR
Body mass index	rs2491864	A	G	0.215	0.0137	0.0021	7.3e-11	681275	0.215	6.33548e-05	NR	NR	NR
Body mass index	rs4366093	T	C	0.3202	-0.0121	0.0018	6.7e-11	681275	0.3202	6.37387e-05	NR	NR	NR
Body mass index	rs7683836	A	G	0.5405	-0.0114	0.0017	6.3e-11	681275	0.4595	6.45537e-05	NR	NR	NR
Body mass index	rs4796243	A	G	0.3029	-0.0124	0.0019	6.1e-11	681275	0.3029	6.49333e-05	NR	NR	NR
Body mass index	rs10083803	T	C	0.2605	-0.0127	0.0019	5.9e-11	681275	0.2605	6.21417e-05	NR	NR	NR
Body mass index	rs1512065	A	G	0.2371	0.0138	0.0021	5.7e-11	681275	0.2371	6.88949e-05	NR	NR	NR
Body mass index	rs2866816	T	C	0.7393	0.0129	0.002	5.6e-11	681275	0.2607	6.41462e-05	NR	NR	NR
Body mass index	rs6804181	A	T	0.8213	0.0153	0.0023	5.5e-11	681275	0.1787	6.87131e-05	NR	NR	NR
Body mass index	rs761423	T	C	0.55	0.0113	0.0017	5.5e-11	681275	0.45	6.32065e-05	NR	NR	NR
Body mass index	rs11781222	T	C	0.8714	0.0158	0.0024	5.3e-11	681275	0.1286	5.59503e-05	NR	NR	NR
Body mass index	rs10818938	A	G	0.4215	0.0114	0.0017	5.1e-11	681275	0.4215	6.33783e-05	NR	NR	NR
Body mass index	rs11642001	A	G	0.2121	-0.0137	0.0021	5.1e-11	681275	0.2121	6.27311e-05	NR	NR	NR
Body mass index	rs2543132	C	G	0.8134	0.0146	0.0022	5e-11	681275	0.1866	6.4707e-05	NR	NR	NR
Body mass index	rs587230	A	G	0.165	0.0149	0.0023	4.7e-11	681275	0.165	6.11749e-05	NR	NR	NR
Body mass index	rs12488237	T	C	0.94773	-0.0235	0.0036	4.5e-11	681275	0.05227	5.47146e-05	NR	NR	NR
Body mass index	rs4653017	T	C	0.6818	0.0122	0.0018	4.5e-11	681275	0.3182	6.45813e-05	NR	NR	NR
Body mass index	rs4307239	A	G	0.5422	-0.0115	0.0017	3.9e-11	681275	0.4578	6.5654e-05	NR	NR	NR
Body mass index	rs7042372	A	G	0.6573	0.0122	0.0018	3.8e-11	681275	0.3427	6.70544e-05	NR	NR	NR
Body mass index	rs4766710	A	G	0.9358	0.0229	0.0035	3.7e-11	681275	0.0642	6.30114e-05	NR	NR	NR
Body mass index	rs6569648	T	C	0.7726	-0.0126	0.0019	3.7e-11	681275	0.2274	5.57848e-05	NR	NR	NR
Body mass index	rs7973955	A	G	0.2847	-0.0126	0.0019	3.7e-11	681275	0.2847	6.46616e-05	NR	NR	NR
Body mass index	rs12609744	T	C	0.6931	-0.0126	0.0019	3.6e-11	681275	0.3069	6.75404e-05	NR	NR	NR
Body mass index	rs9299	T	C	0.6471	0.0121	0.0018	3.6e-11	681275	0.3529	6.68688e-05	NR	NR	NR
Body mass index	rs1787267	C	G	0.06268	-0.0237	0.0036	3.4e-11	681275	0.06268	6.59999e-05	NR	NR	NR
Body mass index	rs17035438	A	G	0.09384	0.0199	0.003	3.3e-11	681275	0.09384	6.73487e-05	NR	NR	NR
Body mass index	rs9951893	T	C	0.5249	-0.0115	0.0017	3.3e-11	681275	0.4751	6.5961e-05	NR	NR	NR
Body mass index	rs10110727	A	G	0.2926	0.0135	0.002	3.2e-11	681275	0.2926	7.54461e-05	NR	NR	NR
Body mass index	rs10754210	A	G	0.3107	-0.0123	0.0018	3.2e-11	681275	0.3107	6.48022e-05	NR	NR	NR
Body mass index	rs13209968	C	G	0.5177	0.0114	0.0017	3.1e-11	681275	0.4823	6.48986e-05	NR	NR	NR
Body mass index	rs12776880	A	T	0.6828	0.0128	0.0019	3e-11	681275	0.3172	7.09703e-05	NR	NR	NR
Body mass index	rs559267	A	G	0.6642	-0.0115	0.0017	3e-11	681275	0.3358	5.89936e-05	NR	NR	NR
Body mass index	rs7760082	A	G	0.6646	-0.0122	0.0018	2.9e-11	681275	0.3354	6.63549e-05	NR	NR	NR
Body mass index	rs12448738	A	C	0.8629	-0.0168	0.0025	2.8e-11	681275	0.1371	6.678e-05	NR	NR	NR
Body mass index	rs2425857	A	G	0.4409	0.0116	0.0017	2.8e-11	681275	0.4409	6.634e-05	NR	NR	NR
Body mass index	rs4759073	A	G	0.4005	-0.0116	0.0017	2.8e-11	681275	0.4005	6.46156e-05	NR	NR	NR
Body mass index	rs7844647	T	C	0.7319	0.0123	0.0018	2.8e-11	681275	0.2681	5.9373e-05	NR	NR	NR
Body mass index	rs6011457	A	T	0.4975	-0.0116	0.0017	2.7e-11	681275	0.4975	6.72783e-05	NR	NR	NR
Body mass index	rs1819844	A	G	0.1797	0.0143	0.0021	2.6e-11	681275	0.1797	6.02869e-05	NR	NR	NR
Body mass index	rs3781099	T	C	0.08203	0.021	0.0031	2.5e-11	681275	0.08203	6.64156e-05	NR	NR	NR
Body mass index	rs6442101	T	C	0.6817	-0.0117	0.0017	2.5e-11	681275	0.3183	5.94062e-05	NR	NR	NR
Body mass index	rs980329	T	C	0.7516	-0.0133	0.002	2.5e-11	681275	0.2484	6.60498e-05	NR	NR	NR
Body mass index	rs9688431	T	C	0.93966	0.0231	0.0035	2.4e-11	681275	0.06034	6.05104e-05	NR	NR	NR
Body mass index	rs1006353	A	G	0.2485	0.0126	0.0019	2.3e-11	681275	0.2485	5.92961e-05	NR	NR	NR
Body mass index	rs9814633	A	G	0.3434	0.0122	0.0018	2.1e-11	681275	0.3434	6.71198e-05	NR	NR	NR
Body mass index	rs11208662	C	G	0.0884	0.0209	0.0031	2e-11	681275	0.0884	7.04011e-05	NR	NR	NR
Body mass index	rs7147503	T	C	0.3697	-0.0119	0.0018	2e-11	681275	0.3697	6.59965e-05	NR	NR	NR
Body mass index	rs7941030	T	C	0.6141	-0.0112	0.0017	2e-11	681275	0.3859	5.94538e-05	NR	NR	NR
Body mass index	rs849135	A	G	0.4914	0.0109	0.0016	2e-11	681275	0.4914	5.93874e-05	NR	NR	NR
Body mass index	rs10883553	A	C	0.4511	0.0119	0.0018	1.9e-11	681275	0.4511	7.01278e-05	NR	NR	NR
Body mass index	rs12098284	T	C	0.1241	0.0178	0.0026	1.8e-11	681275	0.1241	6.88805e-05	NR	NR	NR
Body mass index	rs1285245	C	G	0.3669	-0.0121	0.0018	1.7e-11	681275	0.3669	6.80175e-05	NR	NR	NR
Body mass index	rs12422552	C	G	0.2663	-0.0134	0.002	1.6e-11	681275	0.2663	7.01664e-05	NR	NR	NR
Body mass index	rs4858193	T	C	0.7221	0.0129	0.0019	1.6e-11	681275	0.2779	6.67875e-05	NR	NR	NR
Body mass index	rs487060	T	C	0.4816	0.011	0.0016	1.6e-11	681275	0.4816	6.04181e-05	NR	NR	NR
Body mass index	rs10497807	C	G	0.5203	-0.011	0.0016	1.5e-11	681275	0.4797	6.04003e-05	NR	NR	NR
Body mass index	rs2731222	A	C	0.2703	0.0131	0.0019	1.5e-11	681275	0.2703	6.7696e-05	NR	NR	NR
Body mass index	rs11635675	T	G	0.6465	0.0124	0.0018	1.3e-11	681275	0.3535	7.02799e-05	NR	NR	NR
Body mass index	rs2850969	T	C	0.8573	-0.0165	0.0024	1.3e-11	681275	0.1427	6.66123e-05	NR	NR	NR
Body mass index	rs3808434	A	G	0.4475	0.011	0.0016	1.3e-11	681275	0.4475	5.9833e-05	NR	NR	NR
Body mass index	rs4284600	T	C	0.5288	-0.0118	0.0017	1.3e-11	681275	0.4712	6.9389e-05	NR	NR	NR
Body mass index	rs2875762	C	G	0.2473	0.0139	0.002	1.2e-11	681275	0.2473	7.19293e-05	NR	NR	NR
Body mass index	rs10511093	T	C	0.07425	-0.0228	0.0034	1.1e-11	681275	0.07425	7.14644e-05	NR	NR	NR
Body mass index	rs17014375	T	G	0.8652	-0.0172	0.0025	1.1e-11	681275	0.1348	6.9007e-05	NR	NR	NR
Body mass index	rs1730859	A	G	0.6584	-0.0118	0.0017	1.1e-11	681275	0.3416	6.26328e-05	NR	NR	NR
Body mass index	rs8089514	A	T	0.359	0.0126	0.0019	1.1e-11	681275	0.359	7.30674e-05	NR	NR	NR
Body mass index	rs11971041	A	G	0.90616	-0.021	0.0031	1e-11	681275	0.09384	7.5e-05	NR	NR	NR
Body mass index	rs12922346	C	G	0.2657	0.0136	0.002	1e-11	681275	0.2657	7.21727e-05	NR	NR	NR
Body mass index	rs9367368	T	C	0.6967	0.0121	0.0018	1e-11	681275	0.3033	6.18755e-05	NR	NR	NR
Body mass index	rs12888545	A	G	0.7481	-0.0136	0.002	9.1e-12	681275	0.2519	6.97101e-05	NR	NR	NR
Body mass index	rs6700816	A	T	0.96814	0.0345	0.0051	8.9e-12	681275	0.03186	7.34264e-05	NR	NR	NR
Body mass index	rs10867256	T	C	0.553	-0.0118	0.0017	8.7e-12	681275	0.447	6.88377e-05	NR	NR	NR
Body mass index	rs7607351	T	C	0.5807	0.0119	0.0017	8.4e-12	681275	0.4193	6.89605e-05	NR	NR	NR
Body mass index	rs934515	A	G	0.1178	0.0185	0.0027	7.6e-12	681275	0.1178	7.11354e-05	NR	NR	NR
Body mass index	rs3731544	A	C	0.07127	0.0214	0.0031	7.5e-12	681275	0.07127	6.06253e-05	NR	NR	NR
Body mass index	rs7948120	T	C	0.2598	-0.0132	0.0019	7.3e-12	681275	0.2598	6.70141e-05	NR	NR	NR
Body mass index	rs1982441	T	G	0.1381	0.0175	0.0026	7e-12	681275	0.1381	7.29049e-05	NR	NR	NR
Body mass index	rs3902951	T	G	0.7545	-0.0134	0.002	7e-12	681275	0.2455	6.65197e-05	NR	NR	NR
Body mass index	rs6690764	A	G	0.7916	-0.0154	0.0022	6.3e-12	681275	0.2084	7.82483e-05	NR	NR	NR
Body mass index	rs1035010	T	C	0.2566	0.0139	0.002	6.2e-12	681275	0.2566	7.37121e-05	NR	NR	NR
Body mass index	rs262956	T	G	0.3472	0.0125	0.0018	6.1e-12	681275	0.3472	7.08288e-05	NR	NR	NR
Body mass index	rs3822683	A	G	0.7813	0.0145	0.0021	6.1e-12	681275	0.2187	7.1851e-05	NR	NR	NR
Body mass index	rs1658820	T	G	0.2468	0.0141	0.0021	5.9e-12	681275	0.2468	7.39135e-05	NR	NR	NR
Body mass index	rs10883759	A	G	0.3023	-0.0122	0.0018	5.4e-12	681275	0.3023	6.27851e-05	NR	NR	NR
Body mass index	rs2838006	T	C	0.3617	-0.0126	0.0018	5.4e-12	681275	0.3617	7.33068e-05	NR	NR	NR
Body mass index	rs3887080	A	G	0.1214	0.0181	0.0026	5.1e-12	681275	0.1214	6.98871e-05	NR	NR	NR
Body mass index	rs2174307	C	G	0.4067	0.0121	0.0017	4.9e-12	681275	0.4067	7.0656e-05	NR	NR	NR
Body mass index	rs7211567	T	C	0.2201	-0.0145	0.0021	4.5e-12	681275	0.2201	7.21813e-05	NR	NR	NR
Body mass index	rs11066301	A	G	0.5661	0.0114	0.0016	4.4e-12	681275	0.4339	6.38444e-05	NR	NR	NR
Body mass index	rs10456637	A	T	0.7406	0.0134	0.0019	4.3e-12	681275	0.2594	6.89911e-05	NR	NR	NR
Body mass index	rs10773049	T	C	0.5983	-0.0116	0.0017	4.1e-12	681275	0.4017	6.46795e-05	NR	NR	NR
Body mass index	rs11736228	A	T	0.7413	0.0139	0.002	4.1e-12	681275	0.2587	7.41054e-05	NR	NR	NR
Body mass index	rs12035149	C	G	0.777	-0.0146	0.0021	3.9e-12	681275	0.223	7.38689e-05	NR	NR	NR
Body mass index	rs6713781	C	G	0.4136	-0.0123	0.0018	3.8e-12	681275	0.4136	7.33863e-05	NR	NR	NR
Body mass index	rs3850422	A	G	0.446	-0.0114	0.0016	3.7e-12	681275	0.446	6.42221e-05	NR	NR	NR
Body mass index	rs10840606	A	G	0.8259	-0.0164	0.0024	3.2e-12	681275	0.1741	7.73471e-05	NR	NR	NR
Body mass index	rs6443750	T	C	0.1932	-0.0148	0.0021	3.2e-12	681275	0.1932	6.82852e-05	NR	NR	NR
Body mass index	rs1899951	T	C	0.1314	0.017	0.0024	3.1e-12	681275	0.1314	6.59695e-05	NR	NR	NR
Body mass index	rs7024334	T	G	0.2258	0.0138	0.002	3.1e-12	681275	0.2258	6.65833e-05	NR	NR	NR
Body mass index	rs4985155	A	G	0.6631	0.012	0.0017	3e-12	681275	0.3369	6.43387e-05	NR	NR	NR
Body mass index	rs785278	A	T	0.1771	-0.0159	0.0023	2.8e-12	681275	0.1771	7.36868e-05	NR	NR	NR
Body mass index	rs9571687	A	C	0.329	-0.0129	0.0018	2.8e-12	681275	0.329	7.3473e-05	NR	NR	NR
Body mass index	rs11915371	A	C	0.7962	-0.0149	0.0021	2.6e-12	681275	0.2038	7.20492e-05	NR	NR	NR
Body mass index	rs3134353	A	T	0.3868	-0.0125	0.0018	2.5e-12	681275	0.3868	7.41205e-05	NR	NR	NR
Body mass index	rs10499276	T	C	0.1242	0.0172	0.0025	2.2e-12	681275	0.1242	6.43596e-05	NR	NR	NR
Body mass index	rs10772055	C	G	0.8656	-0.0172	0.0024	2.1e-12	681275	0.1344	6.88341e-05	NR	NR	NR
Body mass index	rs1814170	A	T	0.8946	0.0203	0.0029	2.1e-12	681275	0.1054	7.77126e-05	NR	NR	NR
Body mass index	rs6449531	A	G	0.3537	-0.0127	0.0018	2.1e-12	681275	0.3537	7.37406e-05	NR	NR	NR
Body mass index	rs7598402	C	G	0.51	0.0122	0.0017	2.1e-12	681275	0.49	7.43902e-05	NR	NR	NR
Body mass index	rs17238110	A	G	0.8366	0.0353	0.005	2e-12	681275	0.1634	0.000340682	NR	NR	NR
Body mass index	rs17531363	A	C	0.6967	0.0133	0.0019	2e-12	681275	0.3033	7.47569e-05	NR	NR	NR
Body mass index	rs6595205	C	G	0.4695	0.0114	0.0016	2e-12	681275	0.4695	6.47382e-05	NR	NR	NR
Body mass index	rs13110266	A	G	0.4065	-0.0117	0.0017	1.9e-12	681275	0.4065	6.60515e-05	NR	NR	NR
Body mass index	rs1862451	A	G	0.7312	0.0137	0.0019	1.9e-12	681275	0.2688	7.37796e-05	NR	NR	NR
Body mass index	rs4740383	A	G	0.416	0.0126	0.0018	1.9e-12	681275	0.416	7.71396e-05	NR	NR	NR
Body mass index	rs4722672	T	C	0.8151	-0.0151	0.0021	1.8e-12	681275	0.1849	6.87277e-05	NR	NR	NR
Body mass index	rs740157	A	G	0.4322	0.0116	0.0016	1.8e-12	681275	0.4322	6.60429e-05	NR	NR	NR
Body mass index	rs16932761	A	G	0.2542	-0.014	0.002	1.7e-12	681275	0.2542	7.43163e-05	NR	NR	NR
Body mass index	rs7083450	T	C	0.8388	0.0159	0.0023	1.7e-12	681275	0.1612	6.83672e-05	NR	NR	NR
Body mass index	rs1057452	A	G	0.03713	0.0173	0.0024	1.6e-12	681275	0.03713	2.14001e-05	NR	NR	NR
Body mass index	rs12479233	A	T	0.4874	-0.0121	0.0017	1.6e-12	681275	0.4874	7.31585e-05	NR	NR	NR
Body mass index	rs16907751	T	C	0.1047	-0.0209	0.003	1.6e-12	681275	0.1047	8.18913e-05	NR	NR	NR
Body mass index	rs7968230	A	G	0.3226	0.0131	0.0018	1.6e-12	681275	0.3226	7.50036e-05	NR	NR	NR
Body mass index	rs1899689	T	C	0.3986	0.0117	0.0016	1.5e-12	681275	0.3986	6.563e-05	NR	NR	NR
Body mass index	rs10744146	A	G	0.5146	-0.0122	0.0017	1.4e-12	681275	0.4854	7.43565e-05	NR	NR	NR
Body mass index	rs1625427	T	C	0.6504	0.013	0.0018	1.4e-12	681275	0.3496	7.68544e-05	NR	NR	NR
Body mass index	rs4936175	T	C	0.5555	-0.0122	0.0017	1.4e-12	681275	0.4445	7.35031e-05	NR	NR	NR
Body mass index	rs7206608	C	G	0.6854	-0.0132	0.0019	1.3e-12	681275	0.3146	7.51416e-05	NR	NR	NR
Body mass index	rs7564679	A	G	0.4284	-0.0116	0.0016	1.3e-12	681275	0.4284	6.59003e-05	NR	NR	NR
Body mass index	rs845084	A	G	0.2678	0.014	0.002	1.3e-12	681275	0.2678	7.68646e-05	NR	NR	NR
Body mass index	rs9349239	A	G	0.492	0.0122	0.0017	1.3e-12	681275	0.492	7.44009e-05	NR	NR	NR
Body mass index	rs1362910	A	G	0.4185	0.0121	0.0017	1.2e-12	681275	0.4185	7.126e-05	NR	NR	NR
Body mass index	rs1941697	A	G	0.4538	0.0123	0.0017	1.2e-12	681275	0.4538	7.49992e-05	NR	NR	NR
Body mass index	rs4273371	T	C	0.5016	-0.0115	0.0016	1.2e-12	681275	0.4984	6.61243e-05	NR	NR	NR
Body mass index	rs12035349	A	G	0.8705	-0.0188	0.0026	1.1e-12	681275	0.1295	7.96864e-05	NR	NR	NR
Body mass index	rs16966801	A	G	0.7984	-0.0156	0.0022	1.1e-12	681275	0.2016	7.83412e-05	NR	NR	NR
Body mass index	rs2143253	A	G	0.1189	-0.0188	0.0026	1.1e-12	681275	0.1189	7.40547e-05	NR	NR	NR
Body mass index	rs10797115	T	C	0.5365	0.0124	0.0017	9.9e-13	681275	0.4635	7.64703e-05	NR	NR	NR
Body mass index	rs1437929	A	G	0.2878	0.0135	0.0019	9.9e-13	681275	0.2878	7.4712e-05	NR	NR	NR
Body mass index	rs11629783	C	G	0.7692	0.0146	0.002	9.8e-13	681275	0.2308	7.56852e-05	NR	NR	NR
Body mass index	rs12041258	T	C	0.7713	0.0146	0.002	9.5e-13	681275	0.2287	7.52013e-05	NR	NR	NR
Body mass index	rs7133378	A	G	0.3269	0.0125	0.0018	9.4e-13	681275	0.3269	6.87614e-05	NR	NR	NR
Body mass index	rs7607369	A	G	0.4387	0.0117	0.0016	9.3e-13	681275	0.4387	6.74162e-05	NR	NR	NR
Body mass index	rs972540	A	G	0.7272	-0.013	0.0018	8e-13	681275	0.2728	6.70525e-05	NR	NR	NR
Body mass index	rs12439798	T	G	0.4228	0.0125	0.0017	6.9e-13	681275	0.4228	7.62626e-05	NR	NR	NR
Body mass index	rs10923724	T	C	0.5725	-0.0118	0.0016	6.4e-13	681275	0.4275	6.81562e-05	NR	NR	NR
Body mass index	rs10971712	T	C	0.1076	-0.0197	0.0027	6.4e-13	681275	0.1076	7.45305e-05	NR	NR	NR
Body mass index	rs555267	T	G	0.33	0.0126	0.0017	6e-13	681275	0.33	7.02037e-05	NR	NR	NR
Body mass index	rs6138482	T	C	0.1974	0.0147	0.002	5.8e-13	681275	0.1974	6.84717e-05	NR	NR	NR
Body mass index	rs11945861	A	G	0.2369	-0.0148	0.002	5e-13	681275	0.2369	7.91954e-05	NR	NR	NR
Body mass index	rs4148155	A	G	0.8873	0.0188	0.0026	5e-13	681275	0.1127	7.06871e-05	NR	NR	NR
Body mass index	rs7869771	A	C	0.7353	0.014	0.0019	4.9e-13	681275	0.2647	7.62965e-05	NR	NR	NR
Body mass index	rs9530843	A	C	0.5558	0.0128	0.0018	4.8e-13	681275	0.4442	8.08997e-05	NR	NR	NR
Body mass index	rs11150911	A	C	0.2809	0.0133	0.0018	4.7e-13	681275	0.2809	7.14619e-05	NR	NR	NR
Body mass index	rs1038088	T	G	0.4919	-0.0117	0.0016	4.6e-13	681275	0.4919	6.8427e-05	NR	NR	NR
Body mass index	rs4718966	T	C	0.4183	0.0127	0.0018	4.6e-13	681275	0.4183	7.84918e-05	NR	NR	NR
Body mass index	rs12147845	T	C	0.1135	0.0199	0.0027	4.5e-13	681275	0.1135	7.96913e-05	NR	NR	NR
Body mass index	rs4969387	C	G	0.7463	-0.0145	0.002	4.3e-13	681275	0.2537	7.96159e-05	NR	NR	NR
Body mass index	rs2781668	T	C	0.1612	0.0169	0.0023	4e-13	681275	0.1612	7.72373e-05	NR	NR	NR
Body mass index	rs6477694	T	C	0.6441	-0.0123	0.0017	3.8e-13	681275	0.3559	6.9362e-05	NR	NR	NR
Body mass index	rs6577584	T	G	0.6537	-0.0131	0.0018	3.7e-13	681275	0.3463	7.76969e-05	NR	NR	NR
Body mass index	rs8075273	A	C	0.2815	-0.0133	0.0018	3.7e-13	681275	0.2815	7.15547e-05	NR	NR	NR
Body mass index	rs10878946	T	C	0.714	-0.0141	0.0019	3.6e-13	681275	0.286	8.11956e-05	NR	NR	NR
Body mass index	rs9077	A	G	0.33	-0.0138	0.0019	3.5e-13	681275	0.33	8.42126e-05	NR	NR	NR
Body mass index	rs2124499	C	G	0.3718	-0.0123	0.0017	3.4e-13	681275	0.3718	7.0672e-05	NR	NR	NR
Body mass index	rs1365466	T	C	0.7406	-0.0137	0.0019	3.3e-13	681275	0.2594	7.21149e-05	NR	NR	NR
Body mass index	rs3902840	A	G	0.08589	0.0222	0.003	3.2e-13	681275	0.08589	7.73886e-05	NR	NR	NR
Body mass index	rs1522569	T	G	0.8181	0.0164	0.0022	2.9e-13	681275	0.1819	8.00492e-05	NR	NR	NR
Body mass index	rs2634047	C	G	0.2422	-0.0149	0.002	2.5e-13	681275	0.2422	8.14951e-05	NR	NR	NR
Body mass index	rs2890652	T	C	0.8241	-0.017	0.0023	2.5e-13	681275	0.1759	8.37864e-05	NR	NR	NR
Body mass index	rs977540	A	G	0.7617	0.014	0.0019	2.5e-13	681275	0.2383	7.11531e-05	NR	NR	NR
Body mass index	rs11855853	T	C	0.2649	-0.0145	0.002	2.4e-13	681275	0.2649	8.18831e-05	NR	NR	NR
Body mass index	rs326889	T	C	0.3928	-0.0129	0.0018	2.4e-13	681275	0.3928	7.93803e-05	NR	NR	NR
Body mass index	rs2367112	T	G	0.5081	0.0119	0.0016	2.3e-13	681275	0.4919	7.07864e-05	NR	NR	NR
Body mass index	rs6448587	A	C	0.8109	0.0167	0.0023	2.3e-13	681275	0.1891	8.55306e-05	NR	NR	NR
Body mass index	rs6711584	A	G	0.454	0.0128	0.0017	2.2e-13	681275	0.454	8.12266e-05	NR	NR	NR
Body mass index	rs769674	A	T	0.6781	0.0135	0.0018	2.2e-13	681275	0.3219	7.95632e-05	NR	NR	NR
Body mass index	rs17203016	A	G	0.804	-0.015	0.002	2.1e-13	681275	0.196	7.09128e-05	NR	NR	NR
Body mass index	rs954018	A	G	0.3053	-0.013	0.0018	2.1e-13	681275	0.3053	7.16871e-05	NR	NR	NR
Body mass index	rs3807566	T	G	0.443	-0.0127	0.0017	2e-13	681275	0.443	7.95969e-05	NR	NR	NR
Body mass index	rs12595158	T	C	0.02362	-0.0394	0.0054	1.9e-13	681275	0.02362	7.16013e-05	NR	NR	NR
Body mass index	rs6738445	T	C	0.2836	-0.0133	0.0018	1.9e-13	681275	0.2836	7.18779e-05	NR	NR	NR
Body mass index	rs7874154	T	C	0.5021	-0.0127	0.0017	1.8e-13	681275	0.4979	8.06436e-05	NR	NR	NR
Body mass index	rs7893571	T	G	0.662	0.0136	0.0018	1.8e-13	681275	0.338	8.27718e-05	NR	NR	NR
Body mass index	rs946526	T	C	0.04332	-0.0314	0.0043	1.7e-13	681275	0.04332	8.1723e-05	NR	NR	NR
Body mass index	rs10887578	C	G	0.4896	0.0128	0.0017	1.6e-13	681275	0.4896	8.18846e-05	NR	NR	NR
Body mass index	rs4725984	T	C	0.359	-0.0128	0.0017	1.4e-13	681275	0.359	7.54054e-05	NR	NR	NR
Body mass index	rs925018	C	G	0.6765	-0.013	0.0018	1.4e-13	681275	0.3235	7.39705e-05	NR	NR	NR
Body mass index	rs1003081	T	C	0.4497	0.0121	0.0016	1.3e-13	681275	0.4497	7.24641e-05	NR	NR	NR
Body mass index	rs10832778	C	G	0.3778	-0.0125	0.0017	1.3e-13	681275	0.3778	7.34585e-05	NR	NR	NR
Body mass index	rs1782507	T	G	0.6532	-0.0135	0.0018	1.3e-13	681275	0.3468	8.25701e-05	NR	NR	NR
Body mass index	rs217671	A	G	0.7281	-0.0144	0.0019	1.3e-13	681275	0.2719	8.21023e-05	NR	NR	NR
Body mass index	rs1075901	T	C	0.4361	-0.0121	0.0016	1.2e-13	681275	0.4361	7.20094e-05	NR	NR	NR
Body mass index	rs6461115	A	G	0.7715	0.0144	0.0019	1.2e-13	681275	0.2285	7.31101e-05	NR	NR	NR
Body mass index	rs7239114	A	G	0.5403	0.0124	0.0017	1.2e-13	681275	0.4597	7.63806e-05	NR	NR	NR
Body mass index	rs10818810	A	G	0.3908	0.0126	0.0017	1.1e-13	681275	0.3908	7.55937e-05	NR	NR	NR
Body mass index	rs827092	T	C	0.5831	0.0129	0.0017	1.1e-13	681275	0.4169	8.09067e-05	NR	NR	NR
Body mass index	rs340025	T	C	0.4276	-0.0124	0.0017	1e-13	681275	0.4276	7.52681e-05	NR	NR	NR
Body mass index	rs6710871	A	G	0.1418	0.0179	0.0024	1e-13	681275	0.1418	7.79832e-05	NR	NR	NR
Body mass index	rs799449	T	C	0.5505	0.013	0.0017	8.7e-14	681275	0.4495	8.3638e-05	NR	NR	NR
Body mass index	rs2192158	A	G	0.4601	0.0129	0.0017	8.3e-14	681275	0.4601	8.26751e-05	NR	NR	NR
Body mass index	rs2012927	A	G	0.3348	0.0129	0.0017	7.4e-14	681275	0.3348	7.4122e-05	NR	NR	NR
Body mass index	rs733594	T	C	0.718	0.0138	0.0018	5.9e-14	681275	0.282	7.71191e-05	NR	NR	NR
Body mass index	rs7561278	T	C	0.786	0.0159	0.0021	5.7e-14	681275	0.214	8.50473e-05	NR	NR	NR
Body mass index	rs12564992	A	G	0.8856	-0.0196	0.0026	5.3e-14	681275	0.1144	7.78405e-05	NR	NR	NR
Body mass index	rs329124	A	G	0.5767	0.0131	0.0017	5.3e-14	681275	0.4233	8.37859e-05	NR	NR	NR
Body mass index	rs2185027	A	C	0.7032	-0.0135	0.0018	5e-14	681275	0.2968	7.60747e-05	NR	NR	NR
Body mass index	rs1951455	T	C	0.2747	-0.0145	0.0019	4.5e-14	681275	0.2747	8.37804e-05	NR	NR	NR
Body mass index	rs12680842	A	G	0.6795	0.0133	0.0018	4.4e-14	681275	0.3205	7.70461e-05	NR	NR	NR
Body mass index	rs11600990	T	C	0.1569	-0.0178	0.0023	3.8e-14	681275	0.1569	8.38247e-05	NR	NR	NR
Body mass index	rs3849570	A	C	0.3414	0.0132	0.0017	3.3e-14	681275	0.3414	7.83543e-05	NR	NR	NR
Body mass index	rs13292976	T	C	0.4458	0.0131	0.0017	3.1e-14	681275	0.4458	8.47967e-05	NR	NR	NR
Body mass index	rs2190788	T	G	0.3106	0.0141	0.0019	2.9e-14	681275	0.3106	8.51414e-05	NR	NR	NR
Body mass index	rs6019482	T	C	0.1654	-0.0178	0.0023	2.8e-14	681275	0.1654	8.7475e-05	NR	NR	NR
Body mass index	rs7217226	T	G	0.6404	-0.013	0.0017	2.6e-14	681275	0.3596	7.78373e-05	NR	NR	NR
Body mass index	rs9603697	T	C	0.3186	0.0141	0.0018	2.6e-14	681275	0.3186	8.63209e-05	NR	NR	NR
Body mass index	rs10779751	A	G	0.2744	0.0139	0.0018	2.5e-14	681275	0.2744	7.6938e-05	NR	NR	NR
Body mass index	rs7640424	T	C	0.2969	-0.0136	0.0018	2.3e-14	681275	0.2969	7.72209e-05	NR	NR	NR
Body mass index	rs7871866	C	G	0.1531	0.0187	0.0024	2.3e-14	681275	0.1531	9.06819e-05	NR	NR	NR
Body mass index	rs2163188	C	G	0.474	0.0131	0.0017	2e-14	681275	0.474	8.5573e-05	NR	NR	NR
Body mass index	rs651548	A	G	0.3677	0.0139	0.0018	2e-14	681275	0.3677	8.98414e-05	NR	NR	NR
Body mass index	rs998732	A	G	0.8422	0.0171	0.0022	2e-14	681275	0.1578	7.77221e-05	NR	NR	NR
Body mass index	rs12655756	A	T	0.3697	0.0138	0.0018	1.9e-14	681275	0.3697	8.87534e-05	NR	NR	NR
Body mass index	rs156151	C	G	0.1912	-0.0165	0.0021	1.9e-14	681275	0.1912	8.42029e-05	NR	NR	NR
Body mass index	rs2080454	A	C	0.6211	-0.0129	0.0017	1.7e-14	681275	0.3789	7.83241e-05	NR	NR	NR
Body mass index	rs6548221	A	G	0.2246	0.0151	0.002	1.7e-14	681275	0.2246	7.94181e-05	NR	NR	NR
Body mass index	rs17327461	T	C	0.4498	0.0125	0.0016	1.5e-14	681275	0.4498	7.73375e-05	NR	NR	NR
Body mass index	rs13227433	T	G	0.7438	-0.0156	0.002	1.4e-14	681275	0.2562	9.27501e-05	NR	NR	NR
Body mass index	rs13247665	T	C	0.6407	-0.0139	0.0018	1.4e-14	681275	0.3593	8.89552e-05	NR	NR	NR
Body mass index	rs2516739	A	G	0.2171	-0.0159	0.0021	1.4e-14	681275	0.2171	8.5939e-05	NR	NR	NR
Body mass index	rs1452075	T	C	0.7277	0.0141	0.0018	1.3e-14	681275	0.2723	7.87895e-05	NR	NR	NR
Body mass index	rs998584	A	C	0.4775	-0.0131	0.0017	1.3e-14	681275	0.4775	8.56312e-05	NR	NR	NR
Body mass index	rs7195386	T	C	0.5014	0.0133	0.0017	1.1e-14	681275	0.4986	8.84443e-05	NR	NR	NR
Body mass index	rs12705987	A	T	0.4036	0.0135	0.0017	9.5e-15	681275	0.4036	8.77377e-05	NR	NR	NR
Body mass index	rs1358808	C	G	0.6735	-0.0142	0.0018	9.2e-15	681275	0.3265	8.86804e-05	NR	NR	NR
Body mass index	rs329651	T	G	0.8055	0.0164	0.0021	9e-15	681275	0.1945	8.42758e-05	NR	NR	NR
Body mass index	rs10460960	A	G	0.8876	0.0197	0.0025	8.1e-15	681275	0.1124	7.74366e-05	NR	NR	NR
Body mass index	rs6606686	C	G	0.6903	-0.0136	0.0018	7.6e-15	681275	0.3097	7.90837e-05	NR	NR	NR
Body mass index	rs4744275	A	G	0.266	0.0144	0.0018	7e-15	681275	0.266	8.09716e-05	NR	NR	NR
Body mass index	rs11889536	A	G	0.8507	0.0189	0.0024	6.4e-15	681275	0.1493	9.07381e-05	NR	NR	NR
Body mass index	rs9714342	T	C	0.4231	-0.0151	0.0019	6.1e-15	681275	0.4231	0.000111308	NR	NR	NR
Body mass index	rs2307022	A	G	0.3344	0.0135	0.0017	5.5e-15	681275	0.3344	8.11292e-05	NR	NR	NR
Body mass index	rs2282231	T	C	0.2249	0.0165	0.0021	4.8e-15	681275	0.2249	9.49172e-05	NR	NR	NR
Body mass index	rs2680648	T	C	0.765	0.016	0.002	3.8e-15	681275	0.235	9.20448e-05	NR	NR	NR
Body mass index	rs10930641	A	G	0.5911	-0.0137	0.0017	3.6e-15	681275	0.4089	9.07296e-05	NR	NR	NR
Body mass index	rs28350	A	G	0.193	0.0177	0.0022	3.5e-15	681275	0.193	9.75905e-05	NR	NR	NR
Body mass index	rs284227	T	C	0.7448	-0.0147	0.0019	3.5e-15	681275	0.2552	8.21457e-05	NR	NR	NR
Body mass index	rs17820822	T	G	0.6446	0.0143	0.0018	2.9e-15	681275	0.3554	9.36936e-05	NR	NR	NR
Body mass index	rs12033257	A	G	0.6165	0.0146	0.0018	2.4e-15	681275	0.3835	0.000100794	NR	NR	NR
Body mass index	rs10146527	T	C	0.6361	0.0137	0.0017	2.3e-15	681275	0.3639	8.68918e-05	NR	NR	NR
Body mass index	rs1045411	T	C	0.2647	-0.0148	0.0019	2.3e-15	681275	0.2647	8.52652e-05	NR	NR	NR
Body mass index	rs12189178	T	C	0.03783	0.0364	0.0046	2.2e-15	681275	0.03783	9.64541e-05	NR	NR	NR
Body mass index	rs1477887	A	G	0.4567	-0.0138	0.0017	2e-15	681275	0.4567	9.45059e-05	NR	NR	NR
Body mass index	rs13290794	A	G	0.3582	-0.0141	0.0018	1.9e-15	681275	0.3582	9.141e-05	NR	NR	NR
Body mass index	rs1000096	T	C	0.3801	-0.0144	0.0018	1.8e-15	681275	0.3801	9.7718e-05	NR	NR	NR
Body mass index	rs6142096	A	G	0.5278	0.0137	0.0017	1.8e-15	681275	0.4722	9.35549e-05	NR	NR	NR
Body mass index	rs3753549	T	C	0.8563	-0.0203	0.0025	1.7e-15	681275	0.1437	0.000101416	NR	NR	NR
Body mass index	rs7601895	C	G	0.7043	0.0149	0.0019	1.7e-15	681275	0.2957	9.24723e-05	NR	NR	NR
Body mass index	rs498240	A	G	0.0656	-0.0267	0.0033	1.6e-15	681275	0.0656	8.73955e-05	NR	NR	NR
Body mass index	rs10269783	A	G	0.3896	0.0133	0.0017	1.4e-15	681275	0.3896	8.41331e-05	NR	NR	NR
Body mass index	rs10886017	A	C	0.2524	0.0152	0.0019	1.4e-15	681275	0.2524	8.71918e-05	NR	NR	NR
Body mass index	rs905938	T	C	0.7325	-0.0149	0.0019	1.2e-15	681275	0.2675	8.70029e-05	NR	NR	NR
Body mass index	rs12364470	T	G	0.8374	-0.0178	0.0022	1.1e-15	681275	0.1626	8.62827e-05	NR	NR	NR
Body mass index	rs8097544	A	G	0.8477	-0.02	0.0025	9.3e-16	681275	0.1523	0.000103284	NR	NR	NR
Body mass index	rs7730004	T	C	0.6693	0.0148	0.0018	9.1e-16	681275	0.3307	9.69635e-05	NR	NR	NR
Body mass index	rs1789165	A	G	0.6389	0.0138	0.0017	8e-16	681275	0.3611	8.78716e-05	NR	NR	NR
Body mass index	rs1436343	A	G	0.4078	-0.0141	0.0017	7.3e-16	681275	0.4078	9.60249e-05	NR	NR	NR
Body mass index	rs4372836	T	C	0.3034	0.0142	0.0018	7.3e-16	681275	0.3034	8.52326e-05	NR	NR	NR
Body mass index	rs8016859	C	G	0.03964	0.0349	0.0043	7.1e-16	681275	0.03964	9.2736e-05	NR	NR	NR
Body mass index	rs9291467	T	C	0.4625	0.014	0.0017	6.7e-16	681275	0.4625	9.74488e-05	NR	NR	NR
Body mass index	rs4759228	C	G	0.2971	-0.0157	0.0019	5.9e-16	681275	0.2971	0.00010295	NR	NR	NR
Body mass index	rs12595749	A	G	0.5714	0.0141	0.0017	5.7e-16	681275	0.4286	9.73779e-05	NR	NR	NR
Body mass index	rs2228213	A	G	0.3481	-0.0139	0.0017	4.6e-16	681275	0.3481	8.76889e-05	NR	NR	NR
Body mass index	rs8123881	A	G	0.8701	-0.0196	0.0024	4.4e-16	681275	0.1299	8.68401e-05	NR	NR	NR
Body mass index	rs12593036	A	G	0.7007	0.0154	0.0019	3.8e-16	681275	0.2993	9.94742e-05	NR	NR	NR
Body mass index	rs7711753	A	G	0.4356	-0.0134	0.0016	3.4e-16	681275	0.4356	8.82906e-05	NR	NR	NR
Body mass index	rs10842240	C	G	0.1158	0.0218	0.0027	3.1e-16	681275	0.1158	9.732e-05	NR	NR	NR
Body mass index	rs13174863	A	G	0.8452	-0.0192	0.0023	2.9e-16	681275	0.1548	9.64635e-05	NR	NR	NR
Body mass index	rs3736485	A	G	0.4557	0.0134	0.0016	2.5e-16	681275	0.4557	8.90752e-05	NR	NR	NR
Body mass index	rs4303732	T	C	0.6026	0.0144	0.0017	2.2e-16	681275	0.3974	9.93143e-05	NR	NR	NR
Body mass index	rs1333423	A	T	0.2253	0.0168	0.002	2.1e-16	681275	0.2253	9.85243e-05	NR	NR	NR
Body mass index	rs4673553	T	G	0.5438	-0.0142	0.0017	2.1e-16	681275	0.4562	0.000100046	NR	NR	NR
Body mass index	rs2030342	T	C	0.5749	0.0143	0.0017	1.9e-16	681275	0.4251	9.99506e-05	NR	NR	NR
Body mass index	rs11611496	A	G	0.2218	-0.0169	0.002	1.7e-16	681275	0.2218	9.85953e-05	NR	NR	NR
Body mass index	rs967605	T	C	0.8334	-0.0192	0.0023	1.7e-16	681275	0.1666	0.000102367	NR	NR	NR
Body mass index	rs4864201	T	C	0.3531	0.0141	0.0017	1.5e-16	681275	0.3531	9.08245e-05	NR	NR	NR
Body mass index	rs13209872	C	G	0.3403	-0.0152	0.0018	1.4e-16	681275	0.3403	0.000103735	NR	NR	NR
Body mass index	rs7535528	A	G	0.3741	-0.0152	0.0018	1.4e-16	681275	0.3741	0.000108196	NR	NR	NR
Body mass index	rs11866815	T	C	0.2461	-0.0156	0.0019	1e-16	681275	0.2461	9.03035e-05	NR	NR	NR
Body mass index	rs12514473	T	C	0.7687	0.0167	0.002	8.8e-17	681275	0.2313	9.91735e-05	NR	NR	NR
Body mass index	rs9540493	A	G	0.4419	0.0139	0.0017	8.1e-17	681275	0.4419	9.53006e-05	NR	NR	NR
Body mass index	rs1178060	A	G	0.8469	0.0193	0.0023	6.8e-17	681275	0.1531	9.65944e-05	NR	NR	NR
Body mass index	rs2357760	A	G	0.6754	0.0145	0.0017	6.8e-17	681275	0.3246	9.21883e-05	NR	NR	NR
Body mass index	rs4889782	T	C	0.6025	-0.015	0.0018	6.6e-17	681275	0.3975	0.000107772	NR	NR	NR
Body mass index	rs39654	A	G	0.4453	-0.0145	0.0017	6.5e-17	681275	0.4453	0.000103867	NR	NR	NR
Body mass index	rs6720868	T	C	0.3286	0.0155	0.0018	5.1e-17	681275	0.3286	0.000106009	NR	NR	NR
Body mass index	rs12587412	T	G	0.4896	0.0146	0.0017	4.8e-17	681275	0.4896	0.000106534	NR	NR	NR
Body mass index	rs215632	A	G	0.3618	0.0152	0.0018	3.7e-17	681275	0.3618	0.000106695	NR	NR	NR
Body mass index	rs13240600	A	G	0.8448	0.0204	0.0024	3.5e-17	681275	0.1552	0.000109128	NR	NR	NR
Body mass index	rs12631248	C	G	0.92236	-0.0253	0.003	3e-17	681275	0.07764	9.16763e-05	NR	NR	NR
Body mass index	rs5396	T	C	0.7235	-0.0154	0.0018	3e-17	681275	0.2765	9.48866e-05	NR	NR	NR
Body mass index	rs13417156	T	C	0.5639	-0.0144	0.0017	2.6e-17	681275	0.4361	0.000101987	NR	NR	NR
Body mass index	rs10962549	T	C	0.168	0.0198	0.0023	2.5e-17	681275	0.168	0.000109596	NR	NR	NR
Body mass index	rs8092503	A	G	0.7685	-0.0165	0.0019	2.3e-17	681275	0.2315	9.68708e-05	NR	NR	NR
Body mass index	rs13047416	C	G	0.6231	0.0154	0.0018	2.2e-17	681275	0.3769	0.000111392	NR	NR	NR
Body mass index	rs13263601	A	C	0.6522	-0.0154	0.0018	2.2e-17	681275	0.3478	0.000107592	NR	NR	NR
Body mass index	rs6587552	A	G	0.2409	0.0173	0.002	1.6e-17	681275	0.2409	0.000109461	NR	NR	NR
Body mass index	rs2479958	A	G	0.4925	0.0154	0.0018	1.5e-17	681275	0.4925	0.000118553	NR	NR	NR
Body mass index	rs17636031	T	C	0.7299	-0.016	0.0019	1.2e-17	681275	0.2701	0.000100939	NR	NR	NR
Body mass index	rs1000940	A	G	0.7013	-0.0154	0.0018	1.1e-17	681275	0.2987	9.93598e-05	NR	NR	NR
Body mass index	rs1451533	A	G	0.273	0.0167	0.0019	1e-17	681275	0.273	0.000110703	NR	NR	NR
Body mass index	rs12602912	T	C	0.2048	0.0176	0.0021	9.9e-18	681275	0.2048	0.000100893	NR	NR	NR
Body mass index	rs4841659	T	C	0.4785	0.0149	0.0017	9.2e-18	681275	0.4785	0.0001108	NR	NR	NR
Body mass index	rs6786582	T	C	0.7255	-0.0159	0.0018	7.5e-18	681275	0.2745	0.000100694	NR	NR	NR
Body mass index	rs10211055	T	C	0.6544	-0.0157	0.0018	7.2e-18	681275	0.3456	0.000111493	NR	NR	NR
Body mass index	rs453520	T	C	0.5834	-0.015	0.0017	7e-18	681275	0.4166	0.00010937	NR	NR	NR
Body mass index	rs29938	T	C	0.3275	-0.015	0.0017	6.7e-18	681275	0.3275	9.91097e-05	NR	NR	NR
Body mass index	rs1928295	T	C	0.5539	0.0141	0.0016	5.4e-18	681275	0.4461	9.82498e-05	NR	NR	NR
Body mass index	rs756717	A	G	0.3973	-0.0148	0.0017	5.4e-18	681275	0.3973	0.000104899	NR	NR	NR
Body mass index	rs1852006	A	G	0.3519	-0.0156	0.0018	4.9e-18	681275	0.3519	0.000111004	NR	NR	NR
Body mass index	rs2710323	T	C	0.5196	-0.0141	0.0016	4.8e-18	681275	0.4804	9.92523e-05	NR	NR	NR
Body mass index	rs273504	A	G	0.5734	-0.0153	0.0018	4.4e-18	681275	0.4266	0.000114523	NR	NR	NR
Body mass index	rs12215331	T	C	0.7864	0.0177	0.002	4.3e-18	681275	0.2136	0.00010525	NR	NR	NR
Body mass index	rs1983864	T	G	0.6674	0.0158	0.0018	3.7e-18	681275	0.3326	0.000110829	NR	NR	NR
Body mass index	rs2611742	T	C	0.5961	-0.0152	0.0017	3.7e-18	681275	0.4039	0.000111253	NR	NR	NR
Body mass index	rs7102454	T	C	0.6565	-0.0158	0.0018	2.4e-18	681275	0.3435	0.000112592	NR	NR	NR
Body mass index	rs11668301	A	G	0.8482	0.021	0.0024	1.9e-18	681275	0.1518	0.000113563	NR	NR	NR
Body mass index	rs901630	T	C	0.3973	-0.0146	0.0017	1.9e-18	681275	0.3973	0.000102083	NR	NR	NR
Body mass index	rs10929925	A	C	0.4301	-0.0143	0.0016	1.8e-18	681275	0.4301	0.000100247	NR	NR	NR
Body mass index	rs12044597	A	G	0.4971	-0.0143	0.0016	1.7e-18	681275	0.4971	0.000102242	NR	NR	NR
Body mass index	rs355777	C	G	0.4106	0.0153	0.0017	1.4e-18	681275	0.4106	0.000113303	NR	NR	NR
Body mass index	rs9507983	T	C	0.6072	-0.0156	0.0018	1.4e-18	681275	0.3928	0.000116087	NR	NR	NR
Body mass index	rs10118701	A	G	0.6773	-0.0163	0.0018	1.1e-18	681275	0.3227	0.000116141	NR	NR	NR
Body mass index	rs7899106	A	G	0.95223	-0.0331	0.0037	1e-18	681275	0.04777	9.96743e-05	NR	NR	NR
Body mass index	rs7444298	A	G	0.7539	0.0179	0.002	7.8e-19	681275	0.2461	0.000118894	NR	NR	NR
Body mass index	rs2000746	A	G	0.7337	0.0181	0.002	7e-19	681275	0.2663	0.00012802	NR	NR	NR
Body mass index	rs895330	C	G	0.8076	0.0201	0.0023	5.5e-19	681275	0.1924	0.000125552	NR	NR	NR
Body mass index	rs1394	A	G	0.6404	-0.0154	0.0017	2.8e-19	681275	0.3596	0.00010923	NR	NR	NR
Body mass index	rs7557796	T	C	0.3476	0.016	0.0018	2.3e-19	681275	0.3476	0.000116108	NR	NR	NR
Body mass index	rs17094222	T	C	0.7961	-0.0181	0.002	2.2e-19	681275	0.2039	0.000106358	NR	NR	NR
Body mass index	rs4820408	T	G	0.408	0.0151	0.0017	2.1e-19	681275	0.408	0.000110145	NR	NR	NR
Body mass index	rs1927790	T	C	0.5891	-0.0148	0.0016	1.8e-19	681275	0.4109	0.000106042	NR	NR	NR
Body mass index	rs9294260	A	G	0.4731	0.0147	0.0016	1.8e-19	681275	0.4731	0.000107732	NR	NR	NR
Body mass index	rs13227658	T	C	0.5534	-0.0157	0.0017	1.7e-19	681275	0.4466	0.000121839	NR	NR	NR
Body mass index	rs12411886	A	C	0.08261	0.0271	0.003	1.5e-19	681275	0.08261	0.000111315	NR	NR	NR
Body mass index	rs6235	C	G	0.7298	-0.0175	0.0019	1.5e-19	681275	0.2702	0.00012078	NR	NR	NR
Body mass index	rs7181498	T	C	0.3691	0.0163	0.0018	1e-19	681275	0.3691	0.00012374	NR	NR	NR
Body mass index	rs7919	A	C	0.4495	-0.0158	0.0017	1e-19	681275	0.4495	0.000123547	NR	NR	NR
Body mass index	rs930295	A	C	0.1583	0.0211	0.0023	1e-19	681275	0.1583	0.000118641	NR	NR	NR
Body mass index	rs7243357	T	G	0.8272	0.0194	0.0021	9.1e-20	681275	0.1728	0.000107594	NR	NR	NR
Body mass index	rs12448257	A	G	0.218	0.0184	0.002	8.1e-20	681275	0.218	0.000115433	NR	NR	NR
Body mass index	rs2733287	A	C	0.5171	-0.0157	0.0017	6.8e-20	681275	0.4829	0.000123101	NR	NR	NR
Body mass index	rs929641	A	G	0.5837	0.015	0.0016	4.8e-20	681275	0.4163	0.000109347	NR	NR	NR
Body mass index	rs7730898	A	G	0.729	0.0168	0.0018	4.5e-20	681275	0.271	0.000111518	NR	NR	NR
Body mass index	rs4639527	A	G	0.6988	-0.0172	0.0019	3.3e-20	681275	0.3012	0.000124536	NR	NR	NR
Body mass index	rs11074446	T	C	0.8694	0.0225	0.0024	1.8e-20	681275	0.1306	0.000114963	NR	NR	NR
Body mass index	rs868554	C	G	0.7537	-0.019	0.002	1.2e-20	681275	0.2463	0.000134029	NR	NR	NR
Body mass index	rs2721965	A	C	0.6665	0.0171	0.0018	1.1e-20	681275	0.3335	0.000129992	NR	NR	NR
Body mass index	rs9931967	T	G	0.5082	0.0163	0.0017	1e-20	681275	0.4918	0.000132809	NR	NR	NR
Body mass index	rs2010281	A	G	0.3552	-0.0161	0.0017	6.7e-21	681275	0.3552	0.000118735	NR	NR	NR
Body mass index	rs13191362	A	G	0.8802	0.0236	0.0025	5.9e-21	681275	0.1198	0.000117461	NR	NR	NR
Body mass index	rs9595908	T	C	0.6277	0.0159	0.0017	4.2e-21	681275	0.3723	0.00011816	NR	NR	NR
Body mass index	rs6804842	A	G	0.428	-0.0156	0.0017	3.6e-21	681275	0.428	0.000119157	NR	NR	NR
Body mass index	rs9538141	A	G	0.509	0.0164	0.0017	3.5e-21	681275	0.491	0.000134436	NR	NR	NR
Body mass index	rs10920678	A	G	0.4291	0.0155	0.0016	1.5e-21	681275	0.4291	0.00011771	NR	NR	NR
Body mass index	rs17522122	T	G	0.4812	0.0159	0.0017	1.5e-21	681275	0.4812	0.000126226	NR	NR	NR
Body mass index	rs577525	T	C	0.4324	-0.0166	0.0017	9.7e-22	681275	0.4324	0.000135262	NR	NR	NR
Body mass index	rs900144	T	C	0.5674	0.0166	0.0017	8.7e-22	681275	0.4326	0.000135276	NR	NR	NR
Body mass index	rs8094523	A	G	0.08016	-0.0305	0.0032	4.7e-22	681275	0.08016	0.000137183	NR	NR	NR
Body mass index	rs9630985	A	C	0.3244	-0.0177	0.0018	4.4e-22	681275	0.3244	0.000137324	NR	NR	NR
Body mass index	rs1048932	A	C	0.4162	-0.016	0.0017	3.8e-22	681275	0.4162	0.000124405	NR	NR	NR
Body mass index	rs1106908	A	G	0.4409	-0.0158	0.0016	3.1e-22	681275	0.4409	0.000123076	NR	NR	NR
Body mass index	rs11496125	T	C	0.4212	0.0169	0.0017	3e-22	681275	0.4212	0.000139258	NR	NR	NR
Body mass index	rs6700838	T	C	0.5959	-0.017	0.0017	2.5e-22	681275	0.4041	0.000139184	NR	NR	NR
Body mass index	rs1218822	A	G	0.6663	0.0168	0.0017	1.9e-22	681275	0.3337	0.000125509	NR	NR	NR
Body mass index	rs7827182	C	G	0.4946	0.0177	0.0018	1.7e-22	681275	0.4946	0.000156627	NR	NR	NR
Body mass index	rs3800229	T	G	0.7123	0.0175	0.0018	1.4e-22	681275	0.2877	0.000125519	NR	NR	NR
Body mass index	rs17724992	A	G	0.7404	0.0183	0.0019	1e-22	681275	0.2596	0.000128737	NR	NR	NR
Body mass index	rs427943	A	C	0.4331	-0.017	0.0017	7.3e-23	681275	0.4331	0.000141913	NR	NR	NR
Body mass index	rs2481665	T	C	0.5592	0.0161	0.0016	7.2e-23	681275	0.4408	0.000127788	NR	NR	NR
Body mass index	rs3803286	A	G	0.3431	0.0181	0.0018	4.1e-23	681275	0.3431	0.000147675	NR	NR	NR
Body mass index	rs4986044	T	C	0.4687	-0.0164	0.0016	3.3e-23	681275	0.4687	0.000133953	NR	NR	NR
Body mass index	rs11250076	A	G	0.4385	0.0184	0.0018	3.2e-23	681275	0.4385	0.000166719	NR	NR	NR
Body mass index	rs4764949	A	G	0.6643	0.0184	0.0018	1.7e-23	681275	0.3357	0.000151001	NR	NR	NR
Body mass index	rs7903146	T	C	0.2912	-0.0181	0.0018	1.3e-23	681275	0.2912	0.000135239	NR	NR	NR
Body mass index	rs4981693	A	G	0.771	0.0206	0.002	6.9e-24	681275	0.229	0.000149849	NR	NR	NR
Body mass index	rs7599312	A	G	0.2652	-0.0186	0.0019	6.9e-24	681275	0.2652	0.000134834	NR	NR	NR
Body mass index	rs1431659	A	G	0.2656	0.0196	0.0019	6e-24	681275	0.2656	0.000149866	NR	NR	NR
Body mass index	rs1296328	A	C	0.4343	0.0179	0.0018	4.9e-24	681275	0.4343	0.000157439	NR	NR	NR
Body mass index	rs11079849	T	C	0.3199	-0.0188	0.0019	4.8e-24	681275	0.3199	0.000153792	NR	NR	NR
Body mass index	rs1375561	T	C	0.6536	0.0173	0.0017	3.1e-24	681275	0.3464	0.000135523	NR	NR	NR
Body mass index	rs7715256	T	G	0.5781	-0.0166	0.0016	2.2e-24	681275	0.4219	0.000134418	NR	NR	NR
Body mass index	rs11783247	T	C	0.5375	-0.0169	0.0016	1.2e-24	681275	0.4625	0.000142002	NR	NR	NR
Body mass index	rs4516268	A	C	0.1925	-0.0217	0.0021	5.2e-25	681275	0.1925	0.000146394	NR	NR	NR
Body mass index	rs7084454	A	G	0.335	0.0193	0.0019	4e-25	681275	0.335	0.000165963	NR	NR	NR
Body mass index	rs7164727	T	C	0.681	0.0182	0.0017	3.3e-25	681275	0.319	0.000143916	NR	NR	NR
Body mass index	rs8102137	T	C	0.6763	-0.0193	0.0018	1.7e-25	681275	0.3237	0.00016309	NR	NR	NR
Body mass index	rs2075650	A	G	0.8606	0.0244	0.0023	1.5e-25	681275	0.1394	0.000142848	NR	NR	NR
Body mass index	rs208015	T	C	0.0784	0.0356	0.0034	1.4e-25	681275	0.0784	0.000183142	NR	NR	NR
Body mass index	rs2365389	T	C	0.4143	-0.0174	0.0017	1.3e-25	681275	0.4143	0.000146933	NR	NR	NR
Body mass index	rs11075986	C	G	0.9147	0.032	0.003	5.6e-26	681275	0.0853	0.000159793	NR	NR	NR
Body mass index	rs16851483	T	G	0.06928	0.0369	0.0035	3.2e-26	681275	0.06928	0.000175594	NR	NR	NR
Body mass index	rs12575252	C	G	0.351	-0.0182	0.0017	1.8e-26	681275	0.351	0.000150912	NR	NR	NR
Body mass index	rs12885454	A	C	0.3431	-0.0185	0.0017	2.4e-27	681275	0.3431	0.000154274	NR	NR	NR
Body mass index	rs7377083	A	C	0.4357	0.02	0.0018	1.4e-27	681275	0.4357	0.000196692	NR	NR	NR
Body mass index	rs12939549	A	G	0.5665	0.018	0.0016	2.7e-28	681275	0.4335	0.000159134	NR	NR	NR
Body mass index	rs6938239	A	G	0.8504	-0.0271	0.0025	2.4e-28	681275	0.1496	0.000186863	NR	NR	NR
Body mass index	rs7531656	A	G	0.3246	0.0195	0.0017	7.4e-29	681275	0.3246	0.000166728	NR	NR	NR
Body mass index	rs757318	A	C	0.4805	-0.0185	0.0016	2.4e-29	681275	0.4805	0.000170865	NR	NR	NR
Body mass index	rs12042908	A	G	0.4362	0.0184	0.0016	1.4e-29	681275	0.4362	0.000166524	NR	NR	NR
Body mass index	rs40067	A	G	0.1713	-0.0266	0.0023	7.1e-30	681275	0.1713	0.000200885	NR	NR	NR
Body mass index	rs6474945	T	G	0.4498	-0.0186	0.0016	4.7e-30	681275	0.4498	0.000171236	NR	NR	NR
Body mass index	rs2033529	A	G	0.7064	-0.0205	0.0018	1.9e-30	681275	0.2936	0.000174319	NR	NR	NR
Body mass index	rs17806379	T	C	0.1789	-0.0258	0.0022	1.5e-30	681275	0.1789	0.000195558	NR	NR	NR
Body mass index	rs1884897	A	G	0.3692	-0.0194	0.0017	1.3e-30	681275	0.3692	0.000175302	NR	NR	NR
Body mass index	rs12577642	A	T	0.686	-0.0213	0.0018	9.9e-31	681275	0.314	0.000195453	NR	NR	NR
Body mass index	rs6545714	A	G	0.6139	-0.0191	0.0017	9.1e-31	681275	0.3861	0.000172939	NR	NR	NR
Body mass index	rs2122042	T	G	0.2056	0.0235	0.002	2.3e-31	681275	0.2056	0.000180396	NR	NR	NR
Body mass index	rs1320903	A	G	0.3174	0.0216	0.0018	9.2e-32	681275	0.3174	0.000202167	NR	NR	NR
Body mass index	rs1405348	A	G	0.4324	-0.0204	0.0017	6.2e-32	681275	0.4324	0.000204276	NR	NR	NR
Body mass index	rs1454687	C	G	0.4773	0.0202	0.0017	5.2e-32	681275	0.4773	0.000203599	NR	NR	NR
Body mass index	rs12964689	A	G	0.5176	0.0203	0.0017	5.1e-32	681275	0.4824	0.00020579	NR	NR	NR
Body mass index	rs11611246	T	G	0.21	0.024	0.002	5e-32	681275	0.21	0.000191117	NR	NR	NR
Body mass index	rs889398	T	C	0.4247	-0.0196	0.0016	1.3e-32	681275	0.4247	0.000187724	NR	NR	NR
Body mass index	rs7131262	A	T	0.2605	-0.0216	0.0018	1e-32	681275	0.2605	0.000179756	NR	NR	NR
Body mass index	rs1549293	T	C	0.3596	-0.0204	0.0017	7.6e-33	681275	0.3596	0.000191673	NR	NR	NR
Body mass index	rs1973993	T	C	0.4096	-0.0208	0.0017	4.7e-33	681275	0.4096	0.000209249	NR	NR	NR
Body mass index	rs10132280	A	C	0.3017	-0.0223	0.0018	5.6e-35	681275	0.3017	0.000209535	NR	NR	NR
Body mass index	rs17207196	T	C	0.4118	-0.0221	0.0018	2.1e-35	681275	0.4118	0.000236606	NR	NR	NR
Body mass index	rs4671328	T	G	0.4467	0.0219	0.0017	2.2e-36	681275	0.4467	0.00023708	NR	NR	NR
Body mass index	rs2304607	A	G	0.852	-0.032	0.0025	1.7e-36	681275	0.148	0.000258245	NR	NR	NR
Body mass index	rs12429545	A	G	0.1248	0.0316	0.0025	9.6e-38	681275	0.1248	0.000218135	NR	NR	NR
Body mass index	rs17391694	T	C	0.1189	0.0317	0.0025	7.5e-38	681275	0.1189	0.00021055	NR	NR	NR
Body mass index	rs879620	T	C	0.6179	0.0231	0.0018	5.3e-38	681275	0.3821	0.00025197	NR	NR	NR
Body mass index	rs2820311	A	G	0.6631	-0.0235	0.0018	4.1e-38	681275	0.3369	0.000246744	NR	NR	NR
Body mass index	rs7550711	T	C	0.03058	0.0649	0.005	3.2e-38	681275	0.03058	0.000249729	NR	NR	NR
Body mass index	rs3814883	T	C	0.4764	0.0232	0.0017	1.1e-40	681275	0.4764	0.00026852	NR	NR	NR
Body mass index	rs2230590	T	C	0.4925	-0.0239	0.0017	4.1e-44	681275	0.4925	0.000285541	NR	NR	NR
Body mass index	rs1412235	C	G	0.3175	0.0246	0.0017	6e-45	681275	0.3175	0.000262269	NR	NR	NR
Body mass index	rs2814992	A	G	0.6599	-0.0245	0.0017	4.1e-45	681275	0.3401	0.000269431	NR	NR	NR
Body mass index	rs2590942	T	G	0.8165	0.0293	0.002	1.2e-46	681275	0.1835	0.000257251	NR	NR	NR
Body mass index	rs7144011	T	G	0.2136	0.0282	0.002	5.2e-47	681275	0.2136	0.000267161	NR	NR	NR
Body mass index	rs13107325	T	C	0.07373	0.047	0.0032	1.1e-47	681275	0.07373	0.000301722	NR	NR	NR
Body mass index	rs2635727	T	C	0.2541	-0.028	0.0019	1.3e-49	681275	0.2541	0.000297188	NR	NR	NR
Body mass index	rs12446632	A	G	0.1424	-0.0352	0.0024	2.9e-50	681275	0.1424	0.000302629	NR	NR	NR
Body mass index	rs13329567	T	C	0.2308	-0.0293	0.002	1e-50	681275	0.2308	0.000304818	NR	NR	NR
Body mass index	rs3810291	A	G	0.6703	0.0274	0.0018	2.1e-52	681275	0.3297	0.000331833	NR	NR	NR
Body mass index	rs9816226	A	T	0.1801	-0.0323	0.0021	1.6e-52	681275	0.1801	0.000308113	NR	NR	NR
Body mass index	rs7531118	T	C	0.4604	-0.0256	0.0016	3.6e-54	681275	0.4604	0.000325625	NR	NR	NR
Body mass index	rs8095404	A	T	0.5444	-0.0259	0.0017	1.1e-54	681275	0.4556	0.00033276	NR	NR	NR
Body mass index	rs7124681	A	C	0.4133	0.0263	0.0016	3.2e-58	681275	0.4133	0.000335446	NR	NR	NR
Body mass index	rs2307111	T	C	0.6038	0.0265	0.0016	1.6e-58	681275	0.3962	0.000335992	NR	NR	NR
Body mass index	rs7187776	A	G	0.5927	-0.0265	0.0016	1.4e-58	681275	0.4073	0.000339056	NR	NR	NR
Body mass index	rs11672660	T	C	0.2049	-0.034	0.0021	1.7e-60	681275	0.2049	0.000376662	NR	NR	NR
Body mass index	rs7124442	T	C	0.6832	-0.0286	0.0017	4.6e-61	681275	0.3168	0.000354075	NR	NR	NR
Body mass index	rs2229616	T	C	0.02017	-0.106	0.0059	4.7e-71	681275	0.02017	0.000444118	NR	NR	NR
Body mass index	rs7138803	A	G	0.3772	0.03	0.0017	2.3e-71	681275	0.3772	0.000422856	NR	NR	NR
Body mass index	rs1942866	C	G	0.6236	-0.031	0.0017	2e-75	681275	0.3764	0.000451138	NR	NR	NR
Body mass index	rs9675376	A	G	0.2877	0.035	0.0018	2.7e-82	681275	0.2877	0.000502075	NR	NR	NR
Body mass index	rs987237	A	G	0.8197	-0.0409	0.0021	9.3e-84	681275	0.1803	0.000494456	NR	NR	NR
Body mass index	rs10938397	A	G	0.5683	-0.0324	0.0016	3.4e-86	681275	0.4317	0.000515086	NR	NR	NR
Body mass index	rs6265	T	C	0.1951	-0.0412	0.0021	1e-86	681275	0.1951	0.000533118	NR	NR	NR
Body mass index	rs10182181	A	G	0.5247	-0.0325	0.0016	6.7e-90	681275	0.4753	0.000526836	NR	NR	NR
Body mass index	rs543874	A	G	0.8048	-0.0475	0.002	1.2e-122	681275	0.1952	0.0007089	NR	NR	NR
Body mass index	rs13021737	A	G	0.1681	-0.0574	0.0021	7.5e-157	681275	0.1681	0.000921494	NR	NR	NR
Body mass index	rs663129	A	G	0.2301	0.0545	0.0019	1.6e-178	681275	0.2301	0.00105238	NR	NR	NR
Body mass index	rs3751813	T	G	0.541	0.0603	0.0016	2.2e-295	681275	0.459	0.00180582	NR	NR	NR
Body mass index	rs8047395	A	G	0.5061	0.0642	0.0017	0	681275	0.4939	0.00206051	NR	NR	NR
Body mass index	rs9922708	T	C	0.4323	0.0692	0.0016	0	681275	0.4323	0.00235042	0.0736501	698	77.5211
High density lipoprotein	rs6120757	T	C	0.62	-0.017	0.0026	1.9e-10	319677	0.38	0.000136177	NR	NR	NR
High density lipoprotein	rs4986970	T	A	0.025	-0.091	0.0081	7.1e-29	319677	0.025	0.000403699	NR	NR	NR
High density lipoprotein	rs6762477	A	G	0.6	0.025	0.0028	3.4e-19	319677	0.4	0.0003	NR	NR	NR
High density lipoprotein	rs11869286	C	G	0.63	0.03	0.0028	5.9e-27	319677	0.37	0.00041958	NR	NR	NR
High density lipoprotein	rs11755393	G	A	0.36	-0.027	0.0027	4.2e-23	319677	0.36	0.000335923	NR	NR	NR
High density lipoprotein	rs76116020	G	A	0.033	-0.041	0.0071	7.2e-09	319677	0.033	0.000107285	NR	NR	NR
High density lipoprotein	rs145183203	A	G	0.0015	-0.25	0.032	3.1e-15	319677	0.0015	0.000187219	NR	NR	NR
High density lipoprotein	rs12975366	C	T	0.38	-0.029	0.0035	7.5e-16	319677	0.38	0.000396279	NR	NR	NR
High density lipoprotein	rs4759375	T	C	0.11	0.051	0.0053	2.4e-21	319677	0.11	0.000509276	NR	NR	NR
High density lipoprotein	rs2303361	C	T	0.21	0.025	0.0031	2.8e-15	319677	0.21	0.000207375	NR	NR	NR
High density lipoprotein	rs33918808	G	C	0.035	0.071	0.007	1.6e-24	319677	0.035	0.00034052	NR	NR	NR
High density lipoprotein	rs838880	T	C	0.63	-0.029	0.0027	1.9e-27	319677	0.37	0.000392074	NR	NR	NR
High density lipoprotein	rs146179438	A	C	0.02	-0.063	0.0095	2.8e-11	319677	0.02	0.000155585	NR	NR	NR
High density lipoprotein	rs4917014	G	T	0.3	0.017	0.0028	2e-09	319677	0.3	0.00012138	NR	NR	NR
High density lipoprotein	rs4871137	T	G	0.64	-0.022	0.0028	1e-15	319677	0.36	0.000223027	NR	NR	NR
High density lipoprotein	rs5891	T	C	0.013	0.066	0.011	3.1e-09	319677	0.013	0.000111784	NR	NR	NR
High density lipoprotein	rs16928809	A	G	0.088	-0.029	0.0045	2.1e-10	319677	0.088	0.000134991	NR	NR	NR
High density lipoprotein	rs150125857	T	C	0.00044	-0.37	0.061	9.5e-10	319677	0.00044	0.000120419	NR	NR	NR
High density lipoprotein	rs964184	C	G	0.85	0.11	0.0036	2.6e-217	319677	0.15	0.0030855	NR	NR	NR
High density lipoprotein	rs3135506	C	G	0.059	-0.12	0.0054	1.6e-101	319677	0.059	0.00159895	NR	NR	NR
High density lipoprotein	rs10790162	G	A	0.92	0.11	0.0047	9.1e-127	319677	0.08	0.00178112	NR	NR	NR
High density lipoprotein	rs7350481	C	T	0.91	0.098	0.0046	3.2e-100	319677	0.09	0.00157314	NR	NR	NR
High density lipoprotein	rs328	G	C	0.098	0.16	0.0043	0	319677	0.098	0.00452588	NR	NR	NR
High density lipoprotein	rs10096633	T	C	0.14	0.14	0.0038	7.8e-307	319677	0.14	0.00471968	NR	NR	NR
High density lipoprotein	rs301	C	T	0.24	0.11	0.003	4.3e-290	319677	0.24	0.00441408	NR	NR	NR
High density lipoprotein	rs13702	C	T	0.29	0.11	0.0028	0	319677	0.29	0.00498278	NR	NR	NR
High density lipoprotein	rs326	G	A	0.3	0.11	0.0028	0	319677	0.3	0.005082	NR	NR	NR
High density lipoprotein	rs35332062	A	G	0.12	0.042	0.004	5.8e-26	319677	0.12	0.000372557	NR	NR	NR
High density lipoprotein	rs2954029	T	A	0.45	0.035	0.0026	7.5e-43	319677	0.45	0.000606375	NR	NR	NR
High density lipoprotein	rs2954038	A	C	0.72	0.048	0.0029	5.7e-63	319677	0.28	0.000928973	NR	NR	NR
High density lipoprotein	rs10047462	T	G	0.86	0.023	0.0038	4.6e-09	319677	0.14	0.000127383	NR	NR	NR
High density lipoprotein	rs1178979	C	T	0.18	0.035	0.0033	1.3e-26	319677	0.18	0.00036162	NR	NR	NR
High density lipoprotein	rs2954033	G	A	0.72	0.047	0.0029	3e-61	319677	0.28	0.000890669	NR	NR	NR
High density lipoprotein	rs116843064	A	G	0.02	0.24	0.0094	4.8e-146	319677	0.02	0.00225792	NR	NR	NR
High density lipoprotein	rs439401	C	T	0.63	-0.022	0.0027	6.2e-17	319677	0.37	0.000225641	NR	NR	NR
High density lipoprotein	rs2240466	A	G	0.11	0.043	0.0043	4.7e-24	319677	0.11	0.000362034	NR	NR	NR
High density lipoprotein	rs445925	A	G	0.11	0.04	0.0042	1.1e-21	319677	0.11	0.00031328	NR	NR	NR
High density lipoprotein	rs138326449	A	G	0.0018	0.76	0.045	1.5e-62	319677	0.0018	0.00207562	NR	NR	NR
High density lipoprotein	rs11820589	A	G	0.066	-0.087	0.0079	4e-28	319677	0.066	0.000933167	NR	NR	NR
High density lipoprotein	rs268	G	A	0.017	-0.26	0.0099	6.9e-154	319677	0.017	0.00225933	NR	NR	NR
High density lipoprotein	rs676210	A	G	0.26	0.06	0.003	4.2e-88	319677	0.26	0.00138528	NR	NR	NR
High density lipoprotein	rs10892063	C	A	0.58	-0.018	0.0029	9.3e-10	319677	0.42	0.000157853	NR	NR	NR
High density lipoprotein	rs7412	T	C	0.075	0.098	0.0063	4.2e-54	319677	0.075	0.00133256	NR	NR	NR
High density lipoprotein	rs174546	T	C	0.31	-0.042	0.0028	2.7e-50	319677	0.31	0.000754639	NR	NR	NR
High density lipoprotein	rs174547	C	T	0.31	-0.042	0.0028	1.8e-50	319677	0.31	0.000754639	NR	NR	NR
High density lipoprotein	rs174550	C	T	0.31	-0.042	0.0028	2.9e-50	319677	0.31	0.000754639	NR	NR	NR
High density lipoprotein	rs157580	A	G	0.63	-0.026	0.0026	1e-22	319677	0.37	0.000315151	NR	NR	NR
High density lipoprotein	rs72836561	T	C	0.028	-0.17	0.0077	8.1e-111	319677	0.028	0.00157308	NR	NR	NR
High density lipoprotein	rs1801177	A	G	0.016	-0.2	0.01	1.4e-86	319677	0.016	0.00125952	NR	NR	NR
High density lipoprotein	rs769449	A	G	0.11	-0.098	0.0041	6.9e-129	319677	0.11	0.00188046	NR	NR	NR
High density lipoprotein	rs55707100	T	C	0.024	-0.1	0.0084	2.3e-34	319677	0.024	0.00046848	NR	NR	NR
High density lipoprotein	rs1800588	T	C	0.24	0.12	0.003	0	319677	0.24	0.00525312	NR	NR	NR
High density lipoprotein	rs7679	C	T	0.17	-0.056	0.0034	6.1e-61	319677	0.17	0.000884979	NR	NR	NR
High density lipoprotein	rs10489615	G	A	0.57	0.046	0.0026	4.3e-69	319677	0.43	0.00103726	NR	NR	NR
High density lipoprotein	rs533617	C	T	0.039	0.085	0.0066	1.2e-37	319677	0.039	0.000541572	NR	NR	NR
High density lipoprotein	rs4846914	A	G	0.55	0.049	0.0027	5.7e-73	319677	0.45	0.0011885	NR	NR	NR
High density lipoprotein	rs186808413	T	C	0.0099	0.2	0.013	2.6e-51	319677	0.0099	0.000784159	NR	NR	NR
High density lipoprotein	rs13389219	T	C	0.4	0.035	0.0028	6.2e-37	319677	0.4	0.000588	NR	NR	NR
High density lipoprotein	rs247616	T	C	0.31	0.24	0.0028	0	319677	0.31	0.0246413	NR	NR	NR
High density lipoprotein	rs9686661	T	C	0.19	-0.032	0.0033	5e-23	319677	0.19	0.000315187	NR	NR	NR
High density lipoprotein	rs3764261	A	C	0.31	0.24	0.0028	0	319677	0.31	0.0246413	NR	NR	NR
High density lipoprotein	rs998584	A	C	0.48	-0.026	0.0027	6e-22	319677	0.48	0.000337459	NR	NR	NR
High density lipoprotein	rs6905288	A	G	0.59	-0.024	0.0026	5.4e-21	319677	0.41	0.000278669	NR	NR	NR
High density lipoprotein	rs2068888	A	G	0.47	0.023	0.0026	1.1e-18	319677	0.47	0.000263548	NR	NR	NR
High density lipoprotein	rs2943641	C	T	0.66	-0.036	0.0027	7.8e-41	319677	0.34	0.000581645	NR	NR	NR
High density lipoprotein	rs1532085	G	A	0.59	-0.096	0.0026	1.2e-295	319677	0.41	0.0044587	NR	NR	NR
High density lipoprotein	rs10468017	T	C	0.27	0.11	0.0029	1.8e-306	319677	0.27	0.00476982	NR	NR	NR
High density lipoprotein	rs173539	T	C	0.32	0.23	0.0028	0	319677	0.32	0.0230221	NR	NR	NR
High density lipoprotein	rs7499892	T	C	0.19	-0.23	0.0034	0	319677	0.19	0.0162826	NR	NR	NR
High density lipoprotein	rs442177	T	G	0.57	-0.018	0.0026	1.3e-12	319677	0.43	0.000158825	NR	NR	NR
High density lipoprotein	rs7607980	C	T	0.12	0.05	0.0039	4.4e-37	319677	0.12	0.000528	NR	NR	NR
High density lipoprotein	rs12328675	C	T	0.12	0.05	0.0039	3.1e-37	319677	0.12	0.000528	NR	NR	NR
High density lipoprotein	rs9939224	G	T	0.79	0.2	0.0031	0	319677	0.21	0.013272	NR	NR	NR
High density lipoprotein	rs972283	G	A	0.55	-0.031	0.0026	1.7e-32	319677	0.45	0.000475695	NR	NR	NR
High density lipoprotein	rs2925979	C	T	0.7	0.041	0.0028	1.5e-50	319677	0.3	0.00070602	NR	NR	NR
High density lipoprotein	rs4731702	T	C	0.46	0.033	0.0027	1.2e-35	319677	0.46	0.000541015	NR	NR	NR
High density lipoprotein	rs61995676	T	C	0.02	-0.064	0.0092	4.3e-12	319677	0.02	0.000160563	NR	NR	NR
High density lipoprotein	rs41273264	A	C	0.019	-0.07	0.0096	2.7e-13	319677	0.019	0.000182662	NR	NR	NR
High density lipoprotein	rs11057401	A	T	0.3	0.033	0.0028	1.1e-32	319677	0.3	0.00045738	NR	NR	NR
High density lipoprotein	rs1106766	T	C	0.21	0.032	0.0031	8.3e-24	319677	0.21	0.000339763	NR	NR	NR
High density lipoprotein	rs28399654	A	G	0.027	0.051	0.008	2.1e-10	319677	0.027	0.000136662	NR	NR	NR
High density lipoprotein	rs643381	A	C	0.5	0.023	0.0026	2.5e-19	319677	0.5	0.0002645	NR	NR	NR
High density lipoprotein	rs7200543	G	A	0.3	-0.019	0.0029	5.8e-11	319677	0.3	0.00015162	NR	NR	NR
High density lipoprotein	rs1135999	G	A	0.3	-0.019	0.0029	5.1e-11	319677	0.3	0.00015162	NR	NR	NR
High density lipoprotein	rs459193	G	A	0.71	-0.02	0.0028	4.3e-13	319677	0.29	0.00016472	NR	NR	NR
High density lipoprotein	rs4841132	G	A	0.9	0.1	0.0044	1e-123	319677	0.1	0.0018	NR	NR	NR
High density lipoprotein	rs1367117	A	G	0.29	-0.02	0.0029	5.2e-12	319677	0.29	0.00016472	NR	NR	NR
High density lipoprotein	rs2745353	T	C	0.53	-0.023	0.0025	1.1e-19	319677	0.47	0.000263548	NR	NR	NR
High density lipoprotein	rs3742970	A	C	0.084	-0.027	0.0048	3.2e-08	319677	0.084	0.000112184	NR	NR	NR
High density lipoprotein	rs16826069	G	A	0.21	-0.036	0.0032	4.9e-30	319677	0.21	0.000430013	NR	NR	NR
High density lipoprotein	rs2292642	T	C	0.61	0.028	0.0026	1.2e-27	319677	0.39	0.000373027	NR	NR	NR
High density lipoprotein	rs738322	G	A	0.49	0.02	0.0026	2.6e-15	319677	0.49	0.00019992	NR	NR	NR
High density lipoprotein	rs4660293	G	A	0.21	-0.04	0.0032	6.1e-36	319677	0.21	0.00053088	NR	NR	NR
High density lipoprotein	rs1883025	T	C	0.26	-0.067	0.0029	2.1e-118	319677	0.26	0.00172737	NR	NR	NR
High density lipoprotein	rs7255436	A	C	0.52	0.029	0.0026	1.1e-29	319677	0.48	0.000419827	NR	NR	NR
High density lipoprotein	rs9989419	G	A	0.6	0.13	0.0026	0	319677	0.4	0.008112	NR	NR	NR
High density lipoprotein	rs645040	T	G	0.78	-0.021	0.0031	2.2e-11	319677	0.22	0.000151351	NR	NR	NR
High density lipoprotein	rs2167079	T	C	0.35	0.041	0.0028	6.9e-50	319677	0.35	0.000764855	NR	NR	NR
High density lipoprotein	rs35169799	T	C	0.06	-0.039	0.0054	4e-13	319677	0.06	0.000171569	NR	NR	NR
High density lipoprotein	rs1129740	A	G	0.58	0.016	0.0028	6e-09	319677	0.42	0.000124723	NR	NR	NR
High density lipoprotein	rs1421085	C	T	0.39	-0.022	0.0027	4.7e-16	319677	0.39	0.000230287	NR	NR	NR
High density lipoprotein	rs2792751	C	T	0.73	-0.027	0.0029	3.8e-21	319677	0.27	0.000287372	NR	NR	NR
High density lipoprotein	rs4976033	G	A	0.42	-0.015	0.0026	1.3e-08	319677	0.42	0.00010962	NR	NR	NR
High density lipoprotein	rs2255141	G	A	0.73	-0.027	0.0029	1.6e-20	319677	0.27	0.000287372	NR	NR	NR
High density lipoprotein	rs4129767	A	G	0.49	0.026	0.0026	4.6e-25	319677	0.49	0.000337865	NR	NR	NR
High density lipoprotein	rs13326165	G	A	0.81	-0.025	0.0032	3e-14	319677	0.19	0.000192375	NR	NR	NR
High density lipoprotein	rs12748152	T	C	0.072	-0.043	0.0049	1.6e-18	319677	0.072	0.000247086	NR	NR	NR
High density lipoprotein	rs891088	G	A	0.28	0.015	0.0028	4.2e-08	319677	0.28	9.072e-05	NR	NR	NR
High density lipoprotein	rs5880	C	G	0.048	-0.26	0.0067	0	319677	0.048	0.0061781	NR	NR	NR
High density lipoprotein	rs12970134	A	G	0.26	-0.019	0.0029	2.6e-10	319677	0.26	0.000138913	NR	NR	NR
High density lipoprotein	rs731839	A	G	0.63	0.017	0.0027	2.7e-10	319677	0.37	0.000134732	NR	NR	NR
High density lipoprotein	rs13107325	T	C	0.051	-0.074	0.0058	7.4e-37	319677	0.051	0.000530066	NR	NR	NR
High density lipoprotein	rs1011731	A	G	0.56	0.015	0.0026	2.2e-08	319677	0.44	0.00011088	NR	NR	NR
High density lipoprotein	rs2785980	C	T	0.31	0.016	0.0029	3.7e-08	319677	0.31	0.000109517	NR	NR	NR
High density lipoprotein	rs489693	A	C	0.32	-0.019	0.0027	5.3e-12	319677	0.32	0.000157107	NR	NR	NR
High density lipoprotein	rs5757251	A	G	0.39	-0.017	0.0029	2.6e-09	319677	0.39	0.000137506	NR	NR	NR
High density lipoprotein	rs13133548	A	G	0.48	-0.017	0.0025	2e-11	319677	0.48	0.000144269	NR	NR	NR
High density lipoprotein	rs113298164	T	C	0.0033	0.33	0.022	1.6e-51	319677	0.0033	0.000716368	NR	NR	NR
High density lipoprotein	rs900399	G	A	0.38	0.019	0.0026	1.1e-12	319677	0.38	0.000170103	NR	NR	NR
High density lipoprotein	rs7134375	A	C	0.41	0.021	0.0026	1.3e-15	319677	0.41	0.000213356	NR	NR	NR
High density lipoprotein	rs138457	C	T	0.62	0.017	0.0026	2.3e-10	319677	0.38	0.000136177	NR	NR	NR
High density lipoprotein	rs4149268	T	C	0.38	-0.034	0.0027	3.1e-35	319677	0.38	0.000544707	NR	NR	NR
High density lipoprotein	rs3735080	T	C	0.23	-0.017	0.003	4.9e-08	319677	0.23	0.000102364	NR	NR	NR
High density lipoprotein	rs622082	G	A	0.31	-0.017	0.0028	5.9e-10	319677	0.31	0.000123634	NR	NR	NR
High density lipoprotein	rs12740374	T	G	0.22	0.045	0.0031	1.5e-47	319677	0.22	0.00069498	NR	NR	NR
High density lipoprotein	rs17679445	A	G	0.063	0.03	0.0054	2.9e-08	319677	0.063	0.000106256	NR	NR	NR
High density lipoprotein	rs34317102	C	A	0.76	0.019	0.003	1.7e-10	319677	0.24	0.000131693	NR	NR	NR
High density lipoprotein	rs643531	A	C	0.88	0.053	0.0039	3.8e-42	319677	0.12	0.000593261	NR	NR	NR
High density lipoprotein	rs28932178	C	T	0.17	0.02	0.0035	8.1e-09	319677	0.17	0.00011288	NR	NR	NR
High density lipoprotein	rs2298428	T	C	0.21	-0.03	0.0032	6.5e-21	319677	0.21	0.00029862	NR	NR	NR
High density lipoprotein	rs11553746	T	C	0.33	0.015	0.0027	4.7e-08	319677	0.33	9.9495e-05	NR	NR	NR
High density lipoprotein	rs181362	T	C	0.25	-0.028	0.003	3.4e-21	319677	0.25	0.000294	NR	NR	NR
High density lipoprotein	rs12055786	T	C	0.44	-0.021	0.0029	1e-12	319677	0.44	0.000217325	NR	NR	NR
High density lipoprotein	rs2276853	A	G	0.59	-0.015	0.0026	4.6e-09	319677	0.41	0.000108855	NR	NR	NR
High density lipoprotein	rs9262130	A	G	0.091	-0.031	0.0048	1.9e-10	319677	0.091	0.000158986	NR	NR	NR
High density lipoprotein	rs77960347	G	A	0.011	0.26	0.012	1.6e-98	319677	0.011	0.00147084	NR	NR	NR
High density lipoprotein	rs16942887	A	G	0.13	0.08	0.0039	9.8e-93	319677	0.13	0.00144768	NR	NR	NR
High density lipoprotein	rs5167	G	T	0.37	0.037	0.0026	8.4e-46	319677	0.37	0.000638228	NR	NR	NR
High density lipoprotein	rs646776	T	C	0.77	-0.043	0.0033	1.3e-40	319677	0.23	0.000654916	NR	NR	NR
High density lipoprotein	rs3184504	C	T	0.57	0.027	0.0028	1.1e-21	319677	0.43	0.000357356	NR	NR	NR
High density lipoprotein	rs61731956	A	G	0.00029	0.47	0.076	5.1e-10	319677	0.00029	0.000128085	NR	NR	NR
High density lipoprotein	rs1798192	G	T	0.56	0.022	0.0026	2.2e-17	319677	0.44	0.000238515	NR	NR	NR
High density lipoprotein	rs10483776	G	A	0.16	-0.02	0.0035	7.1e-09	319677	0.16	0.00010752	NR	NR	NR
High density lipoprotein	rs12145743	G	T	0.31	0.017	0.003	9.7e-09	319677	0.31	0.000123634	NR	NR	NR
High density lipoprotein	rs2305637	T	C	0.16	-0.032	0.0043	2.8e-14	319677	0.16	0.000275251	NR	NR	NR
High density lipoprotein	rs1150754	T	C	0.12	-0.024	0.0041	8.7e-09	319677	0.12	0.000121651	NR	NR	NR
High density lipoprotein	rs4650994	A	G	0.49	-0.019	0.0026	1.2e-13	319677	0.49	0.000180428	NR	NR	NR
High density lipoprotein	rs2111504	A	T	0.17	0.02	0.0034	2.6e-09	319677	0.17	0.00011288	NR	NR	NR
High density lipoprotein	rs7076938	T	C	0.73	0.019	0.0029	4.8e-11	319677	0.27	0.000142306	NR	NR	NR
High density lipoprotein	rs746463	T	C	0.69	-0.017	0.0028	5.9e-09	319677	0.31	0.000123634	NR	NR	NR
High density lipoprotein	rs10282707	T	C	0.42	-0.027	0.0031	1.4e-18	319677	0.42	0.000355169	NR	NR	NR
High density lipoprotein	rs2894342	A	C	0.23	0.017	0.0031	1.1e-08	319677	0.23	0.000102364	NR	NR	NR
High density lipoprotein	rs10968576	G	A	0.29	-0.017	0.0028	1.9e-09	319677	0.29	0.00011901	NR	NR	NR
High density lipoprotein	rs1084651	A	G	0.19	-0.031	0.0034	2.5e-19	319677	0.19	0.000295796	NR	NR	NR
High density lipoprotein	rs4847399	A	G	0.61	-0.021	0.0029	4.9e-13	319677	0.39	0.000209828	NR	NR	NR
High density lipoprotein	rs3890182	A	G	0.12	-0.075	0.0045	4.7e-63	319677	0.12	0.001188	NR	NR	NR
High density lipoprotein	rs2230808	C	T	0.74	0.027	0.003	1.6e-19	319677	0.26	0.000280519	NR	NR	NR
High density lipoprotein	rs78074706	A	G	0.022	-0.053	0.0087	1e-09	319677	0.022	0.000120877	NR	NR	NR
High density lipoprotein	rs1689800	G	A	0.34	-0.025	0.0027	5.9e-20	319677	0.34	0.0002805	NR	NR	NR
High density lipoprotein	rs8060686	C	T	0.2	0.056	0.0035	1.2e-59	319677	0.2	0.00100352	NR	NR	NR
High density lipoprotein	rs1037378	A	G	0.54	-0.015	0.0026	3.9e-09	319677	0.46	0.00011178	NR	NR	NR
High density lipoprotein	rs10838738	G	A	0.33	-0.032	0.0028	7.3e-31	319677	0.33	0.000452813	NR	NR	NR
High density lipoprotein	rs4983559	A	G	0.57	-0.027	0.0026	1.1e-24	319677	0.43	0.000357356	NR	NR	NR
High density lipoprotein	rs499974	A	C	0.18	-0.026	0.0033	3.8e-15	319677	0.18	0.000199555	NR	NR	NR
High density lipoprotein	rs9816226	T	A	0.83	0.028	0.0034	3.4e-16	319677	0.17	0.000221245	NR	NR	NR
High density lipoprotein	rs17695224	A	G	0.25	-0.028	0.0029	2.8e-21	319677	0.25	0.000294	NR	NR	NR
High density lipoprotein	rs5882	A	G	0.65	-0.092	0.0028	5.5e-241	319677	0.35	0.00385112	NR	NR	NR
High density lipoprotein	rs2862954	C	T	0.41	0.016	0.0027	1.9e-09	319677	0.41	0.000123853	NR	NR	NR
High density lipoprotein	rs1529927	G	C	0.97	0.094	0.0073	1e-37	319677	0.03	0.000514255	NR	NR	NR
High density lipoprotein	rs117623631	T	C	0.0019	0.43	0.044	7.7e-23	319677	0.0019	0.000701285	NR	NR	NR
High density lipoprotein	rs1997243	G	A	0.14	0.026	0.0036	1.4e-12	319677	0.14	0.000162781	NR	NR	NR
High density lipoprotein	rs7136716	G	A	0.15	0.021	0.0036	1.3e-08	319677	0.15	0.000112455	NR	NR	NR
High density lipoprotein	rs11761941	A	G	0.15	0.028	0.0039	5e-13	319677	0.15	0.00019992	NR	NR	NR
High density lipoprotein	rs34149579	T	G	0.042	-0.039	0.0065	2.8e-09	319677	0.042	0.000122398	NR	NR	NR
High density lipoprotein	rs386000	C	G	0.22	0.054	0.004	1.1e-41	319677	0.22	0.00100077	NR	NR	NR
High density lipoprotein	rs2066714	C	T	0.15	0.043	0.0037	3.6e-31	319677	0.15	0.000471495	NR	NR	NR
High density lipoprotein	rs7241918	T	G	0.85	0.077	0.0036	1.2e-104	319677	0.15	0.0015119	NR	NR	NR
High density lipoprotein	rs6511720	T	G	0.11	0.024	0.0041	4.3e-09	319677	0.11	0.000112781	NR	NR	NR
High density lipoprotein	rs2293889	G	T	0.62	0.029	0.0027	1.4e-27	319677	0.38	0.000396279	NR	NR	NR
High density lipoprotein	rs267733	G	A	0.14	0.021	0.0037	1.1e-08	319677	0.14	0.000106193	NR	NR	NR
High density lipoprotein	rs9275596	T	C	0.64	0.023	0.0029	6.5e-15	319677	0.36	0.000243763	NR	NR	NR
High density lipoprotein	rs7298565	A	G	0.53	0.03	0.0026	1.3e-31	319677	0.47	0.00044838	NR	NR	NR
High density lipoprotein	rs1132274	A	C	0.17	-0.02	0.0034	7.2e-09	319677	0.17	0.00011288	NR	NR	NR
High density lipoprotein	rs970548	C	A	0.24	0.026	0.003	2.9e-18	319677	0.24	0.000246605	NR	NR	NR
High density lipoprotein	rs267738	G	T	0.18	0.024	0.0034	1.9e-12	319677	0.18	0.000170035	NR	NR	NR
High density lipoprotein	rs687621	G	A	0.37	0.015	0.0027	4.9e-08	319677	0.37	0.000104895	NR	NR	NR
High density lipoprotein	rs1800961	T	C	0.031	-0.14	0.0073	1.6e-81	319677	0.031	0.00117753	NR	NR	NR
High density lipoprotein	rs3756772	T	C	0.43	0.014	0.0026	4.8e-08	319677	0.43	9.60792e-05	NR	NR	NR
High density lipoprotein	rs737337	C	T	0.12	-0.058	0.0042	1.4e-43	319677	0.12	0.000710477	NR	NR	NR
High density lipoprotein	rs8111071	G	A	0.075	-0.029	0.0049	2.9e-09	319677	0.075	0.000116689	NR	NR	NR
High density lipoprotein	rs7310409	G	A	0.6	-0.016	0.0026	7.2e-10	319677	0.4	0.00012288	NR	NR	NR
High density lipoprotein	rs4883201	G	A	0.12	-0.03	0.004	4.1e-14	319677	0.12	0.00019008	NR	NR	NR
High density lipoprotein	rs2814982	T	C	0.12	-0.028	0.004	8.9e-13	319677	0.12	0.000165581	NR	NR	NR
High density lipoprotein	rs7941030	C	T	0.38	0.024	0.0026	2.5e-20	319677	0.38	0.000271411	NR	NR	NR
High density lipoprotein	rs17738527	T	C	0.2	-0.018	0.0032	1.8e-08	319677	0.2	0.00010368	0.241782	195	522.445
Low density lipoprotein	rs1883025	T	C	0.26	-0.024	0.003	7.2e-16	319677	0.26	0.000221645	NR	NR	NR
Low density lipoprotein	rs3890182	A	G	0.12	-0.027	0.0046	5.5e-09	319677	0.12	0.000153965	NR	NR	NR
Low density lipoprotein	rs77542162	G	A	0.015	0.19	0.013	4.8e-50	319677	0.015	0.00106675	NR	NR	NR
Low density lipoprotein	rs2287623	A	G	0.59	-0.021	0.0027	1e-14	319677	0.41	0.000213356	NR	NR	NR
Low density lipoprotein	rs11887534	C	G	0.063	-0.11	0.0055	1.4e-91	319677	0.063	0.00142855	NR	NR	NR
Low density lipoprotein	rs4245791	T	C	0.72	-0.072	0.0031	1.7e-120	319677	0.28	0.00209019	NR	NR	NR
Low density lipoprotein	rs687621	G	A	0.37	0.043	0.0028	2.4e-53	319677	0.37	0.000862004	NR	NR	NR
Low density lipoprotein	rs2954029	T	A	0.45	-0.048	0.0027	5.1e-72	319677	0.45	0.00114048	NR	NR	NR
Low density lipoprotein	rs2954038	A	C	0.72	-0.042	0.003	6.6e-46	319677	0.28	0.000711245	NR	NR	NR
Low density lipoprotein	rs2954033	G	A	0.72	-0.035	0.003	4e-33	319677	0.28	0.00049392	NR	NR	NR
Low density lipoprotein	rs267733	G	A	0.14	-0.025	0.0039	5.6e-11	319677	0.14	0.0001505	NR	NR	NR
Low density lipoprotein	rs3135506	C	G	0.059	0.048	0.0057	4.2e-17	319677	0.059	0.000255832	NR	NR	NR
Low density lipoprotein	rs12713843	T	C	0.0044	-0.23	0.02	1.6e-30	319677	0.0044	0.000463472	NR	NR	NR
Low density lipoprotein	rs1801702	G	C	0.027	-0.091	0.008	3.7e-30	319677	0.027	0.0004351	NR	NR	NR
Low density lipoprotein	rs533617	C	T	0.039	-0.13	0.0068	3.5e-77	319677	0.039	0.00126679	NR	NR	NR
Low density lipoprotein	rs676210	A	G	0.26	-0.039	0.0031	5.8e-35	319677	0.26	0.000585281	NR	NR	NR
Low density lipoprotein	rs41288783	A	G	0.00065	0.56	0.053	3.3e-26	319677	0.00065	0.000407415	NR	NR	NR
Low density lipoprotein	rs1367117	A	G	0.29	0.11	0.003	3.6e-278	319677	0.29	0.00498278	NR	NR	NR
Low density lipoprotein	rs1801689	C	A	0.027	0.1	0.0082	2e-37	319677	0.027	0.00052542	NR	NR	NR
Low density lipoprotein	rs13192471	C	T	0.16	0.038	0.0037	1.6e-24	319677	0.16	0.000388147	NR	NR	NR
Low density lipoprotein	rs445925	A	G	0.11	-0.32	0.0043	0	319677	0.11	0.0200499	NR	NR	NR
Low density lipoprotein	rs1501908	C	G	0.63	0.04	0.0028	7.6e-45	319677	0.37	0.00074592	NR	NR	NR
Low density lipoprotein	rs3816492	T	C	0.23	-0.018	0.0033	2.1e-08	319677	0.23	0.000114761	NR	NR	NR
Low density lipoprotein	rs28399654	A	G	0.027	-0.27	0.0084	7.5e-232	319677	0.027	0.00383031	NR	NR	NR
Low density lipoprotein	rs4942486	C	T	0.52	-0.022	0.0027	4.5e-16	319677	0.48	0.000241613	NR	NR	NR
Low density lipoprotein	rs10790162	G	A	0.92	-0.033	0.0049	1.1e-11	319677	0.08	0.000160301	NR	NR	NR
Low density lipoprotein	rs2068888	A	G	0.47	-0.016	0.0027	9.5e-10	319677	0.47	0.000127539	NR	NR	NR
Low density lipoprotein	rs2844529	A	G	0.34	0.018	0.003	1.3e-09	319677	0.34	0.000145411	NR	NR	NR
Low density lipoprotein	rs11557092	C	T	0.69	0.024	0.0032	2.2e-14	319677	0.31	0.000246413	NR	NR	NR
Low density lipoprotein	rs7350481	C	T	0.91	-0.028	0.0048	5.2e-09	319677	0.09	0.000128419	NR	NR	NR
Low density lipoprotein	rs7261862	C	T	0.18	-0.024	0.0035	1.5e-11	319677	0.18	0.000170035	NR	NR	NR
Low density lipoprotein	rs1016988	C	T	0.22	-0.02	0.0032	7.8e-10	319677	0.22	0.00013728	NR	NR	NR
Low density lipoprotein	rs646776	T	C	0.77	0.16	0.0033	0	319677	0.23	0.00906752	NR	NR	NR
Low density lipoprotein	rs7499892	T	C	0.19	0.029	0.0035	8.1e-17	319677	0.19	0.00025886	NR	NR	NR
Low density lipoprotein	rs9939224	G	T	0.79	-0.023	0.0032	2.8e-12	319677	0.21	0.000175522	NR	NR	NR
Low density lipoprotein	rs7640978	T	C	0.092	-0.033	0.0046	6.2e-13	319677	0.092	0.000181941	NR	NR	NR
Low density lipoprotein	rs314253	C	T	0.35	-0.02	0.0028	1.1e-12	319677	0.35	0.000182	NR	NR	NR
Low density lipoprotein	rs10102164	A	G	0.2	0.031	0.0033	2.6e-21	319677	0.2	0.00030752	NR	NR	NR
Low density lipoprotein	rs4530754	A	G	0.55	0.017	0.0028	9.5e-10	319677	0.45	0.000143055	NR	NR	NR
Low density lipoprotein	rs364585	G	A	0.64	0.019	0.0028	4e-11	319677	0.36	0.000166349	NR	NR	NR
Low density lipoprotein	rs12670798	C	T	0.25	0.033	0.0032	3.5e-25	319677	0.25	0.000408375	NR	NR	NR
Low density lipoprotein	rs10889353	C	A	0.33	-0.045	0.0028	5e-58	319677	0.33	0.000895455	NR	NR	NR
Low density lipoprotein	rs11556157	T	A	0.26	0.025	0.003	1.1e-16	319677	0.26	0.0002405	NR	NR	NR
Low density lipoprotein	rs7515577	A	C	0.82	0.03	0.0035	2.1e-18	319677	0.18	0.00026568	NR	NR	NR
Low density lipoprotein	rs2516440	A	G	0.34	0.018	0.003	1.1e-09	319677	0.34	0.000145411	NR	NR	NR
Low density lipoprotein	rs174547	C	T	0.31	-0.053	0.0029	3.9e-75	319677	0.31	0.00120169	NR	NR	NR
Low density lipoprotein	rs174550	C	T	0.31	-0.053	0.0029	3.3e-75	319677	0.31	0.00120169	NR	NR	NR
Low density lipoprotein	rs174546	T	C	0.31	-0.053	0.0029	4.3e-75	319677	0.31	0.00120169	NR	NR	NR
Low density lipoprotein	rs1891110	A	G	0.55	0.021	0.0026	7.7e-15	319677	0.45	0.000218295	NR	NR	NR
Low density lipoprotein	rs13268	G	A	0.022	-0.053	0.0091	5.9e-09	319677	0.022	0.000120877	NR	NR	NR
Low density lipoprotein	rs351855	A	G	0.29	-0.018	0.0033	3.9e-08	319677	0.29	0.000133423	NR	NR	NR
Low density lipoprotein	rs9646133	T	G	0.33	-0.019	0.0028	2.4e-11	319677	0.33	0.000159634	NR	NR	NR
Low density lipoprotein	rs492602	G	A	0.45	0.028	0.0028	1.4e-23	319677	0.45	0.00038808	NR	NR	NR
Low density lipoprotein	rs1260326	C	T	0.63	-0.023	0.0028	7.8e-17	319677	0.37	0.00024662	NR	NR	NR
Low density lipoprotein	rs1800437	C	G	0.2	-0.019	0.0033	5.2e-09	319677	0.2	0.00011552	NR	NR	NR
Low density lipoprotein	rs2792751	C	T	0.73	-0.028	0.003	1.7e-20	319677	0.27	0.000309053	NR	NR	NR
Low density lipoprotein	rs2255141	G	A	0.73	-0.028	0.003	7.7e-21	319677	0.27	0.000309053	NR	NR	NR
Low density lipoprotein	rs1055569	T	C	0.34	0.019	0.003	8e-10	319677	0.34	0.000162017	NR	NR	NR
Low density lipoprotein	rs1800562	A	G	0.049	-0.044	0.0063	2.6e-12	319677	0.049	0.000180431	NR	NR	NR
Low density lipoprotein	rs1129740	A	G	0.58	-0.019	0.0029	1.4e-11	319677	0.42	0.000175879	NR	NR	NR
Low density lipoprotein	rs2738755	T	C	0.33	-0.015	0.0028	4.2e-08	319677	0.33	9.9495e-05	NR	NR	NR
Low density lipoprotein	rs4722551	C	T	0.16	0.04	0.0038	2.1e-26	319677	0.16	0.00043008	NR	NR	NR
Low density lipoprotein	rs3846662	G	A	0.48	0.065	0.0027	3.3e-128	319677	0.48	0.00210912	NR	NR	NR
Low density lipoprotein	rs12654264	T	A	0.4	0.066	0.0027	2.7e-128	319677	0.4	0.00209088	NR	NR	NR
Low density lipoprotein	rs1053593	T	G	0.62	-0.016	0.0029	4.7e-08	319677	0.38	0.000120627	NR	NR	NR
Low density lipoprotein	rs1169288	C	A	0.33	0.037	0.0029	1.8e-35	319677	0.33	0.000605372	NR	NR	NR
Low density lipoprotein	rs7310409	G	A	0.6	-0.027	0.0027	8.3e-24	319677	0.4	0.00034992	NR	NR	NR
Low density lipoprotein	rs1183910	A	G	0.32	0.036	0.0029	8.8e-37	319677	0.32	0.000564019	NR	NR	NR
Low density lipoprotein	rs1800961	T	C	0.031	-0.054	0.0076	8.5e-13	319677	0.031	0.000175187	NR	NR	NR
Low density lipoprotein	rs2000999	A	G	0.2	0.063	0.0035	4e-71	319677	0.2	0.00127008	NR	NR	NR
Low density lipoprotein	rs2239619	A	C	0.62	0.018	0.0028	7.4e-11	319677	0.38	0.000152669	NR	NR	NR
Low density lipoprotein	rs2081687	C	T	0.66	-0.028	0.0028	3.8e-23	319677	0.34	0.000351859	NR	NR	NR
Low density lipoprotein	rs635634	T	C	0.19	0.077	0.0035	4.9e-109	319677	0.19	0.00182495	NR	NR	NR
Low density lipoprotein	rs1935	G	C	0.48	0.018	0.0027	6.9e-12	319677	0.48	0.000161741	NR	NR	NR
Low density lipoprotein	rs12355784	A	C	0.47	0.018	0.0027	1.6e-11	319677	0.47	0.000161417	NR	NR	NR
Low density lipoprotein	rs7188	C	A	0.32	0.048	0.0028	2.5e-63	319677	0.32	0.0010027	NR	NR	NR
Low density lipoprotein	rs11871606	A	C	0.5	-0.027	0.0026	1.2e-24	319677	0.5	0.0003645	NR	NR	NR
Low density lipoprotein	rs20558	C	T	0.56	0.015	0.0027	8.4e-09	319677	0.44	0.00011088	NR	NR	NR
Low density lipoprotein	rs11669576	A	G	0.052	0.058	0.006	2e-22	319677	0.052	0.000331663	NR	NR	NR
Low density lipoprotein	rs6511720	T	G	0.11	-0.21	0.0043	0	319677	0.11	0.00863478	NR	NR	NR
Low density lipoprotein	rs77960347	G	A	0.011	0.083	0.013	1.1e-10	319677	0.011	0.000149891	NR	NR	NR
Low density lipoprotein	rs3798220	C	T	0.019	0.11	0.011	5.5e-27	319677	0.019	0.000451064	NR	NR	NR
Low density lipoprotein	rs7770628	T	C	0.57	-0.031	0.0028	4.5e-28	319677	0.43	0.000471082	NR	NR	NR
Low density lipoprotein	rs1051794	A	G	0.3	0.021	0.0031	3.5e-11	319677	0.3	0.00018522	NR	NR	NR
Low density lipoprotein	rs7241918	T	G	0.85	0.02	0.0037	3.3e-08	319677	0.15	0.000102	NR	NR	NR
Low density lipoprotein	rs17526895	G	A	0.068	-0.054	0.0055	4.9e-23	319677	0.068	0.000369609	NR	NR	NR
Low density lipoprotein	rs10490626	A	G	0.069	-0.053	0.0055	1.3e-22	319677	0.069	0.000360895	NR	NR	NR
Low density lipoprotein	rs3816873	C	T	0.26	-0.017	0.003	1e-08	319677	0.26	0.000111207	NR	NR	NR
Low density lipoprotein	rs9370867	G	A	0.53	-0.033	0.0027	3e-34	319677	0.47	0.00054254	NR	NR	NR
Low density lipoprotein	rs2351524	C	T	0.89	0.024	0.0042	1.2e-08	319677	0.11	0.000112781	NR	NR	NR
Low density lipoprotein	rs4841132	G	A	0.9	0.057	0.0045	1e-36	319677	0.1	0.00058482	NR	NR	NR
Low density lipoprotein	rs11080150	G	A	0.33	-0.019	0.0028	2.2e-11	319677	0.33	0.000159634	NR	NR	NR
Low density lipoprotein	rs35803101	A	G	0.0029	-0.16	0.025	1.2e-10	319677	0.0029	0.000148049	NR	NR	NR
Low density lipoprotein	rs11550029	A	G	0.17	0.02	0.0035	1.6e-08	319677	0.17	0.00011288	NR	NR	NR
Low density lipoprotein	rs8017377	A	G	0.42	0.023	0.0027	6e-17	319677	0.42	0.000257729	NR	NR	NR
Low density lipoprotein	rs247616	T	C	0.31	-0.032	0.0029	3.5e-29	319677	0.31	0.000438067	NR	NR	NR
Low density lipoprotein	rs3764261	A	C	0.31	-0.032	0.0029	1.5e-29	319677	0.31	0.000438067	NR	NR	NR
Low density lipoprotein	rs173539	T	C	0.32	-0.033	0.0029	3.8e-30	319677	0.32	0.000473933	NR	NR	NR
Low density lipoprotein	rs11136343	G	A	0.38	0.029	0.0028	6.6e-26	319677	0.38	0.000396279	NR	NR	NR
Low density lipoprotein	rs2251219	C	T	0.38	0.016	0.0028	9.8e-09	319677	0.38	0.000120627	NR	NR	NR
Low density lipoprotein	rs11591147	T	G	0.015	-0.48	0.011	0	319677	0.015	0.00680832	NR	NR	NR
Low density lipoprotein	rs505151	A	G	0.95	-0.09	0.0062	3.2e-48	319677	0.05	0.0007695	NR	NR	NR
Low density lipoprotein	rs11206510	C	T	0.17	-0.07	0.0036	3.7e-85	319677	0.17	0.00138278	NR	NR	NR
Low density lipoprotein	rs2479409	A	G	0.66	-0.047	0.0028	7.8e-63	319677	0.34	0.000991399	NR	NR	NR
Low density lipoprotein	rs1495741	A	G	0.75	-0.022	0.0031	2.5e-12	319677	0.25	0.0001815	NR	NR	NR
Low density lipoprotein	rs4921914	T	C	0.75	-0.022	0.0031	1.5e-12	319677	0.25	0.0001815	NR	NR	NR
Low density lipoprotein	rs4129767	A	G	0.49	0.017	0.0026	4.1e-10	319677	0.49	0.000144442	NR	NR	NR
Low density lipoprotein	rs12748152	T	C	0.072	0.031	0.0051	2.3e-09	319677	0.072	0.00012842	NR	NR	NR
Low density lipoprotein	rs738409	G	C	0.23	-0.018	0.0031	1e-08	319677	0.23	0.000114761	NR	NR	NR
Low density lipoprotein	rs1042311	T	C	0.005	0.12	0.019	3.4e-10	319677	0.005	0.00014328	NR	NR	NR
Low density lipoprotein	rs964184	C	G	0.85	-0.037	0.0037	1.1e-23	319677	0.15	0.000349095	NR	NR	NR
Low density lipoprotein	rs13315871	A	G	0.085	-0.038	0.0049	4e-15	319677	0.085	0.000224614	NR	NR	NR
Low density lipoprotein	rs2290159	C	G	0.2	-0.021	0.0039	4.9e-08	319677	0.2	0.00014112	NR	NR	NR
Low density lipoprotein	rs2287922	A	G	0.47	0.026	0.0029	3.5e-19	319677	0.47	0.000336783	NR	NR	NR
Low density lipoprotein	rs67710536	C	A	0.11	0.028	0.0045	2.3e-10	319677	0.11	0.000153507	NR	NR	NR
Low density lipoprotein	rs1132274	A	C	0.17	0.019	0.0035	3.6e-08	319677	0.17	0.000101874	NR	NR	NR
Low density lipoprotein	rs11057830	A	G	0.15	0.023	0.0038	1.3e-09	319677	0.15	0.000134895	NR	NR	NR
Low density lipoprotein	rs3812594	A	G	0.24	-0.018	0.0031	1.5e-08	319677	0.24	0.000118195	NR	NR	NR
Low density lipoprotein	rs28929474	T	C	0.015	0.081	0.011	4.3e-14	319677	0.015	0.000193878	NR	NR	NR
Low density lipoprotein	rs3184504	C	T	0.57	0.027	0.0029	5.8e-21	319677	0.43	0.000357356	NR	NR	NR
Low density lipoprotein	rs1999930	T	C	0.25	-0.018	0.0032	1.3e-08	319677	0.25	0.0001215	NR	NR	NR
Low density lipoprotein	rs12208357	T	C	0.062	0.058	0.0055	6.4e-26	319677	0.062	0.000391274	NR	NR	NR
Low density lipoprotein	rs1564348	C	T	0.15	0.047	0.0037	2.1e-38	319677	0.15	0.000563295	NR	NR	NR
Low density lipoprotein	rs1810126	T	C	0.35	0.025	0.0028	1.2e-18	319677	0.35	0.000284375	NR	NR	NR
Low density lipoprotein	rs2076674	C	T	0.35	0.018	0.0028	8.1e-11	319677	0.35	0.00014742	NR	NR	NR
Low density lipoprotein	rs6016373	G	A	0.39	-0.024	0.0027	8.1e-19	319677	0.39	0.000274061	NR	NR	NR
Low density lipoprotein	rs13107325	T	C	0.051	-0.035	0.0061	1.2e-08	319677	0.051	0.000118578	NR	NR	NR
Low density lipoprotein	rs11024739	A	C	0.68	0.025	0.003	3.9e-16	319677	0.32	0.000272	NR	NR	NR
Low density lipoprotein	rs10128711	C	T	0.69	0.025	0.0033	1.5e-14	319677	0.31	0.000267375	NR	NR	NR
Low density lipoprotein	rs11220462	A	G	0.15	0.043	0.0045	3.6e-21	319677	0.15	0.000471495	NR	NR	NR
Low density lipoprotein	rs11125936	C	T	0.1	-0.028	0.0044	6.9e-11	319677	0.1	0.00014112	NR	NR	NR
Low density lipoprotein	rs6882076	C	T	0.63	0.039	0.0027	7.4e-46	319677	0.37	0.00070909	NR	NR	NR
Low density lipoprotein	rs8177399	T	C	0.018	0.061	0.0099	7.2e-10	319677	0.018	0.000131545	NR	NR	NR
Low density lipoprotein	rs58542926	T	C	0.074	-0.1	0.005	6.5e-93	319677	0.074	0.00137048	NR	NR	NR
Low density lipoprotein	rs10903129	G	A	0.53	0.028	0.0027	6e-25	319677	0.47	0.000390589	NR	NR	NR
Low density lipoprotein	rs976002	G	A	0.23	0.023	0.0033	2.8e-12	319677	0.23	0.000187372	NR	NR	NR
Low density lipoprotein	rs541041	A	G	0.81	0.12	0.0034	1.3e-287	319677	0.19	0.00443232	NR	NR	NR
Low density lipoprotein	rs157580	A	G	0.63	0.072	0.0027	2.4e-152	319677	0.37	0.00241678	NR	NR	NR
Low density lipoprotein	rs6029526	A	T	0.51	0.035	0.0027	5.6e-39	319677	0.49	0.000612255	NR	NR	NR
Low density lipoprotein	rs3757354	T	C	0.24	-0.033	0.0031	1.4e-27	319677	0.24	0.000397267	NR	NR	NR
Low density lipoprotein	rs2737229	C	A	0.34	-0.022	0.0029	8.9e-15	319677	0.34	0.000217219	NR	NR	NR
Low density lipoprotein	rs887829	T	C	0.34	-0.022	0.0028	7.4e-15	319677	0.34	0.000217219	NR	NR	NR
Low density lipoprotein	rs2125345	C	T	0.31	-0.024	0.003	4.7e-16	319677	0.31	0.000246413	NR	NR	NR
Low density lipoprotein	rs3780181	G	A	0.074	-0.037	0.005	1.8e-13	319677	0.074	0.000187619	NR	NR	NR
Low density lipoprotein	rs7775698	T	C	0.25	-0.026	0.0031	3.6e-17	319677	0.25	0.0002535	NR	NR	NR
Low density lipoprotein	rs9376090	C	T	0.24	-0.025	0.0032	1.5e-15	319677	0.24	0.000228	NR	NR	NR
Low density lipoprotein	rs704	A	G	0.49	0.021	0.0026	5.6e-16	319677	0.49	0.000220412	0.117629	147	289.772
Triglyceride	rs3947	A	G	0.23	0.024	0.0034	9.9e-13	319677	0.23	0.000204019	NR	NR	NR
Triglyceride	rs3769823	G	A	0.69	0.017	0.0028	1.4e-09	319677	0.31	0.000123634	NR	NR	NR
Triglyceride	rs138358301	G	A	0.0036	0.15	0.022	2.5e-11	319677	0.0036	0.000161417	NR	NR	NR
Triglyceride	rs35665085	A	G	0.05	0.032	0.0059	5e-08	319677	0.05	9.728e-05	NR	NR	NR
Triglyceride	rs3128982	G	A	0.28	-0.027	0.0033	9.4e-17	319677	0.28	0.000293933	NR	NR	NR
Triglyceride	rs964184	C	G	0.85	-0.25	0.0036	0	319677	0.15	0.0159375	NR	NR	NR
Triglyceride	rs3135506	C	G	0.059	0.24	0.0055	0	319677	0.059	0.00639579	NR	NR	NR
Triglyceride	rs1260326	C	T	0.63	-0.12	0.0027	0	319677	0.37	0.00671328	NR	NR	NR
Triglyceride	rs10790162	G	A	0.92	-0.26	0.0047	0	319677	0.08	0.00995072	NR	NR	NR
Triglyceride	rs7350481	C	T	0.91	-0.23	0.0047	0	319677	0.09	0.00866502	NR	NR	NR
Triglyceride	rs328	G	C	0.098	-0.18	0.0044	0	319677	0.098	0.00572806	NR	NR	NR
Triglyceride	rs10096633	T	C	0.14	-0.15	0.0038	0	319677	0.14	0.005418	NR	NR	NR
Triglyceride	rs301	C	T	0.24	-0.12	0.0031	0	319677	0.24	0.00525312	NR	NR	NR
Triglyceride	rs13702	C	T	0.29	-0.12	0.0029	0	319677	0.29	0.00592992	NR	NR	NR
Triglyceride	rs326	G	A	0.3	-0.11	0.0029	0	319677	0.3	0.005082	NR	NR	NR
Triglyceride	rs35332062	A	G	0.12	-0.12	0.0041	5.2e-205	319677	0.12	0.00304128	NR	NR	NR
Triglyceride	rs2954029	T	A	0.45	-0.08	0.0026	8.3e-205	319677	0.45	0.003168	NR	NR	NR
Triglyceride	rs2954038	A	C	0.72	-0.087	0.0029	5.6e-197	319677	0.28	0.00305182	NR	NR	NR
Triglyceride	rs10047462	T	G	0.86	-0.11	0.0039	9.9e-180	319677	0.14	0.00291368	NR	NR	NR
Triglyceride	rs1178979	C	T	0.18	-0.096	0.0034	1.5e-179	319677	0.18	0.00272056	NR	NR	NR
Triglyceride	rs2954033	G	A	0.72	-0.082	0.0029	1.8e-176	319677	0.28	0.00271112	NR	NR	NR
Triglyceride	rs116843064	A	G	0.02	-0.27	0.0097	4.2e-175	319677	0.02	0.00285768	NR	NR	NR
Triglyceride	rs10889353	C	A	0.33	-0.077	0.0028	6.4e-170	319677	0.33	0.0026218	NR	NR	NR
Triglyceride	rs439401	C	T	0.63	0.075	0.0027	2.7e-168	319677	0.37	0.00262237	NR	NR	NR
Triglyceride	rs2240466	A	G	0.11	-0.12	0.0044	1.9e-165	319677	0.11	0.00281952	NR	NR	NR
Triglyceride	rs445925	A	G	0.11	0.12	0.0042	6.4e-162	319677	0.11	0.00281952	NR	NR	NR
Triglyceride	rs138326449	A	G	0.0018	-1.14	0.046	3.6e-138	319677	0.0018	0.00467014	NR	NR	NR
Triglyceride	rs11820589	A	G	0.066	0.19	0.0079	4.4e-133	319677	0.066	0.0044507	NR	NR	NR
Triglyceride	rs268	G	A	0.017	0.24	0.01	1e-125	319677	0.017	0.00192511	NR	NR	NR
Triglyceride	rs58542926	T	C	0.074	-0.12	0.005	3.7e-125	319677	0.074	0.00197349	NR	NR	NR
Triglyceride	rs676210	A	G	0.26	-0.071	0.0031	4.9e-118	319677	0.26	0.00193978	NR	NR	NR
Triglyceride	rs2785990	T	C	0.68	0.016	0.0028	1.2e-08	319677	0.32	0.000111411	NR	NR	NR
Triglyceride	rs9311651	G	A	0.17	-0.021	0.0036	2.6e-09	319677	0.17	0.00012445	NR	NR	NR
Triglyceride	rs10892063	C	A	0.58	-0.058	0.003	1.6e-85	319677	0.42	0.00163894	NR	NR	NR
Triglyceride	rs7412	T	C	0.075	0.12	0.0065	1.8e-81	319677	0.075	0.001998	NR	NR	NR
Triglyceride	rs174546	T	C	0.31	0.052	0.0029	1.6e-74	319677	0.31	0.00115677	NR	NR	NR
Triglyceride	rs174547	C	T	0.31	0.052	0.0029	3.8e-74	319677	0.31	0.00115677	NR	NR	NR
Triglyceride	rs174550	C	T	0.31	0.052	0.0029	5.1e-74	319677	0.31	0.00115677	NR	NR	NR
Triglyceride	rs157580	A	G	0.63	0.047	0.0027	3.3e-68	319677	0.37	0.00102984	NR	NR	NR
Triglyceride	rs72836561	T	C	0.028	0.13	0.0079	5.9e-64	319677	0.028	0.000919901	NR	NR	NR
Triglyceride	rs1801177	A	G	0.016	0.17	0.01	1.1e-61	319677	0.016	0.000910003	NR	NR	NR
Triglyceride	rs769449	A	G	0.11	0.066	0.0042	2.4e-57	319677	0.11	0.000852905	NR	NR	NR
Triglyceride	rs55707100	T	C	0.024	0.13	0.0085	8.6e-54	319677	0.024	0.000791731	NR	NR	NR
Triglyceride	rs1800588	T	C	0.24	0.047	0.003	8.6e-54	319677	0.24	0.000805843	NR	NR	NR
Triglyceride	rs7679	C	T	0.17	0.053	0.0035	2.4e-53	319677	0.17	0.0007927	NR	NR	NR
Triglyceride	rs10489615	G	A	0.57	-0.039	0.0027	4.2e-49	319677	0.43	0.000745594	NR	NR	NR
Triglyceride	rs533617	C	T	0.039	-0.098	0.0067	9.4e-48	319677	0.039	0.000719897	NR	NR	NR
Triglyceride	rs4846914	A	G	0.55	-0.039	0.0028	2e-45	319677	0.45	0.000752895	NR	NR	NR
Triglyceride	rs6882076	C	T	0.63	0.038	0.0027	1.2e-44	319677	0.37	0.000673193	NR	NR	NR
Triglyceride	rs1501908	C	G	0.63	0.038	0.0028	3.1e-42	319677	0.37	0.000673193	NR	NR	NR
Triglyceride	rs186808413	T	C	0.0099	-0.18	0.014	9.9e-41	319677	0.0099	0.000635169	NR	NR	NR
Triglyceride	rs13389219	T	C	0.4	-0.037	0.0028	2.6e-39	319677	0.4	0.00065712	NR	NR	NR
Triglyceride	rs10861661	C	A	0.23	0.019	0.0032	2.7e-09	319677	0.23	0.000127866	NR	NR	NR
Triglyceride	rs247616	T	C	0.31	-0.036	0.0028	2.4e-38	319677	0.31	0.000554429	NR	NR	NR
Triglyceride	rs9686661	T	C	0.19	0.042	0.0033	2e-37	319677	0.19	0.000542959	NR	NR	NR
Triglyceride	rs3764261	A	C	0.31	-0.036	0.0028	1.8e-36	319677	0.31	0.000554429	NR	NR	NR
Triglyceride	rs998584	A	C	0.48	0.034	0.0027	1.2e-35	319677	0.48	0.000577075	NR	NR	NR
Triglyceride	rs6905288	A	G	0.59	0.033	0.0027	9e-35	319677	0.41	0.000526858	NR	NR	NR
Triglyceride	rs2068888	A	G	0.47	-0.032	0.0026	4.3e-34	319677	0.47	0.000510157	NR	NR	NR
Triglyceride	rs2943641	C	T	0.66	0.033	0.0028	4.9e-33	319677	0.34	0.000488743	NR	NR	NR
Triglyceride	rs1532085	G	A	0.59	-0.031	0.0026	4.6e-32	319677	0.41	0.000464932	NR	NR	NR
Triglyceride	rs10468017	T	C	0.27	0.034	0.0029	1e-31	319677	0.27	0.000455695	NR	NR	NR
Triglyceride	rs173539	T	C	0.32	-0.034	0.0029	1.3e-31	319677	0.32	0.000503091	NR	NR	NR
Triglyceride	rs7499892	T	C	0.19	0.04	0.0034	2.3e-31	319677	0.19	0.00049248	NR	NR	NR
Triglyceride	rs442177	T	G	0.57	0.031	0.0026	4e-31	319677	0.43	0.000471082	NR	NR	NR
Triglyceride	rs12355784	A	C	0.47	-0.03	0.0026	5e-31	319677	0.47	0.00044838	NR	NR	NR
Triglyceride	rs1495741	A	G	0.75	-0.035	0.003	8.1e-31	319677	0.25	0.000459375	NR	NR	NR
Triglyceride	rs4921914	T	C	0.75	-0.035	0.0031	1.6e-30	319677	0.25	0.000459375	NR	NR	NR
Triglyceride	rs7607980	C	T	0.12	-0.045	0.004	1.5e-29	319677	0.12	0.00042768	NR	NR	NR
Triglyceride	rs12328675	C	T	0.12	-0.045	0.004	1.9e-29	319677	0.12	0.00042768	NR	NR	NR
Triglyceride	rs1935	G	C	0.48	-0.029	0.0026	3.1e-28	319677	0.48	0.000419827	NR	NR	NR
Triglyceride	rs9939224	G	T	0.79	-0.034	0.0032	2.8e-26	319677	0.21	0.000383561	NR	NR	NR
Triglyceride	rs972283	G	A	0.55	0.027	0.0026	6.4e-25	319677	0.45	0.000360855	NR	NR	NR
Triglyceride	rs2925979	C	T	0.7	-0.029	0.0028	1.2e-24	319677	0.3	0.00035322	NR	NR	NR
Triglyceride	rs4731702	T	C	0.46	-0.027	0.0027	1.1e-23	319677	0.46	0.000362167	NR	NR	NR
Triglyceride	rs61995676	T	C	0.02	0.093	0.0094	2.7e-23	319677	0.02	0.000339041	NR	NR	NR
Triglyceride	rs41273264	A	C	0.019	0.096	0.0097	4.7e-23	319677	0.019	0.000343554	NR	NR	NR
Triglyceride	rs1801282	G	C	0.12	-0.023	0.004	1e-08	319677	0.12	0.000111725	NR	NR	NR
Triglyceride	rs11057401	A	T	0.3	-0.028	0.0028	7.2e-23	319677	0.3	0.00032928	NR	NR	NR
Triglyceride	rs1106766	T	C	0.21	-0.03	0.0032	1.4e-20	319677	0.21	0.00029862	NR	NR	NR
Triglyceride	rs28399654	A	G	0.027	0.073	0.0082	8.5e-19	319677	0.027	0.000279996	NR	NR	NR
Triglyceride	rs643381	A	C	0.5	-0.023	0.0026	2e-18	319677	0.5	0.0002645	NR	NR	NR
Triglyceride	rs4311394	G	A	0.27	0.018	0.0029	4.7e-10	319677	0.27	0.000127721	NR	NR	NR
Triglyceride	rs6062343	A	G	0.43	-0.018	0.0027	4.1e-11	319677	0.43	0.000158825	NR	NR	NR
Triglyceride	rs7200543	G	A	0.3	0.024	0.0029	5.6e-17	319677	0.3	0.00024192	NR	NR	NR
Triglyceride	rs1135999	G	A	0.3	0.024	0.0029	5.8e-17	319677	0.3	0.00024192	NR	NR	NR
Triglyceride	rs8182584	G	T	0.59	-0.016	0.0028	6.2e-09	319677	0.41	0.000123853	NR	NR	NR
Triglyceride	rs459193	G	A	0.71	0.023	0.0029	7.5e-16	319677	0.29	0.000217842	NR	NR	NR
Triglyceride	rs4841132	G	A	0.9	-0.035	0.0044	1.3e-15	319677	0.1	0.0002205	NR	NR	NR
Triglyceride	rs1126673	T	C	0.72	0.017	0.0029	9.9e-09	319677	0.28	0.000116525	NR	NR	NR
Triglyceride	rs1367117	A	G	0.29	0.023	0.0029	2.3e-15	319677	0.29	0.000217842	NR	NR	NR
Triglyceride	rs3135507	T	C	0.04	0.085	0.0066	2.2e-38	319677	0.04	0.00055488	NR	NR	NR
Triglyceride	rs2745353	T	C	0.53	0.02	0.0026	3.3e-15	319677	0.47	0.00019928	NR	NR	NR
Triglyceride	rs7248104	A	G	0.4	-0.02	0.0026	1.8e-14	319677	0.4	0.000192	NR	NR	NR
Triglyceride	rs3742970	A	C	0.084	0.038	0.0049	7.4e-15	319677	0.084	0.000222214	NR	NR	NR
Triglyceride	rs16826069	G	A	0.21	0.025	0.0032	9.3e-15	319677	0.21	0.000207375	NR	NR	NR
Triglyceride	rs9472138	T	C	0.27	-0.02	0.003	5e-11	319677	0.27	0.00015768	NR	NR	NR
Triglyceride	rs4410790	C	T	0.6	0.015	0.0027	1.2e-08	319677	0.4	0.000108	NR	NR	NR
Triglyceride	rs2292642	T	C	0.61	-0.02	0.0026	3.4e-14	319677	0.39	0.00019032	NR	NR	NR
Triglyceride	rs738322	G	A	0.49	-0.02	0.0026	3.4e-14	319677	0.49	0.00019992	NR	NR	NR
Triglyceride	rs12453522	G	A	0.18	0.021	0.0034	1.2e-09	319677	0.18	0.000130183	NR	NR	NR
Triglyceride	rs4660293	G	A	0.21	0.024	0.0032	6.9e-14	319677	0.21	0.000191117	NR	NR	NR
Triglyceride	rs1883025	T	C	0.26	-0.022	0.0029	1.2e-13	319677	0.26	0.000186243	NR	NR	NR
Triglyceride	rs7255436	A	C	0.52	-0.019	0.0026	1.4e-13	319677	0.48	0.000180211	NR	NR	NR
Triglyceride	rs9989419	G	A	0.6	-0.019	0.0026	6e-13	319677	0.4	0.00017328	NR	NR	NR
Triglyceride	rs645040	T	G	0.78	0.023	0.0031	6.2e-13	319677	0.22	0.000181553	NR	NR	NR
Triglyceride	rs6749689	C	T	0.57	-0.016	0.0026	1.1e-09	319677	0.43	0.000125491	NR	NR	NR
Triglyceride	rs7901016	C	T	0.069	0.042	0.0056	5e-14	319677	0.069	0.000226635	NR	NR	NR
Triglyceride	rs2167079	T	C	0.35	-0.02	0.0028	2.7e-12	319677	0.35	0.000182	NR	NR	NR
Triglyceride	rs35169799	T	C	0.06	0.038	0.0055	3.1e-12	319677	0.06	0.000162883	NR	NR	NR
Triglyceride	rs1129740	A	G	0.58	-0.02	0.0028	3.8e-12	319677	0.42	0.00019488	NR	NR	NR
Triglyceride	rs4722551	C	T	0.16	-0.026	0.0037	4.4e-12	319677	0.16	0.000181709	NR	NR	NR
Triglyceride	rs2287922	A	G	0.47	0.019	0.0028	4.8e-12	319677	0.47	0.00017985	NR	NR	NR
Triglyceride	rs1421085	C	T	0.39	0.019	0.0027	5.2e-12	319677	0.39	0.000171764	NR	NR	NR
Triglyceride	rs12801636	A	G	0.23	-0.018	0.0031	5.5e-09	319677	0.23	0.000114761	NR	NR	NR
Triglyceride	rs2081687	C	T	0.66	-0.019	0.0027	1.3e-11	319677	0.34	0.000162017	NR	NR	NR
Triglyceride	rs2792751	C	T	0.73	0.02	0.0029	1.4e-11	319677	0.27	0.00015768	NR	NR	NR
Triglyceride	rs4976033	G	A	0.42	0.018	0.0026	1.7e-11	319677	0.42	0.000157853	NR	NR	NR
Triglyceride	rs11776767	C	G	0.37	0.022	0.0028	3e-15	319677	0.37	0.000225641	NR	NR	NR
Triglyceride	rs3803357	A	C	0.54	-0.017	0.0026	1.2e-10	319677	0.46	0.000143575	NR	NR	NR
Triglyceride	rs3927680	A	T	0.52	-0.018	0.0027	2e-11	319677	0.48	0.000161741	NR	NR	NR
Triglyceride	rs7157785	T	G	0.18	0.023	0.0037	6.4e-10	319677	0.18	0.000156161	NR	NR	NR
Triglyceride	rs7758229	T	G	0.31	0.018	0.0029	4.5e-10	319677	0.31	0.000138607	NR	NR	NR
Triglyceride	rs7775397	G	T	0.086	-0.036	0.005	6.3e-13	319677	0.086	0.000203742	NR	NR	NR
Triglyceride	rs26008	C	T	0.92	-0.028	0.0048	5.3e-09	319677	0.08	0.000115405	NR	NR	NR
Triglyceride	rs2255141	G	A	0.73	0.019	0.0029	5.7e-11	319677	0.27	0.000142306	NR	NR	NR
Triglyceride	rs1057373	A	C	0.097	0.03	0.0046	3.7e-11	319677	0.097	0.000157664	NR	NR	NR
Triglyceride	rs6831256	G	A	0.44	0.021	0.0026	1.5e-15	319677	0.44	0.000217325	NR	NR	NR
Triglyceride	rs4129767	A	G	0.49	-0.017	0.0026	1.3e-10	319677	0.49	0.000144442	NR	NR	NR
Triglyceride	rs492602	G	A	0.45	0.018	0.0028	1.8e-10	319677	0.45	0.00016038	NR	NR	NR
Triglyceride	rs4245791	T	C	0.72	-0.019	0.003	3.4e-10	319677	0.28	0.000145555	NR	NR	NR
Triglyceride	rs6818397	G	T	0.59	-0.021	0.0027	3.4e-15	319677	0.41	0.000213356	NR	NR	NR
Triglyceride	rs1077514	T	C	0.82	0.019	0.0035	2.5e-08	319677	0.18	0.000106567	NR	NR	NR
Triglyceride	rs11871606	A	C	0.5	0.016	0.0026	5.8e-10	319677	0.5	0.000128	NR	NR	NR
Triglyceride	rs3873379	C	T	0.32	0.028	0.0029	7e-23	319677	0.32	0.000341197	NR	NR	NR
Triglyceride	rs2000999	A	G	0.2	0.021	0.0035	7.7e-10	319677	0.2	0.00014112	NR	NR	NR
Triglyceride	rs13326165	G	A	0.81	0.02	0.0033	9.7e-10	319677	0.19	0.00012312	NR	NR	NR
Triglyceride	rs7940646	C	T	0.72	0.016	0.0029	3.7e-08	319677	0.28	0.000103219	NR	NR	NR
Triglyceride	rs12748152	T	C	0.072	0.031	0.005	1.2e-09	319677	0.072	0.00012842	NR	NR	NR
Triglyceride	rs1344642	A	G	0.44	-0.015	0.0026	1.4e-08	319677	0.44	0.00011088	NR	NR	NR
Triglyceride	rs41274050	T	C	0.0071	0.1	0.015	3.9e-11	319677	0.0071	0.000140992	NR	NR	NR
Triglyceride	rs891088	G	A	0.28	-0.017	0.0029	1.8e-09	319677	0.28	0.000116525	NR	NR	NR
Triglyceride	rs3130564	T	C	0.16	-0.033	0.0038	5.4e-18	319677	0.16	0.000292723	NR	NR	NR
Triglyceride	rs1260333	G	A	0.57	-0.095	0.0042	2.1e-114	319677	0.43	0.00442406	NR	NR	NR
Triglyceride	rs1801689	C	A	0.027	-0.047	0.008	3.9e-09	319677	0.027	0.000116065	NR	NR	NR
Triglyceride	rs12208357	T	C	0.062	0.032	0.0054	3.9e-09	319677	0.062	0.000119103	NR	NR	NR
Triglyceride	rs738409	G	C	0.23	-0.018	0.0031	4.3e-09	319677	0.23	0.000114761	NR	NR	NR
Triglyceride	rs2280401	A	G	0.15	-0.02	0.0036	5e-08	319677	0.15	0.000102	NR	NR	NR
Triglyceride	rs9271366	A	G	0.85	0.024	0.0038	1.2e-10	319677	0.15	0.00014688	NR	NR	NR
Triglyceride	rs3748034	T	G	0.14	0.035	0.0042	4.7e-17	319677	0.14	0.00029498	NR	NR	NR
Triglyceride	rs7946	T	C	0.67	-0.016	0.0029	1.2e-08	319677	0.33	0.000113203	NR	NR	NR
Triglyceride	rs5880	C	G	0.048	0.039	0.0067	1e-08	319677	0.048	0.000139007	NR	NR	NR
Triglyceride	rs2844480	T	C	0.2	0.023	0.0033	5.4e-12	319677	0.2	0.00016928	NR	NR	NR
Triglyceride	rs12970134	A	G	0.26	0.017	0.003	1.1e-08	319677	0.26	0.000111207	NR	NR	NR
Triglyceride	rs731839	A	G	0.63	-0.015	0.0027	1.1e-08	319677	0.37	0.000104895	NR	NR	NR
Triglyceride	rs6054	T	C	0.0038	0.14	0.021	2.5e-11	319677	0.0038	0.000148394	NR	NR	NR
Triglyceride	rs1049817	G	A	0.41	-0.056	0.0027	2.7e-95	319677	0.41	0.0015172	NR	NR	NR
Triglyceride	rs4149056	C	T	0.14	0.029	0.0038	3e-14	319677	0.14	0.000202513	NR	NR	NR
Triglyceride	rs13107325	T	C	0.051	0.034	0.006	1.5e-08	319677	0.051	0.000111898	NR	NR	NR
Triglyceride	rs1011731	A	G	0.56	-0.015	0.0027	2.4e-08	319677	0.44	0.00011088	NR	NR	NR
Triglyceride	rs1564348	C	T	0.15	0.02	0.0036	2.8e-08	319677	0.15	0.000102	NR	NR	NR
Triglyceride	rs2785980	C	T	0.31	-0.016	0.003	3.6e-08	319677	0.31	0.000109517	NR	NR	NR
Triglyceride	rs489693	A	C	0.32	0.015	0.0028	4.3e-08	319677	0.32	9.792e-05	0.172075	163	407.407
Pulse pressure	rs680515	A	G	0.3861	-0.00429049	0.000316901	6.98e-42	955218	0.3861	8.72653e-06	NR	NR	NR
Pulse pressure	rs62385385	A	T	0.3862	0.00383275	0.00031338	2.07e-34	969596	0.3862	6.96449e-06	NR	NR	NR
Pulse pressure	rs62053102	A	T	0.9549	-0.00942254	0.000774648	4.17e-34	900817	0.0451	7.64716e-06	NR	NR	NR
Pulse pressure	rs62076103	A	G	0.9344	-0.00727465	0.000626761	4.6e-31	951370	0.0656	6.4877e-06	NR	NR	NR
Pulse pressure	rs7412	T	C	0.0817	-0.00660739	0.000570423	4.78e-31	944325	0.0817	6.55084e-06	NR	NR	NR
Pulse pressure	rs1800795	T	C	0.5757	-0.0032007	0.000306338	1.53e-25	977561	0.4243	5.00484e-06	NR	NR	NR
Pulse pressure	rs79409628	T	G	0.085	-0.00566197	0.000544014	2.44e-25	973762	0.085	4.98661e-06	NR	NR	NR
Pulse pressure	rs2498323	A	G	0.0975	0.00531866	0.000517606	9.31e-25	966914	0.0975	4.97836e-06	NR	NR	NR
Pulse pressure	rs10732433	T	C	0.4234	0.00316197	0.000308099	1.16e-24	966348	0.4234	4.8817e-06	NR	NR	NR
Pulse pressure	rs6941056	C	G	0.5572	0.00310915	0.000306338	3.27e-24	964344	0.4428	4.77017e-06	NR	NR	NR
Pulse pressure	rs12705090	T	C	0.1892	-0.00391373	0.000387324	4.46e-24	977482	0.1892	4.69945e-06	NR	NR	NR
Pulse pressure	rs10988442	A	G	0.6186	0.00313908	0.00031338	1.29e-23	969457	0.3814	4.64972e-06	NR	NR	NR
Pulse pressure	rs28633979	A	C	0.432	-0.00305106	0.000306338	1.73e-23	984186	0.432	4.56838e-06	NR	NR	NR
Pulse pressure	rs2820443	T	C	0.7112	0.00329225	0.000332746	3.96e-23	982317	0.2888	4.45252e-06	NR	NR	NR
Pulse pressure	rs9392172	C	G	0.5384	-0.00294014	0.000302817	2.95e-22	980350	0.4616	4.29672e-06	NR	NR	NR
Pulse pressure	rs7009170	T	C	0.317	-0.00315141	0.000327465	5.81e-22	975572	0.317	4.3005e-06	NR	NR	NR
Pulse pressure	rs1469760	T	C	0.5841	-0.00296831	0.000308099	6.95e-22	967569	0.4159	4.2808e-06	NR	NR	NR
Pulse pressure	rs12195276	T	C	0.7233	-0.00326056	0.00034331	1.8e-21	954949	0.2767	4.25542e-06	NR	NR	NR
Pulse pressure	rs2175337	A	C	0.6096	0.00296655	0.00031162	2.27e-21	960341	0.3904	4.18878e-06	NR	NR	NR
Pulse pressure	rs2261608	A	T	0.3528	0.00298063	0.000315141	3.35e-21	991259	0.3528	4.05709e-06	NR	NR	NR
Pulse pressure	rs11770630	T	C	0.535	0.00281514	0.000302817	1.57e-20	981367	0.465	3.94309e-06	NR	NR	NR
Pulse pressure	rs704191	T	C	0.4604	0.00280458	0.000308099	7.33e-20	960391	0.4604	3.90816e-06	NR	NR	NR
Pulse pressure	rs3915425	T	C	0.6792	0.00297535	0.000327465	8.7e-20	968553	0.3208	3.85779e-06	NR	NR	NR
Pulse pressure	rs3098186	T	C	0.5159	-0.00280106	0.000308099	1.08e-19	955818	0.4841	3.91899e-06	NR	NR	NR
Pulse pressure	rs11607056	T	C	0.3273	-0.00292254	0.000322183	1.14e-19	983079	0.3273	3.76112e-06	NR	NR	NR
Pulse pressure	rs11087740	T	C	0.5095	-0.00274648	0.000304577	2.32e-19	966805	0.4905	3.77021e-06	NR	NR	NR
Pulse pressure	rs560887	T	C	0.2971	-0.0029507	0.000330986	4.17e-19	977256	0.2971	3.63645e-06	NR	NR	NR
Pulse pressure	rs10842991	T	C	0.1993	-0.00341021	0.000383803	5.65e-19	964628	0.1993	3.71167e-06	NR	NR	NR
Pulse pressure	rs112005532	T	C	0.9627	-0.00804049	0.000910211	1.04e-18	805047	0.0373	4.64296e-06	NR	NR	NR
Pulse pressure	rs10305838	T	C	0.8587	-0.00383627	0.00043662	1.58e-18	968716	0.1413	3.57134e-06	NR	NR	NR
Pulse pressure	rs62278541	A	G	0.6509	0.00279754	0.000318662	1.65e-18	970932	0.3491	3.55668e-06	NR	NR	NR
Pulse pressure	rs3176336	A	T	0.604	0.00273415	0.00031338	2.9e-18	953114	0.396	3.57609e-06	NR	NR	NR
Pulse pressure	rs9904409	A	G	0.0987	0.00445951	0.000514085	4.15e-18	964534	0.0987	3.53826e-06	NR	NR	NR
Pulse pressure	rs143167197	A	G	0.9273	-0.00530986	0.000616197	7.39e-18	885265	0.0727	3.80146e-06	NR	NR	NR
Pulse pressure	rs11909120	A	T	0.8578	-0.00373239	0.000433099	7.61e-18	988781	0.1422	3.39853e-06	NR	NR	NR
Pulse pressure	rs12118102	A	G	0.9473	0.0058257	0.000681338	1.28e-17	973949	0.0527	3.38864e-06	NR	NR	NR
Pulse pressure	rs210381	A	G	0.5594	-0.00264261	0.000309859	1.39e-17	959301	0.4406	3.4424e-06	NR	NR	NR
Pulse pressure	rs72914576	C	G	0.8098	-0.00329049	0.000387324	2.04e-17	971102	0.1902	3.33534e-06	NR	NR	NR
Pulse pressure	rs4835266	T	C	0.5222	0.00267077	0.000315141	2.27e-17	912500	0.4778	3.55949e-06	NR	NR	NR
Pulse pressure	rs12807220	A	G	0.3571	-0.00270599	0.000320423	2.72e-17	955148	0.3571	3.36213e-06	NR	NR	NR
Pulse pressure	rs7630745	T	C	0.6597	0.00267782	0.000318662	4.52e-17	978916	0.3403	3.21959e-06	NR	NR	NR
Pulse pressure	rs1229984	T	C	0.0389	-0.00881514	0.00105282	5.49e-17	687283	0.0389	5.81041e-06	NR	NR	NR
Pulse pressure	rs4674114	A	G	0.1999	-0.0031831	0.000380282	6.28e-17	970635	0.1999	3.24106e-06	NR	NR	NR
Pulse pressure	rs6985531	T	C	0.8425	0.00352289	0.000420775	6.49e-17	952315	0.1575	3.29365e-06	NR	NR	NR
Pulse pressure	rs13290326	T	C	0.5025	-0.00254049	0.000304577	8.64e-17	966681	0.4975	3.22697e-06	NR	NR	NR
Pulse pressure	rs2289261	C	G	0.6509	-0.00267254	0.000323944	1.32e-16	957167	0.3491	3.24594e-06	NR	NR	NR
Pulse pressure	rs1350100	A	G	0.4429	0.00255634	0.000309859	1.54e-16	951333	0.4429	3.22482e-06	NR	NR	NR
Pulse pressure	rs56228409	A	C	0.8456	-0.00356866	0.000434859	2.39e-16	920548	0.1544	3.32547e-06	NR	NR	NR
Pulse pressure	rs56844452	T	C	0.0707	-0.00490845	0.000600352	2.92e-16	965672	0.0707	3.16588e-06	NR	NR	NR
Pulse pressure	rs11010905	A	T	0.4889	0.00249472	0.000306338	4.25e-16	955884	0.4889	3.11028e-06	NR	NR	NR
Pulse pressure	rs1004558	T	C	0.1781	0.00325528	0.000401408	4.97e-16	957207	0.1781	3.10234e-06	NR	NR	NR
Pulse pressure	rs6141767	C	G	0.162	0.00339965	0.000419014	5.33e-16	957390	0.162	3.13803e-06	NR	NR	NR
Pulse pressure	rs72659998	T	C	0.1539	-0.00341725	0.000424296	8.57e-16	956754	0.1539	3.0412e-06	NR	NR	NR
Pulse pressure	rs1997571	A	G	0.591	-0.00245599	0.000308099	1.48e-15	980238	0.409	2.91603e-06	NR	NR	NR
Pulse pressure	rs34783010	T	G	0.2026	0.00302465	0.000380282	1.92e-15	971709	0.2026	2.95594e-06	NR	NR	NR
Pulse pressure	rs3742182	T	C	0.81	-0.00302817	0.000385563	4.12e-15	987452	0.19	2.82247e-06	NR	NR	NR
Pulse pressure	rs11248862	A	G	0.1237	0.00367606	0.00047007	5.44e-15	950771	0.1237	2.92966e-06	NR	NR	NR
Pulse pressure	rs4678915	A	G	0.4328	-0.00244014	0.00031162	5.71e-15	937811	0.4328	2.92337e-06	NR	NR	NR
Pulse pressure	rs138285687	T	C	0.0423	-0.00603521	0.000776408	7.67e-15	944246	0.0423	2.95111e-06	NR	NR	NR
Pulse pressure	rs267517	A	G	0.5891	-0.00242254	0.00031162	8.38e-15	950614	0.4109	2.84116e-06	NR	NR	NR
Pulse pressure	rs10887914	T	C	0.4644	0.00233627	0.000302817	1.21e-14	979329	0.4644	2.71524e-06	NR	NR	NR
Pulse pressure	rs9885577	T	C	0.3724	0.00248944	0.000323944	1.55e-14	920487	0.3724	2.89684e-06	NR	NR	NR
Pulse pressure	rs7250835	T	C	0.1662	0.00332394	0.000433099	1.67e-14	877047	0.1662	3.06218e-06	NR	NR	NR
Pulse pressure	rs12325702	A	T	0.4439	0.00241901	0.000315141	1.69e-14	928150	0.4439	2.88898e-06	NR	NR	NR
Pulse pressure	rs1800470	A	G	0.618	-0.00240317	0.00031338	2.06e-14	968667	0.382	2.72678e-06	NR	NR	NR
Pulse pressure	rs6731373	A	G	0.3447	0.00252465	0.000330986	2.14e-14	920759	0.3447	2.87947e-06	NR	NR	NR
Pulse pressure	rs9976596	T	C	0.8435	0.00328873	0.000431338	2.31e-14	929478	0.1565	2.85553e-06	NR	NR	NR
Pulse pressure	rs6823199	T	C	0.7444	0.00268662	0.000353873	3.66e-14	948802	0.2556	2.74669e-06	NR	NR	NR
Pulse pressure	rs4948524	A	C	0.534	0.00229225	0.000302817	3.66e-14	982163	0.466	2.61506e-06	NR	NR	NR
Pulse pressure	rs20354	T	G	0.1331	0.00335739	0.000445423	4.69e-14	979377	0.1331	2.60125e-06	NR	NR	NR
Pulse pressure	rs6801957	T	C	0.4084	0.00231514	0.000308099	4.99e-14	982999	0.4084	2.58999e-06	NR	NR	NR
Pulse pressure	rs72761109	T	C	0.2987	0.00251937	0.000334507	5.19e-14	962086	0.2987	2.6592e-06	NR	NR	NR
Pulse pressure	rs1630736	T	C	0.464	-0.00232218	0.000309859	6.71e-14	940262	0.464	2.68229e-06	NR	NR	NR
Pulse pressure	rs512083	T	C	0.5329	-0.00227641	0.000304577	7.44e-14	969042	0.4671	2.5798e-06	NR	NR	NR
Pulse pressure	rs7977311	T	C	0.1168	-0.0035669	0.000478873	8.56e-14	964754	0.1168	2.62491e-06	NR	NR	NR
Pulse pressure	rs28470843	T	C	0.596	0.00232923	0.00031338	9.83e-14	963516	0.404	2.61265e-06	NR	NR	NR
Pulse pressure	rs4896104	T	C	0.5605	-0.0023169	0.00031162	9.95e-14	944507	0.4395	2.64472e-06	NR	NR	NR
Pulse pressure	rs2102397	C	G	0.494	0.00229049	0.000308099	1.08e-13	950214	0.494	2.6228e-06	NR	NR	NR
Pulse pressure	rs9860290	A	G	0.2064	-0.0027993	0.000376761	1.11e-13	964723	0.2064	2.56708e-06	NR	NR	NR
Pulse pressure	rs37060	A	G	0.2499	0.00258979	0.000348592	1.13e-13	989972	0.2499	2.51446e-06	NR	NR	NR
Pulse pressure	rs1486236	A	C	0.3716	-0.00240317	0.000323944	1.14e-13	919854	0.3716	2.69718e-06	NR	NR	NR
Pulse pressure	rs61735998	T	G	0.0239	0.00761268	0.00102641	1.17e-13	939399	0.0239	2.70394e-06	NR	NR	NR
Pulse pressure	rs11991469	C	G	0.5402	-0.00225528	0.000304577	1.28e-13	978343	0.4598	2.52671e-06	NR	NR	NR
Pulse pressure	rs55962736	T	G	0.5058	-0.00224472	0.000304577	1.54e-13	979342	0.4942	2.51904e-06	NR	NR	NR
Pulse pressure	rs1047922	T	C	0.85	-0.00320951	0.000434859	1.73e-13	938851	0.15	2.62674e-06	NR	NR	NR
Pulse pressure	rs4664080	A	G	0.3944	-0.00229577	0.00031162	1.94e-13	963032	0.3944	2.51774e-06	NR	NR	NR
Pulse pressure	rs11585169	A	T	0.5711	0.00227641	0.000309859	2.04e-13	952517	0.4289	2.53863e-06	NR	NR	NR
Pulse pressure	rs28611491	T	C	0.089	0.00415669	0.000566901	2.2e-13	897198	0.089	2.80178e-06	NR	NR	NR
Pulse pressure	rs10913934	T	G	0.5917	0.00229225	0.00031338	2.31e-13	951665	0.4083	2.53885e-06	NR	NR	NR
Pulse pressure	rs28499085	A	G	0.7276	0.00251761	0.00034507	2.74e-13	959434	0.2724	2.51249e-06	NR	NR	NR
Pulse pressure	rs631441	T	G	0.6948	-0.00239965	0.000329225	2.87e-13	980279	0.3052	2.44213e-06	NR	NR	NR
Pulse pressure	rs12668436	T	C	0.7526	-0.00256514	0.000352113	3.23e-13	975049	0.2474	2.45028e-06	NR	NR	NR
Pulse pressure	rs151054210	A	G	0.1801	0.00286092	0.000394366	3.81e-13	978156	0.1801	2.41721e-06	NR	NR	NR
Pulse pressure	rs8013933	T	C	0.695	0.00241021	0.000332746	4.08e-13	963099	0.305	2.46278e-06	NR	NR	NR
Pulse pressure	rs72795925	T	C	0.2204	0.00264261	0.000366197	4.78e-13	977771	0.2204	2.39982e-06	NR	NR	NR
Pulse pressure	rs10830963	C	G	0.7214	-0.00248415	0.00034507	5.53e-13	951260	0.2786	2.48053e-06	NR	NR	NR
Pulse pressure	rs12052878	A	G	0.3181	-0.00233627	0.000325704	6.55e-13	975773	0.3181	2.36788e-06	NR	NR	NR
Pulse pressure	rs8111708	A	G	0.6519	0.00228521	0.000318662	7.15e-13	981431	0.3481	2.37011e-06	NR	NR	NR
Pulse pressure	rs150266910	T	C	0.1762	0.00285211	0.000397887	7.26e-13	974305	0.1762	2.36152e-06	NR	NR	NR
Pulse pressure	rs11222386	C	G	0.1972	0.00274296	0.000382042	7.69e-13	970398	0.1972	2.38222e-06	NR	NR	NR
Pulse pressure	rs60255247	A	C	0.8889	0.00353169	0.000492958	8.26e-13	936493	0.1111	2.46355e-06	NR	NR	NR
Pulse pressure	rs832890	T	C	0.4624	0.0021831	0.000304577	8.4e-13	977240	0.4624	2.36948e-06	NR	NR	NR
Pulse pressure	rs117233107	A	G	0.0161	-0.00978697	0.00136972	8.81e-13	782064	0.0161	3.03461e-06	NR	NR	NR
Pulse pressure	rs10859568	A	T	0.4418	0.00219718	0.000308099	9.04e-13	968516	0.4418	2.3811e-06	NR	NR	NR
Pulse pressure	rs6747874	A	G	0.2298	0.0026338	0.000369718	9.96e-13	936146	0.2298	2.45556e-06	NR	NR	NR
Pulse pressure	rs36006409	T	G	0.7958	-0.0027412	0.000385563	1.07e-12	937487	0.2042	2.44214e-06	NR	NR	NR
Pulse pressure	rs2656523	C	G	0.7737	0.0026743	0.000376761	1.25e-12	923133	0.2263	2.50441e-06	NR	NR	NR
Pulse pressure	rs11627326	C	G	0.2828	0.00240845	0.000339789	1.35e-12	971481	0.2828	2.35302e-06	NR	NR	NR
Pulse pressure	rs11191156	A	G	0.6484	-0.00226232	0.000318662	1.39e-12	966422	0.3516	2.33363e-06	NR	NR	NR
Pulse pressure	rs9486916	T	C	0.2005	0.00276232	0.000390845	1.65e-12	912447	0.2005	2.44631e-06	NR	NR	NR
Pulse pressure	rs10779936	A	G	0.7146	-0.00238028	0.000338028	1.98e-12	962372	0.2854	2.31102e-06	NR	NR	NR
Pulse pressure	rs2205260	A	C	0.168	0.00286444	0.000408451	2.12e-12	972377	0.168	2.29372e-06	NR	NR	NR
Pulse pressure	rs4922591	T	C	0.3882	-0.00224296	0.000318662	2.19e-12	932234	0.3882	2.38967e-06	NR	NR	NR
Pulse pressure	rs78799967	T	C	0.0251	-0.0076162	0.00108627	2.33e-12	819747	0.0251	2.83883e-06	NR	NR	NR
Pulse pressure	rs10982910	T	G	0.9049	-0.00365845	0.000524648	2.96e-12	963133	0.0951	2.30359e-06	NR	NR	NR
Pulse pressure	rs71543920	T	G	0.9402	-0.00452817	0.000653169	4.31e-12	946850	0.0598	2.30567e-06	NR	NR	NR
Pulse pressure	rs3796822	A	T	0.6971	0.00227641	0.000330986	5.58e-12	969909	0.3029	2.18839e-06	NR	NR	NR
Pulse pressure	rs10245696	A	C	0.3967	0.00213732	0.000309859	5.73e-12	975415	0.3967	2.18658e-06	NR	NR	NR
Pulse pressure	rs7099368	T	C	0.5895	0.00214085	0.00031162	6e-12	960919	0.4105	2.21818e-06	NR	NR	NR
Pulse pressure	rs11632112	C	G	0.2441	-0.00244542	0.000355634	6.32e-12	970864	0.2441	2.20684e-06	NR	NR	NR
Pulse pressure	rs6806529	A	C	0.4288	0.00214261	0.00031162	6.71e-12	939711	0.4288	2.24883e-06	NR	NR	NR
Pulse pressure	rs7861040	C	G	0.3661	-0.00220599	0.000322183	6.81e-12	946073	0.3661	2.25869e-06	NR	NR	NR
Pulse pressure	rs3760994	A	G	0.4883	-0.00216725	0.000316901	7.7e-12	913554	0.4883	2.34721e-06	NR	NR	NR
Pulse pressure	rs35504735	A	G	0.5589	0.00207394	0.000302817	8.36e-12	990083	0.4411	2.12078e-06	NR	NR	NR
Pulse pressure	rs60148403	A	T	0.1938	-0.00264437	0.000387324	8.87e-12	956873	0.1938	2.18509e-06	NR	NR	NR
Pulse pressure	rs141979279	T	C	0.9499	0.00475704	0.000702465	1.28e-11	965387	0.0501	2.15387e-06	NR	NR	NR
Pulse pressure	rs4894535	T	C	0.1593	0.0028257	0.000417254	1.36e-11	958027	0.1593	2.13865e-06	NR	NR	NR
Pulse pressure	rs6141479	C	G	0.1995	0.0026831	0.000397887	1.59e-11	905566	0.1995	2.29936e-06	NR	NR	NR
Pulse pressure	rs17516329	A	T	0.6849	0.00220775	0.000327465	1.71e-11	961909	0.3151	2.1038e-06	NR	NR	NR
Pulse pressure	rs555754	A	G	0.477	-0.00202993	0.000302817	1.91e-11	983740	0.477	2.05595e-06	NR	NR	NR
Pulse pressure	rs737721	C	G	0.9446	-0.00454049	0.000676056	1.92e-11	980956	0.0554	2.15771e-06	NR	NR	NR
Pulse pressure	rs11701512	A	G	0.1825	0.00265845	0.000396127	2.01e-11	969238	0.1825	2.10881e-06	NR	NR	NR
Pulse pressure	rs73080726	T	C	0.101	-0.00336972	0.000503521	2.06e-11	983253	0.101	2.06205e-06	NR	NR	NR
Pulse pressure	rs17287293	A	G	0.8512	-0.00283803	0.000424296	2.09e-11	993477	0.1488	2.04032e-06	NR	NR	NR
Pulse pressure	rs12216497	T	C	0.5612	0.00205634	0.000306338	2.14e-11	967517	0.4388	2.08259e-06	NR	NR	NR
Pulse pressure	rs6867399	A	C	0.2604	0.00246303	0.000367958	2.35e-11	867135	0.2604	2.33672e-06	NR	NR	NR
Pulse pressure	rs729639	T	C	0.348	-0.00213732	0.000320423	2.73e-11	960637	0.348	2.07299e-06	NR	NR	NR
Pulse pressure	rs4304924	A	G	0.568	-0.00204225	0.000306338	2.74e-11	979288	0.432	2.04683e-06	NR	NR	NR
Pulse pressure	rs10823136	T	C	0.9196	-0.00396127	0.00059507	2.87e-11	900753	0.0804	2.32035e-06	NR	NR	NR
Pulse pressure	rs4811601	T	C	0.4603	0.0020493	0.000309859	3.37e-11	955817	0.4603	2.08657e-06	NR	NR	NR
Pulse pressure	rs4785955	T	G	0.2174	0.00250528	0.000378521	3.55e-11	935152	0.2174	2.13571e-06	NR	NR	NR
Pulse pressure	rs4977492	T	C	0.6616	-0.00212852	0.000322183	3.6e-11	979070	0.3384	2.02867e-06	NR	NR	NR
Pulse pressure	rs963920	T	G	0.678	-0.00216021	0.000325704	3.6e-11	970494	0.322	2.03755e-06	NR	NR	NR
Pulse pressure	rs5753103	A	G	0.4538	0.00202289	0.000306338	3.6e-11	975538	0.4538	2.02857e-06	NR	NR	NR
Pulse pressure	rs73727605	A	G	0.0649	0.00423944	0.000640845	3.61e-11	925533	0.0649	2.18147e-06	NR	NR	NR
Pulse pressure	rs1250129	A	G	0.1143	-0.00317606	0.000480634	3.66e-11	968225	0.1143	2.04239e-06	NR	NR	NR
Pulse pressure	rs4729021	A	C	0.4809	-0.00199648	0.000302817	4.03e-11	978574	0.4809	1.99006e-06	NR	NR	NR
Pulse pressure	rs13279822	C	G	0.1985	0.00263732	0.000399648	4.07e-11	896070	0.1985	2.2132e-06	NR	NR	NR
Pulse pressure	rs7710854	A	G	0.8824	0.00317958	0.000482394	4.26e-11	938840	0.1176	2.09817e-06	NR	NR	NR
Pulse pressure	rs1334576	A	G	0.4179	-0.00202289	0.000306338	4.43e-11	978368	0.4179	1.99087e-06	NR	NR	NR
Pulse pressure	rs3191402	A	G	0.4016	-0.00209683	0.000318662	5.16e-11	929695	0.4016	2.11321e-06	NR	NR	NR
Pulse pressure	rs115172170	T	C	0.9429	-0.00432923	0.000660211	5.39e-11	967308	0.0571	2.01814e-06	NR	NR	NR
Pulse pressure	rs5750482	T	C	0.3817	0.00205282	0.00031338	5.4e-11	979174	0.3817	1.98908e-06	NR	NR	NR
Pulse pressure	rs4553000	T	C	0.5131	-0.00197183	0.000302817	6.73e-11	988123	0.4869	1.94272e-06	NR	NR	NR
Pulse pressure	rs157678	A	T	0.6754	-0.00218838	0.000336268	7.23e-11	912261	0.3246	2.09983e-06	NR	NR	NR
Pulse pressure	rs13122790	A	G	0.732	0.0022588	0.000346831	7.29e-11	956551	0.268	2.00185e-06	NR	NR	NR
Pulse pressure	rs3135967	A	G	0.5243	0.00198592	0.000304577	7.56e-11	976538	0.4757	1.96727e-06	NR	NR	NR
Pulse pressure	rs6772704	A	C	0.6846	-0.00217606	0.000336268	9.33e-11	926981	0.3154	2.04488e-06	NR	NR	NR
Pulse pressure	rs11615689	T	C	0.8207	-0.00259859	0.000401408	9.48e-11	961845	0.1793	1.98733e-06	NR	NR	NR
Pulse pressure	rs11901929	A	G	0.3499	0.00208451	0.000322183	1.01e-10	953218	0.3499	1.97679e-06	NR	NR	NR
Pulse pressure	rs11789875	A	G	0.1511	0.00275176	0.000426056	1.15e-10	969034	0.1511	1.94255e-06	NR	NR	NR
Pulse pressure	rs4904503	T	C	0.294	0.00216549	0.000336268	1.19e-10	966454	0.294	1.94668e-06	NR	NR	NR
Pulse pressure	rs10838212	A	G	0.0866	-0.00350528	0.000544014	1.2e-10	963488	0.0866	1.94381e-06	NR	NR	NR
Pulse pressure	rs7869756	A	G	0.8088	-0.00254577	0.000396127	1.38e-10	935400	0.1912	2.00447e-06	NR	NR	NR
Pulse pressure	rs12172847	A	G	0.3245	-0.00208451	0.000325704	1.49e-10	973876	0.3245	1.90492e-06	NR	NR	NR
Pulse pressure	rs11888604	T	C	0.2667	0.00222535	0.000346831	1.51e-10	951822	0.2667	1.93701e-06	NR	NR	NR
Pulse pressure	rs134041	T	C	0.4343	-0.00197535	0.000309859	1.71e-10	966223	0.4343	1.91732e-06	NR	NR	NR
Pulse pressure	rs11139596	T	G	0.7767	-0.00237148	0.000373239	1.96e-10	937207	0.2233	1.95079e-06	NR	NR	NR
Pulse pressure	rs6007594	A	G	0.2633	0.00218662	0.00034331	2.08e-10	975693	0.2633	1.85489e-06	NR	NR	NR
Pulse pressure	rs1091811	A	G	0.1671	-0.00260211	0.000410211	2.24e-10	960766	0.1671	1.88474e-06	NR	NR	NR
Pulse pressure	rs4443403	T	C	0.9008	-0.00322535	0.000510563	2.74e-10	964696	0.0992	1.85919e-06	NR	NR	NR
Pulse pressure	rs729448	A	G	0.5449	-0.00194014	0.000308099	2.84e-10	959781	0.4551	1.8669e-06	NR	NR	NR
Pulse pressure	rs150194832	C	G	0.0937	-0.00328521	0.000522887	3.16e-10	980986	0.0937	1.83302e-06	NR	NR	NR
Pulse pressure	rs1529744	T	C	0.3151	-0.0020581	0.000327465	3.25e-10	976747	0.3151	1.82826e-06	NR	NR	NR
Pulse pressure	rs385437	A	G	0.8573	0.00273239	0.000434859	3.35e-10	973886	0.1427	1.82673e-06	NR	NR	NR
Pulse pressure	rs114275780	A	T	0.0588	0.00434331	0.000691901	3.42e-10	862614	0.0588	2.088e-06	NR	NR	NR
Pulse pressure	rs62235149	A	G	0.3744	0.00197887	0.000315141	3.49e-10	974693	0.3744	1.83442e-06	NR	NR	NR
Pulse pressure	rs1432457	A	G	0.7158	-0.00211092	0.000336268	3.59e-10	975541	0.2842	1.81296e-06	NR	NR	NR
Pulse pressure	rs77692990	T	C	0.0806	-0.00354577	0.000565141	3.69e-10	962496	0.0806	1.86334e-06	NR	NR	NR
Pulse pressure	rs6730325	A	G	0.6088	-0.00194366	0.000309859	3.89e-10	973865	0.3912	1.79947e-06	NR	NR	NR
Pulse pressure	rs4652875	C	G	0.4222	0.0019331	0.00031162	5.04e-10	953020	0.4222	1.8232e-06	NR	NR	NR
Pulse pressure	rs7845722	A	G	0.5979	-0.00191901	0.000308099	5.04e-10	980681	0.4021	1.77072e-06	NR	NR	NR
Pulse pressure	rs3175	A	G	0.6494	0.00203697	0.000329225	5.65e-10	917623	0.3506	1.8894e-06	NR	NR	NR
Pulse pressure	rs6925750	T	C	0.8841	0.00291725	0.000473592	7.27e-10	977771	0.1159	1.74407e-06	NR	NR	NR
Pulse pressure	rs925484	C	G	0.6023	-0.00190141	0.000308099	7.59e-10	973834	0.3977	1.73201e-06	NR	NR	NR
Pulse pressure	rs1856047	A	G	0.549	-0.00191901	0.00031338	8.76e-10	928649	0.451	1.82362e-06	NR	NR	NR
Pulse pressure	rs66774912	A	G	0.1363	-0.00272535	0.000445423	8.88e-10	957976	0.1363	1.74878e-06	NR	NR	NR
Pulse pressure	rs2277788	C	G	0.1044	0.00302993	0.000496479	9.87e-10	988905	0.1044	1.71676e-06	NR	NR	NR
Pulse pressure	rs4441458	T	C	0.2844	-0.00205458	0.000336268	9.92e-10	971565	0.2844	1.7182e-06	NR	NR	NR
Pulse pressure	rs2143635	T	C	0.899	-0.00318134	0.000521127	1.02e-09	921190	0.101	1.83794e-06	NR	NR	NR
Pulse pressure	rs12034319	A	G	0.2191	0.00225	0.000369718	1.18e-09	958566	0.2191	1.73234e-06	NR	NR	NR
Pulse pressure	rs11626434	C	G	0.3633	-0.00194894	0.000320423	1.3e-09	952777	0.3633	1.75723e-06	NR	NR	NR
Pulse pressure	rs286809	A	G	0.1707	-0.00244894	0.00040493	1.38e-09	967451	0.1707	1.69798e-06	NR	NR	NR
Pulse pressure	rs4342401	A	T	0.5392	0.00183275	0.000306338	2.02e-09	969063	0.4608	1.66916e-06	NR	NR	NR
Pulse pressure	rs10998362	T	C	0.3132	0.00203169	0.000338028	2.02e-09	915096	0.3132	1.77581e-06	NR	NR	NR
Pulse pressure	rs35796750	T	C	0.5495	-0.00183979	0.000306338	2.08e-09	970793	0.4505	1.67582e-06	NR	NR	NR
Pulse pressure	rs7144602	T	G	0.6451	-0.00192606	0.000323944	2.62e-09	951602	0.3549	1.69864e-06	NR	NR	NR
Pulse pressure	rs2400509	A	G	0.2587	-0.00205282	0.000346831	3.29e-09	973371	0.2587	1.6163e-06	NR	NR	NR
Pulse pressure	rs72799236	C	G	0.9283	-0.00349472	0.00059331	4.01e-09	960964	0.0717	1.62578e-06	NR	NR	NR
Pulse pressure	rs11642631	T	C	0.5592	-0.00179577	0.000306338	4.26e-09	975315	0.4408	1.5898e-06	NR	NR	NR
Pulse pressure	rs35613341	C	G	0.6761	0.0019507	0.000334507	5.74e-09	921300	0.3239	1.66661e-06	NR	NR	NR
Pulse pressure	rs113687734	A	G	0.1718	0.00237852	0.000408451	5.9e-09	947073	0.1718	1.60991e-06	NR	NR	NR
Pulse pressure	rs677910	A	G	0.853	0.00251937	0.000433099	6.22e-09	957723	0.147	1.59177e-06	NR	NR	NR
Pulse pressure	rs7047650	C	G	0.5448	-0.00183099	0.000315141	6.36e-09	919823	0.4552	1.6628e-06	NR	NR	NR
Pulse pressure	rs66990951	T	C	0.3172	0.00189261	0.000325704	6.62e-09	968728	0.3172	1.55159e-06	NR	NR	NR
Pulse pressure	rs4287430	A	T	0.4331	-0.00178873	0.000308099	6.92e-09	968887	0.4331	1.57114e-06	NR	NR	NR
Pulse pressure	rs11013036	T	G	0.2829	-0.00197535	0.000341549	7.77e-09	951730	0.2829	1.58319e-06	NR	NR	NR
Pulse pressure	rs11625042	T	C	0.3381	-0.00184683	0.000322183	9.44e-09	980997	0.3381	1.52659e-06	NR	NR	NR
Pulse pressure	rs11052722	A	G	0.5251	0.00175	0.000306338	1.03e-08	966342	0.4749	1.52739e-06	NR	NR	NR
Pulse pressure	rs11760407	T	C	0.2481	0.00201761	0.000352113	1.04e-08	972691	0.2481	1.51876e-06	NR	NR	NR
Pulse pressure	rs7707563	T	C	0.2457	0.00201408	0.000353873	1.2e-08	965951	0.2457	1.50361e-06	NR	NR	NR
Pulse pressure	rs11730129	T	C	0.2194	-0.00208979	0.000367958	1.3e-08	972813	0.2194	1.49589e-06	NR	NR	NR
Pulse pressure	rs7156476	T	C	0.5319	0.00180106	0.000316901	1.36e-08	913388	0.4681	1.6153e-06	NR	NR	NR
Pulse pressure	rs10267979	A	T	0.3275	-0.00183627	0.000323944	1.46e-08	968830	0.3275	1.48527e-06	NR	NR	NR
Pulse pressure	rs2631669	T	C	0.4717	0.00171479	0.000304577	1.67e-08	970248	0.4717	1.46554e-06	NR	NR	NR
Pulse pressure	rs9833313	A	T	0.241	-0.00203169	0.000360915	1.8e-08	952315	0.241	1.51009e-06	NR	NR	NR
Pulse pressure	rs10870056	A	C	0.1756	-0.00225352	0.000401408	1.92e-08	973570	0.1756	1.47033e-06	NR	NR	NR
Pulse pressure	rs12739010	C	G	0.488	-0.00175176	0.00031338	2.11e-08	921081	0.488	1.53345e-06	NR	NR	NR
Pulse pressure	rs4582532	A	G	0.5067	-0.0017007	0.000304577	2.16e-08	976792	0.4933	1.44594e-06	NR	NR	NR
Pulse pressure	rs4053778	A	G	0.6032	0.00176232	0.000315141	2.25e-08	948079	0.3968	1.48674e-06	NR	NR	NR
Pulse pressure	rs17042848	A	T	0.1858	0.00219894	0.000394366	2.36e-08	956221	0.1858	1.46297e-06	NR	NR	NR
Pulse pressure	rs111869679	A	C	0.0185	-0.00706338	0.00127289	2.86e-08	821107	0.0185	1.81183e-06	NR	NR	NR
Pulse pressure	rs116643984	A	C	0.1633	-0.00233979	0.000422535	2.96e-08	934924	0.1633	1.49603e-06	NR	NR	NR
Pulse pressure	rs4699165	A	G	0.3514	0.00176408	0.000318662	3.28e-08	967219	0.3514	1.41856e-06	NR	NR	NR
Pulse pressure	rs10090869	T	C	0.1768	-0.0025493	0.000461268	3.41e-08	756547	0.1768	1.89173e-06	NR	NR	NR
Pulse pressure	rs2953930	T	C	0.1303	0.0025088	0.000454225	3.43e-08	965497	0.1303	1.42652e-06	NR	NR	NR
Pulse pressure	rs7430272	T	C	0.3191	-0.00179754	0.000325704	3.71e-08	967077	0.3191	1.40409e-06	NR	NR	NR
Pulse pressure	rs9457740	C	G	0.9828	-0.00698063	0.00126937	3.88e-08	865659	0.0172	1.64745e-06	NR	NR	NR
Pulse pressure	rs10868825	A	T	0.3398	0.00176761	0.000323944	4.84e-08	959358	0.3398	1.40184e-06	NR	NR	NR
Pulse pressure	rs17119370	A	T	0.6887	0.00179754	0.000329225	4.99e-08	970614	0.3113	1.38546e-06	0.0478376	230	211.97
Hypertension	rs488834	T	C	0.766	-0.0178765	0.00225107	2e-15	462933	0.234	0.000114562	NR	NR	NR
Hypertension	rs448385	A	G	0.441	0.0157074	0.00208243	4.6e-14	462933	0.441	0.000121643	NR	NR	NR
Hypertension	rs706406	A	C	0.39	0.0134551	0.00220002	9.6e-10	462933	0.39	8.61393e-05	NR	NR	NR
Hypertension	rs4651223	T	C	0.315	0.0112052	0.00205278	4.8e-08	462933	0.315	5.41842e-05	NR	NR	NR
Hypertension	rs474328	T	C	0.309	0.0112044	0.0020024	2.2e-08	462933	0.309	5.36098e-05	NR	NR	NR
Hypertension	rs3897821	G	A	0.334	0.0134441	0.00231763	6.6e-09	462933	0.334	8.04105e-05	NR	NR	NR
Hypertension	rs1362877	T	C	0.551	-0.0134668	0.00208192	9.9e-11	462933	0.449	8.97345e-05	NR	NR	NR
Hypertension	rs61772592	G	A	0.124	0.0200504	0.00300714	2.6e-11	462933	0.124	8.7338e-05	NR	NR	NR
Hypertension	rs59980837	T	G	0.018	0.0651834	0.00734469	7e-19	462933	0.018	0.000150206	NR	NR	NR
Hypertension	rs6666703	T	C	0.29	-0.0112599	0.00202977	2.9e-08	462933	0.29	5.22099e-05	NR	NR	NR
Hypertension	rs2820290	G	A	0.567	0.0134903	0.00212068	2e-10	462933	0.433	8.93608e-05	NR	NR	NR
Hypertension	rs4351668	T	C	0.634	0.0135038	0.0021867	6.6e-10	462933	0.366	8.46271e-05	NR	NR	NR
Hypertension	rs12035750	C	T	0.383	0.0134538	0.00210668	1.7e-10	462933	0.383	8.55463e-05	NR	NR	NR
Hypertension	rs3790604	A	C	0.073	0.0418672	0.00385882	2e-27	462933	0.073	0.000237236	NR	NR	NR
Hypertension	rs2493135	G	C	0.404	0.0179359	0.00208116	6.8e-18	462933	0.404	0.000154919	NR	NR	NR
Hypertension	rs2760061	A	T	0.48	0.0157179	0.00198973	2.8e-15	462933	0.48	0.000123329	NR	NR	NR
Hypertension	rs56153133	G	A	0.162	-0.036437	0.0028011	1.1e-38	462933	0.162	0.000360475	NR	NR	NR
Hypertension	rs34946857	A	G	0.081	0.0200318	0.00364524	3.9e-08	462933	0.081	5.97406e-05	NR	NR	NR
Hypertension	rs35479618	A	G	0.017	0.0567243	0.0076481	1.2e-13	462933	0.017	0.00010754	NR	NR	NR
Hypertension	rs12714414	C	T	0.152	-0.0158187	0.00286046	3.2e-08	462933	0.152	6.45076e-05	NR	NR	NR
Hypertension	rs268263	A	T	0.752	0.0180598	0.00240396	5.8e-14	462933	0.248	0.000121654	NR	NR	NR
Hypertension	rs1275988	T	C	0.615	-0.0313272	0.00205147	1.2e-52	462933	0.385	0.000464738	NR	NR	NR
Hypertension	rs8243	A	C	0.619	-0.0112143	0.00199827	2e-08	462933	0.381	5.93184e-05	NR	NR	NR
Hypertension	rs115262049	T	A	0.088	-0.0226952	0.00369569	8.2e-10	462933	0.088	8.26755e-05	NR	NR	NR
Hypertension	rs11692449	C	T	0.367	-0.0135036	0.00203991	3.6e-11	462933	0.367	8.47219e-05	NR	NR	NR
Hypertension	rs188315257	G	T	0.092	-0.0249886	0.00360913	4.4e-12	462933	0.092	0.000104324	NR	NR	NR
Hypertension	rs3764769	T	C	0.262	-0.0157883	0.00236375	2.4e-11	462933	0.262	9.63961e-05	NR	NR	NR
Hypertension	rs11692391	C	T	0.215	-0.0135342	0.00233213	6.5e-09	462933	0.215	6.18302e-05	NR	NR	NR
Hypertension	rs11688682	C	G	0.271	-0.0135229	0.00226838	2.5e-09	462933	0.271	7.22543e-05	NR	NR	NR
Hypertension	rs10930990	G	C	0.321	-0.0135128	0.00217168	4.9e-10	462933	0.321	7.95967e-05	NR	NR	NR
Hypertension	rs1515110	T	G	0.637	0.0112497	0.00205359	4.3e-08	462933	0.363	5.85272e-05	NR	NR	NR
Hypertension	rs2311412	C	T	0.496	-0.0112313	0.00190309	3.6e-09	462933	0.496	6.30665e-05	NR	NR	NR
Hypertension	rs55944332	G	A	0.236	0.0156524	0.00253562	6.7e-10	462933	0.236	8.8348e-05	NR	NR	NR
Hypertension	rs62189015	C	T	0.101	-0.0203981	0.00334714	1.1e-09	462933	0.101	7.55594e-05	NR	NR	NR
Hypertension	rs4675682	C	T	0.461	0.0112253	0.00191756	4.8e-09	462933	0.461	6.26205e-05	NR	NR	NR
Hypertension	rs483465	G	A	0.749	0.0157914	0.00234651	1.7e-11	462933	0.251	9.37614e-05	NR	NR	NR
Hypertension	rs3863105	C	T	0.674	0.0135118	0.00212895	2.2e-10	462933	0.326	8.02293e-05	NR	NR	NR
Hypertension	rs71631245	T	C	0.025	0.0352957	0.00619252	1.2e-08	462933	0.025	6.0732e-05	NR	NR	NR
Hypertension	rs2643826	T	C	0.452	0.0246777	0.00209875	6.4e-32	462933	0.452	0.000301688	NR	NR	NR
Hypertension	rs3796205	C	G	0.353	-0.0112511	0.00203451	3.2e-08	462933	0.353	5.78227e-05	NR	NR	NR
Hypertension	rs2293251	G	T	0.157	0.0156314	0.00280471	2.5e-08	462933	0.157	6.46774e-05	NR	NR	NR
Hypertension	rs2443708	C	T	0.683	0.0157732	0.00209116	4.6e-14	462933	0.317	0.000107733	NR	NR	NR
Hypertension	rs7340705	C	T	0.323	0.0156756	0.00223262	2.2e-12	462933	0.323	0.000107466	NR	NR	NR
Hypertension	rs35432681	C	T	0.382	0.0134536	0.00191437	2.1e-12	462933	0.382	8.54587e-05	NR	NR	NR
Hypertension	rs9844972	C	G	0.071	0.0266228	0.00406204	5.6e-11	462933	0.071	9.34999e-05	NR	NR	NR
Hypertension	rs6441207	T	C	0.403	0.0134577	0.00217487	6.1e-10	462933	0.403	8.7147e-05	NR	NR	NR
Hypertension	rs78307470	G	A	0.072	-0.0273058	0.00402728	1.2e-11	462933	0.072	9.9637e-05	NR	NR	NR
Hypertension	rs2014590	T	C	0.486	-0.0157271	0.00199307	3e-15	462933	0.486	0.000123574	NR	NR	NR
Hypertension	rs35942721	T	C	0.291	-0.0180443	0.00234722	1.5e-14	462933	0.291	0.000134354	NR	NR	NR
Hypertension	rs3821843	A	G	0.679	0.0180336	0.00209447	7.3e-18	462933	0.321	0.000141764	NR	NR	NR
Hypertension	rs9836592	T	C	0.664	0.0135098	0.00204332	3.8e-11	462933	0.336	8.14392e-05	NR	NR	NR
Hypertension	rs2046645	G	C	0.443	-0.0134883	0.00204785	4.5e-11	462933	0.443	8.97855e-05	NR	NR	NR
Hypertension	rs1814952	T	C	0.284	0.0134342	0.0023362	8.9e-09	462933	0.284	7.33984e-05	NR	NR	NR
Hypertension	rs13125101	A	G	0.292	0.0466892	0.00217037	1.2e-102	462933	0.292	0.00090132	NR	NR	NR
Hypertension	rs6855246	G	A	0.081	-0.0296055	0.00397875	1e-13	462933	0.081	0.000130489	NR	NR	NR
Hypertension	rs6848906	C	T	0.849	-0.0244802	0.00288589	2.2e-17	462933	0.151	0.000153654	NR	NR	NR
Hypertension	rs73098804	A	T	0.13	0.0178406	0.00291707	9.6e-10	462933	0.13	7.19962e-05	NR	NR	NR
Hypertension	rs28667801	T	A	0.406	0.0134583	0.00194289	4.3e-12	462933	0.406	8.73622e-05	NR	NR	NR
Hypertension	rs56388530	T	C	0.759	0.0203336	0.00225596	2e-19	462933	0.241	0.000151258	NR	NR	NR
Hypertension	rs9286351	G	A	0.418	0.0134607	0.00202668	3.1e-11	462933	0.418	8.81584e-05	NR	NR	NR
Hypertension	rs2341599	A	G	0.66	-0.0156802	0.00211718	1.3e-13	462933	0.34	0.000110346	NR	NR	NR
Hypertension	rs11724647	A	T	0.184	-0.0203598	0.00250766	4.7e-16	462933	0.184	0.000124475	NR	NR	NR
Hypertension	rs231708	C	G	0.687	-0.0134399	0.00226788	3.1e-09	462933	0.313	7.76829e-05	NR	NR	NR
Hypertension	rs893929	A	G	0.455	-0.0157355	0.00207208	3.1e-14	462933	0.455	0.000122801	NR	NR	NR
Hypertension	rs906754	A	G	0.252	-0.0157911	0.00250492	2.9e-10	462933	0.252	9.4006e-05	NR	NR	NR
Hypertension	rs6595833	T	C	0.41	0.015699	0.00195132	8.6e-16	462933	0.41	0.000119237	NR	NR	NR
Hypertension	rs7700842	C	T	0.371	-0.0247967	0.00205421	1.5e-33	462933	0.371	0.000286973	NR	NR	NR
Hypertension	rs27687	C	T	0.271	0.0134317	0.00222964	1.7e-09	462933	0.271	7.12832e-05	NR	NR	NR
Hypertension	rs10061288	G	A	0.515	-0.0157193	0.00196849	1.4e-15	462933	0.485	0.000123437	NR	NR	NR
Hypertension	rs72801474	A	G	0.092	-0.0204022	0.0034296	2.7e-09	462933	0.092	6.95438e-05	NR	NR	NR
Hypertension	rs1957562	A	G	0.269	0.0201138	0.00218004	2.8e-20	462933	0.269	0.000159106	NR	NR	NR
Hypertension	rs36071027	T	C	0.358	-0.015762	0.00222178	1.3e-12	462933	0.358	0.000114201	NR	NR	NR
Hypertension	rs11955537	G	A	0.138	-0.0158226	0.0028054	1.7e-08	462933	0.138	5.95622e-05	NR	NR	NR
Hypertension	rs2455357	G	A	0.706	-0.0134362	0.00240457	2.3e-08	462933	0.294	7.49436e-05	NR	NR	NR
Hypertension	rs10059884	A	C	0.596	0.029294	0.00206928	1.7e-45	462933	0.404	0.000413253	NR	NR	NR
Hypertension	rs10491475	A	C	0.43	-0.0112404	0.00200594	2.1e-08	462933	0.43	6.1935e-05	NR	NR	NR
Hypertension	rs10059921	T	G	0.081	-0.0272983	0.00392884	3.7e-12	462933	0.081	0.000110943	NR	NR	NR
Hypertension	rs1422278	T	G	0.132	0.0200539	0.00280906	9.4e-13	462933	0.132	9.21556e-05	NR	NR	NR
Hypertension	rs28650790	T	C	0.192	0.017862	0.00250963	1.1e-12	462933	0.192	9.89922e-05	NR	NR	NR
Hypertension	rs9472141	C	T	0.312	-0.0112568	0.00204843	3.9e-08	462933	0.312	5.44005e-05	NR	NR	NR
Hypertension	rs2251828	A	G	0.754	0.0135279	0.00237913	1.3e-08	462933	0.246	6.78887e-05	NR	NR	NR
Hypertension	rs9375459	T	C	0.437	0.0269067	0.00201887	1.6e-40	462933	0.437	0.000356237	NR	NR	NR
Hypertension	rs2934849	C	T	0.632	-0.0134508	0.00222919	1.6e-09	462933	0.368	8.41571e-05	NR	NR	NR
Hypertension	rs2744133	G	A	0.278	-0.0157839	0.0024206	7e-11	462933	0.278	0.00010001	NR	NR	NR
Hypertension	rs204883	A	G	0.385	0.0179292	0.00212064	2.8e-17	462933	0.385	0.000152226	NR	NR	NR
Hypertension	rs7763350	C	A	0.322	0.0179072	0.00206399	4.1e-18	462933	0.322	0.000140013	NR	NR	NR
Hypertension	rs2105092	A	G	0.291	-0.0157804	0.00219859	7.1e-13	462933	0.291	0.000102755	NR	NR	NR
Hypertension	rs9479072	T	C	0.597	-0.0112173	0.00192263	5.4e-09	462933	0.403	6.05463e-05	NR	NR	NR
Hypertension	rs2294214	C	A	0.316	-0.0135138	0.00233362	7e-09	462933	0.316	7.89456e-05	NR	NR	NR
Hypertension	rs57139556	G	A	0.072	-0.0412374	0.00391737	6.5e-26	462933	0.072	0.000227245	NR	NR	NR
Hypertension	rs2569882	C	T	0.435	-0.0134899	0.00212312	2.1e-10	462933	0.435	8.94516e-05	NR	NR	NR
Hypertension	rs198851	G	T	0.85	-0.0288832	0.00279627	5.2e-25	462933	0.15	0.00021273	NR	NR	NR
Hypertension	rs6926537	A	T	0.489	0.0134748	0.00194708	4.5e-12	462933	0.489	9.0741e-05	NR	NR	NR
Hypertension	rs10457174	T	C	0.197	0.015642	0.00271923	8.8e-09	462933	0.197	7.741e-05	NR	NR	NR
Hypertension	rs10282122	T	C	0.665	-0.0156789	0.00227319	5.3e-12	462933	0.335	0.000109528	NR	NR	NR
Hypertension	rs73050466	A	G	0.03	-0.0366355	0.00601156	1.1e-09	462933	0.03	7.81138e-05	NR	NR	NR
Hypertension	rs6961048	G	C	0.101	0.0244479	0.00334735	2.8e-13	462933	0.101	0.000108541	NR	NR	NR
Hypertension	rs740047	T	C	0.8	0.0158054	0.00269502	4.5e-09	462933	0.2	7.99396e-05	NR	NR	NR
Hypertension	rs7805240	T	C	0.401	0.0134573	0.00216909	5.5e-10	462933	0.401	8.69999e-05	NR	NR	NR
Hypertension	rs73728279	T	G	0.283	0.0178936	0.0022947	6.3e-15	462933	0.283	0.000129936	NR	NR	NR
Hypertension	rs34344953	C	T	0.361	0.0134494	0.00220026	9.8e-10	462933	0.361	8.34535e-05	NR	NR	NR
Hypertension	rs67755137	A	G	0.193	0.0156409	0.00237584	4.6e-11	462933	0.193	7.62056e-05	NR	NR	NR
Hypertension	rs11556924	T	C	0.388	-0.0157538	0.00213259	1.5e-13	462933	0.388	0.000117865	NR	NR	NR
Hypertension	rs7777545	C	T	0.408	-0.0134953	0.00197642	8.6e-12	462933	0.408	8.79791e-05	NR	NR	NR
Hypertension	rs3918226	T	C	0.081	0.0548003	0.00362795	1.5e-51	462933	0.081	0.000447092	NR	NR	NR
Hypertension	rs12702586	A	G	0.112	0.026654	0.00310872	1e-17	462933	0.112	0.000141314	NR	NR	NR
Hypertension	rs3735533	C	T	0.927	0.0389002	0.004019	3.7e-22	462933	0.073	0.000204803	NR	NR	NR
Hypertension	rs62481856	A	G	0.198	0.0222982	0.00251974	8.8e-19	462933	0.198	0.00015791	NR	NR	NR
Hypertension	rs7838131	A	G	0.574	-0.0179437	0.00211785	2.4e-17	462933	0.426	0.000157461	NR	NR	NR
Hypertension	rs1799998	G	A	0.451	-0.0112375	0.00185575	1.4e-09	462933	0.451	6.25341e-05	NR	NR	NR
Hypertension	rs13257887	C	T	0.359	-0.0135052	0.00224184	1.7e-09	462933	0.359	8.39425e-05	NR	NR	NR
Hypertension	rs7844259	A	G	0.742	0.0157894	0.00248782	2.2e-10	462933	0.258	9.54522e-05	NR	NR	NR
Hypertension	rs7009973	G	A	0.322	0.0112062	0.00196609	1.2e-08	462933	0.322	5.48317e-05	NR	NR	NR
Hypertension	rs35783704	A	G	0.1	-0.0295869	0.00343306	6.8e-18	462933	0.1	0.000157569	NR	NR	NR
Hypertension	rs2894446	T	G	0.34	-0.0157669	0.00221527	1.1e-12	462933	0.34	0.00011157	NR	NR	NR
Hypertension	rs951914	C	G	0.714	0.020313	0.0022508	1.8e-19	462933	0.286	0.000168517	NR	NR	NR
Hypertension	rs2977324	G	T	0.701	0.0157782	0.00216807	3.4e-13	462933	0.299	0.000104359	NR	NR	NR
Hypertension	rs6983948	T	C	0.529	-0.0134712	0.00205864	6e-11	462933	0.471	9.04315e-05	NR	NR	NR
Hypertension	rs7831859	C	T	0.428	-0.0112407	0.00199301	1.7e-08	462933	0.428	6.18663e-05	NR	NR	NR
Hypertension	rs73693253	T	C	0.106	-0.0203957	0.00336815	1.4e-09	462933	0.106	7.8841e-05	NR	NR	NR
Hypertension	rs1048070	C	T	0.536	0.0112357	0.00200208	2e-08	462933	0.464	6.2793e-05	NR	NR	NR
Hypertension	rs76038906	T	G	0.035	0.037476	0.00542237	4.8e-12	462933	0.035	9.48706e-05	NR	NR	NR
Hypertension	rs76452347	T	C	0.204	-0.0226289	0.00272481	1e-16	462933	0.204	0.000166304	NR	NR	NR
Hypertension	rs532436	A	G	0.185	-0.0180826	0.00270966	2.5e-11	462933	0.185	9.86006e-05	NR	NR	NR
Hypertension	rs6271	T	C	0.074	-0.0296124	0.00382626	1e-14	462933	0.074	0.000120177	NR	NR	NR
Hypertension	rs7911644	T	C	0.33	0.01791	0.00226173	2.4e-15	462933	0.33	0.000141843	NR	NR	NR
Hypertension	rs10900127	A	C	0.505	-0.013476	0.00212992	2.5e-10	462933	0.495	9.0792e-05	NR	NR	NR
Hypertension	rs72831343	G	T	0.145	-0.0457512	0.00289523	3e-56	462933	0.145	0.000519003	NR	NR	NR
Hypertension	rs10786156	G	C	0.436	-0.0202451	0.00194369	2.1e-25	462933	0.436	0.000201574	NR	NR	NR
Hypertension	rs11191607	T	G	0.077	-0.0388934	0.00373407	2.1e-25	462933	0.077	0.000215018	NR	NR	NR
Hypertension	rs2921965	C	T	0.287	-0.0135196	0.00237198	1.2e-08	462933	0.287	7.48051e-05	NR	NR	NR
Hypertension	rs12258967	G	C	0.299	-0.0248457	0.00229351	2.4e-27	462933	0.299	0.000258774	NR	NR	NR
Hypertension	rs10995311	G	C	0.445	-0.0157383	0.00210438	7.5e-14	462933	0.445	0.000122348	NR	NR	NR
Hypertension	rs75523587	A	T	0.182	0.015638	0.00266305	4.3e-09	462933	0.182	7.28146e-05	NR	NR	NR
Hypertension	rs117464403	A	G	0.019	0.0439182	0.00732238	2e-09	462933	0.019	7.19023e-05	NR	NR	NR
Hypertension	rs1801253	C	G	0.736	0.0271472	0.00236036	1.3e-30	462933	0.264	0.000286392	NR	NR	NR
Hypertension	rs11199851	C	A	0.205	0.0156441	0.0025551	9.2e-10	462933	0.205	7.97727e-05	NR	NR	NR
Hypertension	rs17747401	T	C	0.369	-0.0112489	0.0019433	7.1e-09	462933	0.369	5.89255e-05	NR	NR	NR
Hypertension	rs11190709	A	G	0.889	0.0203934	0.00340896	2.2e-09	462933	0.111	8.20796e-05	NR	NR	NR
Hypertension	rs2856653	C	T	0.642	-0.0201531	0.00209957	8.1e-22	462933	0.358	0.000186694	NR	NR	NR
Hypertension	rs12786744	C	T	0.212	-0.0135348	0.00236179	1e-08	462933	0.212	6.1206e-05	NR	NR	NR
Hypertension	rs56271783	C	G	0.045	0.026603	0.0047081	1.6e-08	462933	0.045	6.08287e-05	NR	NR	NR
Hypertension	rs604723	C	T	0.725	0.033983	0.00236951	1.2e-46	462933	0.275	0.000460493	NR	NR	NR
Hypertension	rs3867466	C	A	0.28	0.0178925	0.00231115	9.8e-15	462933	0.28	0.000129081	NR	NR	NR
Hypertension	rs569550	G	T	0.388	0.0246352	0.00199985	7.2e-35	462933	0.388	0.000288221	NR	NR	NR
Hypertension	rs9943599	T	C	0.574	0.0157434	0.00199407	2.9e-15	462933	0.426	0.000121213	NR	NR	NR
Hypertension	rs12364503	G	C	0.405	-0.0134959	0.0020167	2.2e-11	462933	0.405	8.77826e-05	NR	NR	NR
Hypertension	rs557675	G	T	0.47	-0.0157315	0.00188891	8.2e-17	462933	0.47	0.000123294	NR	NR	NR
Hypertension	rs4930676	T	C	0.108	-0.0181105	0.0032411	2.3e-08	462933	0.108	6.31948e-05	NR	NR	NR
Hypertension	rs11212197	A	G	0.326	0.0134425	0.00222397	1.5e-09	462933	0.326	7.94086e-05	NR	NR	NR
Hypertension	rs2943810	G	C	0.74	0.0135251	0.00223353	1.4e-09	462933	0.26	7.03906e-05	NR	NR	NR
Hypertension	rs10832586	C	A	0.203	0.0223009	0.00245643	1.1e-19	462933	0.203	0.000160927	NR	NR	NR
Hypertension	rs35429	G	A	0.382	-0.0247892	0.00207176	5.4e-33	462933	0.382	0.00029014	NR	NR	NR
Hypertension	rs4981000	C	T	0.491	-0.0134788	0.00194095	3.8e-12	462933	0.491	9.08092e-05	NR	NR	NR
Hypertension	rs36174733	G	A	0.18	-0.0158109	0.002728	6.8e-09	462933	0.18	7.37959e-05	NR	NR	NR
Hypertension	rs4883481	C	T	0.628	-0.0179247	0.00219616	3.3e-16	462933	0.372	0.000150119	NR	NR	NR
Hypertension	rs4759062	T	C	0.298	-0.0203076	0.00210341	4.7e-22	462933	0.298	0.000172544	NR	NR	NR
Hypertension	rs11055034	A	C	0.282	-0.0135206	0.00232217	5.8e-09	462933	0.282	7.40283e-05	NR	NR	NR
Hypertension	rs2078339	G	A	0.272	-0.0180512	0.00235527	1.8e-14	462933	0.272	0.000129045	NR	NR	NR
Hypertension	rs73099903	T	C	0.084	0.0200331	0.00365419	4.2e-08	462933	0.084	6.1759e-05	NR	NR	NR
Hypertension	rs1689040	T	C	0.408	-0.0247716	0.00199058	1.5e-35	462933	0.408	0.000296429	NR	NR	NR
Hypertension	rs4767288	G	A	0.688	-0.0112048	0.00199013	1.8e-08	462933	0.312	5.38993e-05	NR	NR	NR
Hypertension	rs11616092	G	A	0.273	-0.0135225	0.00221891	1.1e-09	462933	0.273	7.25835e-05	NR	NR	NR
Hypertension	rs7310615	G	C	0.518	-0.0291869	0.00210359	9e-44	462933	0.482	0.000425387	NR	NR	NR
Hypertension	rs303949	C	A	0.093	0.020037	0.00355884	1.8e-08	462933	0.093	6.77306e-05	NR	NR	NR
Hypertension	rs8002514	A	G	0.235	0.0134246	0.00227111	3.4e-09	462933	0.235	6.47981e-05	NR	NR	NR
Hypertension	rs682709	G	C	0.668	0.0157691	0.0022115	1e-12	462933	0.332	0.000110296	NR	NR	NR
Hypertension	rs675605	C	G	0.712	-0.0112015	0.00202351	3.1e-08	462933	0.288	5.14585e-05	NR	NR	NR
Hypertension	rs3803266	C	G	0.768	-0.0178758	0.00247119	4.7e-13	462933	0.232	0.000113871	NR	NR	NR
Hypertension	rs1274652	G	C	0.144	-0.0158209	0.0027375	7.5e-09	462933	0.144	6.17063e-05	NR	NR	NR
Hypertension	rs1859551	G	A	0.477	0.0112275	0.00197898	1.4e-08	462933	0.477	6.28953e-05	NR	NR	NR
Hypertension	rs3759582	C	A	0.128	-0.0181033	0.00295157	8.6e-10	462933	0.128	7.31594e-05	NR	NR	NR
Hypertension	rs696	T	C	0.364	0.011212	0.0020189	2.8e-08	462933	0.364	5.82038e-05	NR	NR	NR
Hypertension	rs72677850	A	G	0.019	-0.0531699	0.00768293	4.5e-12	462933	0.019	0.000105386	NR	NR	NR
Hypertension	rs11072508	T	C	0.67	-0.0245969	0.0021331	9.2e-31	462933	0.33	0.000267535	NR	NR	NR
Hypertension	rs8027450	T	C	0.323	0.026817	0.00219371	2.3e-34	462933	0.323	0.000314516	NR	NR	NR
Hypertension	rs537244	T	G	0.571	-0.0157041	0.00207224	3.5e-14	462933	0.429	0.000120824	NR	NR	NR
Hypertension	rs4775373	C	T	0.638	-0.0134496	0.00221202	1.2e-09	462933	0.362	8.35562e-05	NR	NR	NR
Hypertension	rs7171632	C	G	0.447	0.0179511	0.00197504	1e-19	462933	0.447	0.00015931	NR	NR	NR
Hypertension	rs12906962	C	T	0.32	0.0134413	0.00211546	2.1e-10	462933	0.32	7.86272e-05	NR	NR	NR
Hypertension	rs111896658	T	C	0.109	-0.0226832	0.00325295	3.1e-12	462933	0.109	9.99406e-05	NR	NR	NR
Hypertension	rs7498127	A	G	0.539	-0.0134692	0.00197717	9.6e-12	462933	0.461	9.01581e-05	NR	NR	NR
Hypertension	rs112767262	T	C	0.188	0.0178606	0.00258533	4.9e-12	462933	0.188	9.73947e-05	NR	NR	NR
Hypertension	rs10500326	T	G	0.236	-0.0180641	0.00248218	3.4e-13	462933	0.236	0.000117671	NR	NR	NR
Hypertension	rs62039768	A	C	0.096	0.0244447	0.00344032	1.2e-12	462933	0.096	0.000103715	NR	NR	NR
Hypertension	rs77924615	A	G	0.197	-0.0272021	0.00259837	1.2e-25	462933	0.197	0.000234109	NR	NR	NR
Hypertension	rs2032915	T	C	0.36	-0.013505	0.00210838	1.5e-10	462933	0.36	8.40425e-05	NR	NR	NR
Hypertension	rs7187250	A	C	0.395	0.0201695	0.00201526	1.4e-23	462933	0.395	0.000194434	NR	NR	NR
Hypertension	rs62043959	C	A	0.281	-0.0180479	0.00241148	7.2e-14	462933	0.281	0.000131619	NR	NR	NR
Hypertension	rs2460448	A	G	0.438	-0.0179918	0.00201877	5e-19	462933	0.438	0.000159363	NR	NR	NR
Hypertension	rs4783581	C	G	0.775	-0.0134226	0.00229292	4.8e-09	462933	0.225	6.28333e-05	NR	NR	NR
Hypertension	rs71371126	A	G	0.343	0.0112091	0.00200035	2.1e-08	462933	0.343	5.66277e-05	NR	NR	NR
Hypertension	rs3785837	A	G	0.766	0.015796	0.00227214	3.6e-12	462933	0.234	8.9448e-05	NR	NR	NR
Hypertension	rs8070737	T	G	0.183	0.0156383	0.00253037	6.4e-10	462933	0.183	7.31277e-05	NR	NR	NR
Hypertension	rs8067500	T	C	0.612	0.0112462	0.00195171	8.3e-09	462933	0.388	6.00657e-05	NR	NR	NR
Hypertension	rs12948326	G	T	0.351	0.0112102	0.00196169	1.1e-08	462933	0.351	5.72541e-05	NR	NR	NR
Hypertension	rs8078510	A	G	0.274	-0.015785	0.00234557	1.7e-11	462933	0.274	9.91306e-05	NR	NR	NR
Hypertension	rs74439044	C	T	0.097	0.0288358	0.00328064	1.5e-18	462933	0.097	0.000145664	NR	NR	NR
Hypertension	rs145153053	G	A	0.169	0.017854	0.00278735	1.5e-10	462933	0.169	8.95343e-05	NR	NR	NR
Hypertension	rs17637472	A	G	0.399	0.0201713	0.00216292	1.1e-20	462933	0.399	0.000195139	NR	NR	NR
Hypertension	rs8077276	A	G	0.624	-0.020161	0.00201944	1.8e-23	462933	0.376	0.000190734	NR	NR	NR
Hypertension	rs8073626	T	C	0.533	-0.0112261	0.0019142	4.5e-09	462933	0.467	6.27386e-05	NR	NR	NR
Hypertension	rs1436138	G	A	0.361	-0.0157612	0.00199943	3.2e-15	462933	0.361	0.000114608	NR	NR	NR
Hypertension	rs72915163	T	C	0.259	0.0178852	0.00233139	1.7e-14	462933	0.259	0.000122782	NR	NR	NR
Hypertension	rs1623060	T	C	0.496	-0.0112313	0.00198766	1.6e-08	462933	0.496	6.30665e-05	NR	NR	NR
Hypertension	rs8093196	T	G	0.67	0.0157697	0.0021669	3.4e-13	462933	0.33	0.000109967	NR	NR	NR
Hypertension	rs7237714	G	A	0.133	0.0200543	0.00305601	5.3e-11	462933	0.133	9.27508e-05	NR	NR	NR
Hypertension	rs11086052	A	G	0.279	0.0178922	0.00234585	2.4e-14	462933	0.279	0.000128794	NR	NR	NR
Hypertension	rs73046792	A	G	0.163	-0.0180905	0.00290434	4.7e-10	462933	0.163	8.9299e-05	NR	NR	NR
Hypertension	rs7258382	C	T	0.166	-0.0272277	0.00285114	1.3e-21	462933	0.166	0.000205271	NR	NR	NR
Hypertension	rs167479	T	G	0.472	-0.02923	0.00199622	1.5e-48	462933	0.472	0.000425856	NR	NR	NR
Hypertension	rs681343	T	C	0.508	0.0134786	0.00213237	2.6e-10	462933	0.492	9.08127e-05	NR	NR	NR
Hypertension	rs1741344	T	C	0.635	0.0112494	0.00194724	7.6e-09	462933	0.365	5.8662e-05	NR	NR	NR
Hypertension	rs1115460	A	G	0.671	0.0112544	0.00204276	3.6e-08	462933	0.329	5.59237e-05	NR	NR	NR
Hypertension	rs6108168	A	C	0.254	-0.0248765	0.00235845	5.2e-26	462933	0.254	0.00023452	NR	NR	NR
Hypertension	rs6090907	A	G	0.15	-0.0180953	0.00303864	2.6e-09	462933	0.15	8.34969e-05	NR	NR	NR
Hypertension	rs6026739	T	A	0.118	0.0419511	0.00306848	1.5e-42	462933	0.118	0.000366326	NR	NR	NR
Hypertension	rs6031431	G	A	0.461	0.0157128	0.00196038	1.1e-15	462933	0.461	0.000122695	NR	NR	NR
Hypertension	rs1923031	C	T	0.614	-0.0179296	0.00217157	1.5e-16	462933	0.386	0.000152379	NR	NR	NR
Hypertension	rs1887320	A	G	0.475	0.024693	0.0020892	3.1e-32	462933	0.475	0.000304111	NR	NR	NR
Hypertension	rs79384779	T	C	0.146	0.0178461	0.00291051	8.7e-10	462933	0.146	7.94193e-05	NR	NR	NR
Hypertension	rs12627514	G	C	0.284	0.0156652	0.00224651	3.1e-12	462933	0.284	9.98006e-05	NR	NR	NR
Hypertension	rs2823139	A	G	0.337	0.0134447	0.00213087	2.8e-10	462933	0.337	8.07744e-05	NR	NR	NR
Hypertension	rs2298359	C	T	0.065	-0.0296213	0.00408808	4.3e-13	462933	0.065	0.00010665	NR	NR	NR
Hypertension	rs7278003	C	T	0.555	0.0112383	0.00198891	1.6e-08	462933	0.445	6.23857e-05	0.0288591	225	61.1116
Nephrolithiasis	rs199565725	A	AAC	0.2368	-0.210721	0.0291304	4.7e-13	285289	0.2368	0.0160497	NR	NR	NR
Nephrolithiasis	rs12654812	A	G	0.4184	0.165514	0.025264	5.7e-11	285289	0.4184	0.0133327	NR	NR	NR
Nephrolithiasis	rs1256328	T	C	0.1779	0.19062	0.0307662	5.8e-10	285289	0.1779	0.0106284	NR	NR	NR
Nephrolithiasis	rs7627468	A	G	0.268	0.14842	0.0264469	2e-08	285289	0.268	0.00864293	0.0486537	4	3647.5
2 hour glucose	rs6975024	C	T	0.1503	0.1026	0.0156	5.25e-11	42842	0.1503	0.00268874	NR	NR	NR
2 hour glucose	rs11782386	C	T	0.8697	0.0985	0.0165	2.15e-09	42851.9	0.1303	0.00219896	NR	NR	NR
2 hour glucose	rs1019503	A	G	0.4834	0.0628	0.0109	8.87e-09	42850.6	0.4834	0.00196975	NR	NR	NR
2 hour glucose	rs7651090	G	A	0.3009	0.0583	0.012	1.05e-06	42814	0.3009	0.00142998	NR	NR	NR
2 hour glucose	rs1260326	T	C	0.3779	0.0592	0.0113	1.451e-07	42830.8	0.3779	0.00164782	NR	NR	NR
2 hour glucose	rs11717195	T	C	0.7903	0.0904	0.0135	1.872e-11	42850.8	0.2097	0.00270868	NR	NR	NR
2 hour glucose	rs2877716	C	T	0.7714	0.0805	0.0143	1.695e-08	35604.3	0.2286	0.00228548	NR	NR	NR
2 hour glucose	rs12255372	T	G	0.2364	0.0916	0.0131	2.883e-12	42850	0.2364	0.00302924	NR	NR	NR
2 hour glucose	rs1436958	T	G	0.5016	0.0585	0.0116	4.257e-07	38459	0.4984	0.00171111	NR	NR	NR
2 hour glucose	rs11672660	T	C	0.2199	0.1182	0.0144	2.404e-16	38882	0.2199	0.00479336	0.0244631	10	97.4751
Chronotype	rs909757	T	C	0.63	0.0197	0.00344045	1.03e-08	697828	0.37	0.000180928	NR	NR	NR
Chronotype	rs61773390	T	G	0.1931	0.0659	0.00491205	4.856e-41	697828	0.1931	0.00135333	NR	NR	NR
Chronotype	rs12065331	T	C	0.3125	-0.0244	0.00362879	1.766e-11	697828	0.3125	0.000255819	NR	NR	NR
Chronotype	rs17448682	T	C	0.2339	0.0348	0.00425376	2.818e-16	697828	0.2339	0.000434014	NR	NR	NR
Chronotype	rs10917513	T	C	0.6476	-0.0309	0.00391883	3.151e-15	697828	0.3524	0.000435802	NR	NR	NR
Chronotype	rs10916892	T	C	0.6203	-0.0345	0.00387249	5.165e-19	697828	0.3797	0.000560674	NR	NR	NR
Chronotype	rs2506089	T	G	0.5682	0.0198	0.00356692	2.837e-08	697828	0.4318	0.000192373	NR	NR	NR
Chronotype	rs12140153	T	G	0.0892	-0.0604	0.0068041	6.894e-19	697828	0.0892	0.000592778	NR	NR	NR
Chronotype	rs11208844	A	G	0.1408	-0.029	0.00497001	5.377e-09	697828	0.1408	0.000203481	NR	NR	NR
Chronotype	rs12040629	A	G	0.16	0.0727	0.00516152	4.71e-45	697828	0.16	0.00142069	NR	NR	NR
Chronotype	rs11588913	A	G	0.4037	-0.0236	0.00374782	3.032e-10	697828	0.4037	0.00026815	NR	NR	NR
Chronotype	rs5016898	T	C	0.4238	-0.0241	0.00387149	4.818e-10	697828	0.4238	0.00028366	NR	NR	NR
Chronotype	rs72720396	A	G	0.7741	-0.0416	0.00440538	3.607e-21	697828	0.2259	0.000605243	NR	NR	NR
Chronotype	rs481214	A	T	0.6063	0.0232	0.00413695	2.049e-08	697828	0.3937	0.000256956	NR	NR	NR
Chronotype	rs11165655	A	G	0.5281	-0.0281	0.00388605	4.782e-13	697828	0.4719	0.000393558	NR	NR	NR
Chronotype	rs17575798	A	G	0.1918	-0.0336	0.00443682	3.66e-14	697828	0.1918	0.000350006	NR	NR	NR
Chronotype	rs6690292	T	C	0.7285	-0.0247	0.00436627	1.536e-08	697828	0.2715	0.000241337	NR	NR	NR
Chronotype	rs11102807	A	G	0.5361	-0.0219	0.00379747	8.089e-09	697828	0.4639	0.000238555	NR	NR	NR
Chronotype	rs9436119	A	G	0.3842	0.0395	0.00347314	5.697e-30	697828	0.3842	0.00073828	NR	NR	NR
Chronotype	rs6665637	A	G	0.2804	-0.0196	0.00325581	1.747e-09	697828	0.2804	0.000155028	NR	NR	NR
Chronotype	rs115073088	A	G	0.975	-0.0755	0.0108994	4.311e-12	697828	0.025	0.000277887	NR	NR	NR
Chronotype	rs975025	T	C	0.0758	-0.049	0.0065438	6.976e-14	697828	0.0758	0.000336401	NR	NR	NR
Chronotype	rs1144566	T	C	0.029	0.2306	0.0111261	2e-95	697828	0.029	0.00299479	NR	NR	NR
Chronotype	rs146820337	D	I	0.4751	-0.0397602	0.00623298	1.782e-10	248094	0.4751	0.000788476	NR	NR	NR
Chronotype	rs1221502	A	C	0.7386	0.0197	0.00346953	1.364e-08	697828	0.2614	0.000149857	NR	NR	NR
Chronotype	rs4657983	A	G	0.6511	-0.0252	0.00387573	7.931e-11	697828	0.3489	0.000288523	NR	NR	NR
Chronotype	rs6429233	A	G	0.4574	0.0202	0.00354448	1.204e-08	697828	0.4574	0.000202539	NR	NR	NR
Chronotype	rs13011556	C	G	0.7624	-0.0285	0.0038389	1.139e-13	697828	0.2376	0.000294272	NR	NR	NR
Chronotype	rs62124718	A	G	0.895	-0.0447	0.00611157	2.593e-13	697828	0.105	0.000375541	NR	NR	NR
Chronotype	rs72796401	A	T	0.1903	0.0246	0.00342332	6.68e-13	697828	0.1903	0.000186493	NR	NR	NR
Chronotype	rs6718511	A	G	0.557	0.0209	0.00365002	1.03e-08	697828	0.443	0.000215567	NR	NR	NR
Chronotype	rs11678584	A	T	0.8599	-0.0278	0.0047295	4.152e-09	697828	0.1401	0.000186211	NR	NR	NR
Chronotype	rs848552	C	G	0.4755	-0.0282	0.00374253	4.894e-14	697828	0.4755	0.000396665	NR	NR	NR
Chronotype	rs7602499	T	C	0.3536	0.0223	0.00404645	3.562e-08	697828	0.3536	0.000227328	NR	NR	NR
Chronotype	rs75120545	T	C	0.0319	0.0862	0.0103234	6.842e-17	697828	0.0319	0.000458939	NR	NR	NR
Chronotype	rs6544906	A	C	0.5616	0.0233	0.00376049	5.801e-10	697828	0.4384	0.000267325	NR	NR	NR
Chronotype	rs17396357	T	C	0.3818	0.0211	0.0037746	2.277e-08	697828	0.3818	0.000210165	NR	NR	NR
Chronotype	rs12470914	A	T	0.1005	0.053	0.00626922	2.827e-17	697828	0.1005	0.000507866	NR	NR	NR
Chronotype	rs4672458	T	C	0.4764	-0.0224	0.00350548	1.663e-10	697828	0.4764	0.000250321	NR	NR	NR
Chronotype	rs13414393	T	C	0.5405	-0.0219	0.00376807	6.161e-09	697828	0.4595	0.000238232	NR	NR	NR
Chronotype	rs10175975	T	C	0.1853	0.0252	0.00413589	1.108e-09	697828	0.1853	0.000191736	NR	NR	NR
Chronotype	rs359248	T	G	0.4564	-0.0275	0.00334998	2.226e-16	697828	0.4564	0.00037525	NR	NR	NR
Chronotype	rs812925	C	G	0.6458	-0.0306	0.00366379	6.702e-17	697828	0.3542	0.00042837	NR	NR	NR
Chronotype	rs113851554	T	G	0.0567	-0.054	0.00732303	1.659e-13	697828	0.0567	0.000311925	NR	NR	NR
Chronotype	rs2706762	T	C	0.1496	-0.037	0.00488513	3.617e-14	697828	0.1496	0.000348328	NR	NR	NR
Chronotype	rs12464387	A	G	0.4638	-0.0214	0.0035082	1.06e-09	697828	0.4638	0.00022778	NR	NR	NR
Chronotype	rs6727752	A	G	0.3569	0.0256	0.00403658	2.269e-10	697828	0.3569	0.00030084	NR	NR	NR
Chronotype	rs10520176	T	C	0.4926	0.0377	0.00372566	4.542e-24	697828	0.4926	0.000710489	NR	NR	NR
Chronotype	rs11681299	T	C	0.2835	0.0237	0.00407356	5.964e-09	697828	0.2835	0.00022819	NR	NR	NR
Chronotype	rs34509802	A	G	0.1785	0.0396	0.00558454	1.33e-12	697828	0.1785	0.000459903	NR	NR	NR
Chronotype	rs76064513	T	C	0.1342	0.0338	0.00610549	3.089e-08	697828	0.1342	0.000265481	NR	NR	NR
Chronotype	rs77248969	A	G	0.1116	-0.0333	0.00569231	4.906e-09	697828	0.1116	0.000219883	NR	NR	NR
Chronotype	rs28380327	A	T	0.6317	0.04	0.00387259	5.237e-25	697828	0.3683	0.000744496	NR	NR	NR
Chronotype	rs2166559	T	C	0.8611	-0.0329	0.00544792	1.555e-09	697828	0.1389	0.000258927	NR	NR	NR
Chronotype	rs747003	T	C	0.6088	0.0196	0.00352835	2.783e-08	697828	0.3912	0.000182985	NR	NR	NR
Chronotype	rs13004345	T	C	0.6475	-0.0189	0.00315948	2.205e-09	697828	0.3525	0.000163062	NR	NR	NR
Chronotype	rs6433478	T	C	0.4601	-0.0253	0.00372936	1.172e-11	697828	0.4601	0.000318007	NR	NR	NR
Chronotype	rs4666682	A	G	0.1797	-0.0254	0.00430654	3.679e-09	697828	0.1797	0.000190203	NR	NR	NR
Chronotype	rs11677484	T	G	0.2574	0.0229	0.00376459	1.177e-09	697828	0.2574	0.000200477	NR	NR	NR
Chronotype	rs1064213	A	G	0.4826	0.0444	0.00382528	3.81e-31	697828	0.4826	0.000984486	NR	NR	NR
Chronotype	rs184033703	A	G	0.0585	0.0577	0.00779203	1.31e-13	697828	0.0585	0.00036674	NR	NR	NR
Chronotype	rs80271258	T	C	0.0844	-0.0894	0.00649473	4.162e-43	697828	0.0844	0.00123525	NR	NR	NR
Chronotype	rs62182135	A	C	0.3285	-0.0242	0.00340222	1.134e-12	697828	0.3285	0.00025837	NR	NR	NR
Chronotype	rs35346733	A	G	0.1942	-0.0316	0.0050641	4.369e-10	697828	0.1942	0.000312522	NR	NR	NR
Chronotype	rs111261826	A	C	0.679	-0.028	0.00423729	3.885e-11	697828	0.321	0.00034176	NR	NR	NR
Chronotype	rs149611468	T	C	0.9888	0.1432	0.0183566	6.163e-15	697828	0.0112	0.000454195	NR	NR	NR
Chronotype	rs6794796	A	G	0.2897	0.0253	0.00401906	3.067e-10	697828	0.2897	0.000263428	NR	NR	NR
Chronotype	rs9817910	A	G	0.5576	-0.0216	0.00338611	1.784e-10	697828	0.4424	0.000230184	NR	NR	NR
Chronotype	rs73050286	T	C	0.7817	0.0297	0.00448437	3.517e-11	697828	0.2183	0.000301049	NR	NR	NR
Chronotype	rs2362775	T	C	0.5342	-0.0218	0.00374828	6.025e-09	697828	0.4658	0.000236508	NR	NR	NR
Chronotype	rs114848860	A	T	0.9737	-0.0768	0.0103532	1.189e-13	697828	0.0263	0.000302088	NR	NR	NR
Chronotype	rs78580841	T	C	0.0694	0.0424	0.00639903	3.46e-11	697828	0.0694	0.000232212	NR	NR	NR
Chronotype	rs12636669	T	C	0.0801	0.057	0.00639946	5.26e-19	697828	0.0801	0.000478799	NR	NR	NR
Chronotype	rs17007397	C	G	0.5801	0.0231	0.00423077	4.748e-08	697828	0.4199	0.000259958	NR	NR	NR
Chronotype	rs7626335	A	C	0.3305	-0.0286	0.00415516	5.87e-12	697828	0.3305	0.00036198	NR	NR	NR
Chronotype	rs7429614	T	G	0.416	0.0349	0.00388166	2.446e-19	697828	0.416	0.000591816	NR	NR	NR
Chronotype	rs112201801	T	C	0.9291	-0.0851936	0.0131695	9.874e-11	248094	0.0709	0.000956209	NR	NR	NR
Chronotype	rs12631477	T	C	0.7982	0.0277	0.00467747	3.187e-09	697828	0.2018	0.000247185	NR	NR	NR
Chronotype	rs1449403	A	G	0.1226	0.0424	0.00589626	6.422e-13	697828	0.1226	0.000386767	NR	NR	NR
Chronotype	rs34967119	A	G	0.4958	0.02	0.00349711	1.07e-08	697828	0.4958	0.000199986	NR	NR	NR
Chronotype	rs1398346	T	C	0.8668	0.0259	0.00472973	4.353e-08	697828	0.1332	0.0001549	NR	NR	NR
Chronotype	rs1800828	C	G	0.7508	0.0257	0.00458029	2.014e-08	697828	0.2492	0.000247155	NR	NR	NR
Chronotype	rs72950188	T	C	0.9238	0.0447	0.0069964	1.668e-10	697828	0.0762	0.000281305	NR	NR	NR
Chronotype	rs72966564	T	C	0.2507	-0.0234	0.00404634	7.354e-09	697828	0.2507	0.000205718	NR	NR	NR
Chronotype	rs13065394	T	G	0.286	-0.0274	0.00415214	4.141e-11	697828	0.286	0.000306616	NR	NR	NR
Chronotype	rs4550782	T	G	0.6655	0.0282	0.004084	5.036e-12	697828	0.3345	0.000354056	NR	NR	NR
Chronotype	rs7649164	T	G	0.5745	0.0211	0.00363292	6.332e-09	697828	0.4255	0.000217663	NR	NR	NR
Chronotype	rs6440833	A	G	0.4638	0.021	0.00342745	8.938e-10	697828	0.4638	0.000219344	NR	NR	NR
Chronotype	rs111867612	A	C	0.1021	-0.032	0.00584048	4.265e-08	697828	0.1021	0.000187752	NR	NR	NR
Chronotype	rs1599374	A	G	0.5163	0.0309	0.00391784	3.092e-15	697828	0.4837	0.000476898	NR	NR	NR
Chronotype	rs3850174	A	T	0.2575	-0.0346	0.00438197	2.883e-15	697828	0.2575	0.000457779	NR	NR	NR
Chronotype	rs301218	A	G	0.3916	-0.0237	0.00369619	1.437e-10	697828	0.3916	0.000267645	NR	NR	NR
Chronotype	rs9836621	T	C	0.5217	-0.0279	0.00379076	1.842e-13	697828	0.4783	0.000388472	NR	NR	NR
Chronotype	rs1468945	A	G	0.7852	-0.0363	0.00448536	5.811e-16	697828	0.2148	0.000444486	NR	NR	NR
Chronotype	rs3796618	A	T	0.5293	-0.0229	0.00399303	9.752e-09	697828	0.4707	0.000261305	NR	NR	NR
Chronotype	rs4690085	A	G	0.5348	-0.0193	0.00344029	2.02e-08	697828	0.4652	0.000185343	NR	NR	NR
Chronotype	rs4698678	C	G	0.2786	0.0307	0.00453137	1.248e-11	697828	0.2786	0.000378847	NR	NR	NR
Chronotype	rs1502249	A	G	0.5223	0.0173	0.00311207	2.717e-08	697828	0.4777	0.000149347	NR	NR	NR
Chronotype	rs6838677	A	C	0.6689	-0.0213	0.00383025	2.676e-08	697828	0.3311	0.00020096	NR	NR	NR
Chronotype	rs4860734	A	G	0.2897	0.0195	0.00350593	2.663e-08	697828	0.2897	0.000156491	NR	NR	NR
Chronotype	rs6816922	A	C	0.5377	-0.02	0.00364964	4.264e-08	697828	0.4623	0.000198863	NR	NR	NR
Chronotype	rs6846730	T	C	0.2353	-0.0323	0.00423885	2.538e-14	697828	0.2353	0.000375446	NR	NR	NR
Chronotype	rs2850979	T	C	0.7603	-0.0234	0.00395204	3.205e-09	697828	0.2397	0.000199579	NR	NR	NR
Chronotype	rs10610420	D	I	0.7138	0.0394293	0.00689806	1.094e-08	248094	0.2862	0.000635206	NR	NR	NR
Chronotype	rs7700110	A	G	0.2566	0.0242	0.00411565	4.109e-09	697828	0.2566	0.000223429	NR	NR	NR
Chronotype	rs17455138	T	C	0.7655	0.0307	0.00475159	1.041e-10	697828	0.2345	0.000338372	NR	NR	NR
Chronotype	rs9991917	A	T	0.19	0.0452703	0.00792686	1.124e-08	248094	0.19	0.000630805	NR	NR	NR
Chronotype	rs4241964	T	G	0.5217	-0.0287	0.00356832	8.743e-16	697828	0.4783	0.000411069	NR	NR	NR
Chronotype	rs938836	A	G	0.467	-0.0212	0.00347029	1.005e-09	697828	0.467	0.000223741	NR	NR	NR
Chronotype	rs72729847	T	C	0.8005	-0.0303	0.00471816	1.347e-10	697828	0.1995	0.000293237	NR	NR	NR
Chronotype	rs9997394	A	G	0.2866	-0.0254	0.00416257	1.045e-09	697828	0.2866	0.000263819	NR	NR	NR
Chronotype	rs10058356	T	C	0.6958	-0.0207	0.0034523	2.016e-09	697828	0.3042	0.00018139	NR	NR	NR
Chronotype	rs67169439	D	I	0.6014	-0.0353081	0.00640219	3.483e-08	248094	0.3986	0.000597695	NR	NR	NR
Chronotype	rs7701529	A	T	0.2393	-0.0295	0.0042735	5.103e-12	697828	0.2393	0.000316833	NR	NR	NR
Chronotype	rs7721608	T	G	0.4648	0.0204	0.0034017	2.01e-09	697828	0.4648	0.000207049	NR	NR	NR
Chronotype	rs66507804	T	C	0.799	-0.0322	0.00487362	3.932e-11	697828	0.201	0.000333031	NR	NR	NR
Chronotype	rs4269995	T	C	0.251	-0.0339	0.00371019	6.441e-20	697828	0.251	0.000432101	NR	NR	NR
Chronotype	rs77960	A	G	0.3304	0.0221	0.00340262	8.29e-11	697828	0.3304	0.000216108	NR	NR	NR
Chronotype	rs1559253	A	G	0.3588	0.0217	0.00372085	5.482e-09	697828	0.3588	0.000216668	NR	NR	NR
Chronotype	rs17140201	A	G	0.172	-0.0285	0.00497295	1.001e-08	697828	0.172	0.000231355	NR	NR	NR
Chronotype	rs13172141	A	T	0.5694	0.0217	0.00360885	1.823e-09	697828	0.4306	0.000230909	NR	NR	NR
Chronotype	rs67988891	C	G	0.6821	-0.0363	0.0041344	1.633e-18	697828	0.3179	0.000571455	NR	NR	NR
Chronotype	rs2901796	A	G	0.3983	0.0246	0.00397479	6.06e-10	697828	0.3983	0.000290062	NR	NR	NR
Chronotype	rs42210	C	G	0.7124	-0.0291	0.00467695	4.905e-10	697828	0.2876	0.000346999	NR	NR	NR
Chronotype	rs12518401	A	G	0.3844	-0.0236	0.00368865	1.577e-10	697828	0.3844	0.000263594	NR	NR	NR
Chronotype	rs7735794	A	G	0.2241	0.0344	0.00615495	2.288e-08	449734	0.2241	0.000411523	NR	NR	NR
Chronotype	rs465670	T	C	0.5404	0.0241	0.00381752	2.743e-10	697828	0.4596	0.000288509	NR	NR	NR
Chronotype	rs9394154	C	G	0.436	-0.0217	0.00353535	8.348e-10	697828	0.436	0.000231587	NR	NR	NR
Chronotype	rs34125199	D	I	0.3497	0.0370933	0.00653511	1.382e-08	248094	0.3497	0.000625792	NR	NR	NR
Chronotype	rs9381812	A	G	0.7051	-0.0495	0.00409328	1.147e-33	697828	0.2949	0.00101898	NR	NR	NR
Chronotype	rs1811899	T	C	0.7895	-0.0298	0.00491344	1.32e-09	697828	0.2105	0.000295166	NR	NR	NR
Chronotype	rs9465253	T	C	0.2801	0.023	0.00387728	2.999e-09	697828	0.2801	0.000213339	NR	NR	NR
Chronotype	rs766406	T	G	0.6409	-0.0236	0.00382682	6.982e-10	697828	0.3591	0.000256366	NR	NR	NR
Chronotype	rs486416	A	G	0.6527	-0.0201	0.00331847	1.389e-09	697828	0.3473	0.000183164	NR	NR	NR
Chronotype	rs13203140	T	C	0.6353	-0.0252	0.00417703	1.608e-09	697828	0.3647	0.00029427	NR	NR	NR
Chronotype	rs3923809	A	G	0.6947	-0.022	0.00397399	3.095e-08	697828	0.3053	0.000205305	NR	NR	NR
Chronotype	rs12206814	C	G	0.4869	0.0254	0.0044538	1.174e-08	697828	0.4869	0.000322359	NR	NR	NR
Chronotype	rs2396004	A	G	0.4354	0.0214	0.00360877	3.038e-09	697828	0.4354	0.000225158	NR	NR	NR
Chronotype	rs3857599	A	C	0.1659	0.0322	0.00539002	2.309e-09	697828	0.1659	0.00028695	NR	NR	NR
Chronotype	rs2653349	A	G	0.2073	0.0659	0.00451154	2.523e-48	697828	0.2073	0.00142728	NR	NR	NR
Chronotype	rs9476310	T	C	0.5104	0.0263	0.00367011	7.736e-13	697828	0.4896	0.000345695	NR	NR	NR
Chronotype	rs1931814	A	G	0.4787	0.0264	0.00361892	2.988e-13	697828	0.4787	0.000347848	NR	NR	NR
Chronotype	rs2881955	T	C	0.2788	0.0271	0.00412858	5.23e-11	697828	0.2788	0.000295336	NR	NR	NR
Chronotype	rs12195792	A	T	0.2717	0.034	0.00434116	4.801e-15	697828	0.2717	0.000457497	NR	NR	NR
Chronotype	rs11154718	T	C	0.43	-0.0233	0.00384806	1.402e-09	697828	0.43	0.000266125	NR	NR	NR
Chronotype	rs60616179	A	G	0.9443	0.0509	0.00809092	3.164e-10	697828	0.0557	0.00027254	NR	NR	NR
Chronotype	rs4535583	T	C	0.6991	0.0212	0.00385104	3.683e-08	697828	0.3009	0.000189088	NR	NR	NR
Chronotype	rs9496623	A	G	0.7328	-0.0235	0.00421903	2.542e-08	697828	0.2672	0.000216266	NR	NR	NR
Chronotype	rs2050185	A	G	0.6245	0.0217	0.00374138	6.618e-09	697828	0.3755	0.000220847	NR	NR	NR
Chronotype	rs9479402	T	C	0.9883	-0.2186	0.0182334	4.054e-33	697828	0.0117	0.00110511	NR	NR	NR
Chronotype	rs9347926	A	T	0.4407	0.0264	0.00356323	1.275e-13	697828	0.4407	0.000343578	NR	NR	NR
Chronotype	rs9348050	T	C	0.4864	0.0221	0.00338853	6.957e-11	697828	0.4864	0.000244024	NR	NR	NR
Chronotype	rs4027217	A	C	0.217	-0.0258	0.00471491	4.459e-08	697828	0.217	0.000226199	NR	NR	NR
Chronotype	rs10237162	T	C	0.7232	0.0368	0.00419852	1.86e-18	697828	0.2768	0.000542188	NR	NR	NR
Chronotype	rs10951325	T	C	0.6319	0.0336	0.00368583	7.802e-20	697828	0.3681	0.000525198	NR	NR	NR
Chronotype	rs6967481	T	C	0.5011	0.0321	0.00343132	8.393e-21	697828	0.4989	0.000515203	NR	NR	NR
Chronotype	rs4236237	A	C	0.5992	-0.0242	0.00374555	1.038e-10	697828	0.4008	0.000281294	NR	NR	NR
Chronotype	rs2944831	A	G	0.2946	0.025	0.00385149	8.501e-11	697828	0.2946	0.000259764	NR	NR	NR
Chronotype	rs3807651	A	T	0.4938	0.0246	0.00427603	8.768e-09	697828	0.4938	0.000302533	NR	NR	NR
Chronotype	rs10254050	C	G	0.1905	-0.0577	0.00514673	3.584e-29	697828	0.1905	0.00102682	NR	NR	NR
Chronotype	rs4729854	A	T	0.4701	-0.0485	0.00386639	4.281e-36	697828	0.4701	0.00117192	NR	NR	NR
Chronotype	rs2396719	A	G	0.239	0.0331	0.00464431	1.027e-12	697828	0.239	0.000398537	NR	NR	NR
Chronotype	rs17302081	T	C	0.4414	0.022	0.00381679	8.211e-09	697828	0.4414	0.000238676	NR	NR	NR
Chronotype	rs6968240	A	C	0.4171	0.0216	0.0034188	2.644e-10	697828	0.4171	0.000226867	NR	NR	NR
Chronotype	rs62465218	A	C	0.1456	-0.0274	0.00477768	9.737e-09	697828	0.1456	0.00018679	NR	NR	NR
Chronotype	rs6958557	T	G	0.6067	0.0261	0.00376298	4.044e-12	697828	0.3933	0.000325094	NR	NR	NR
Chronotype	rs113161209	A	G	0.077	0.0442	0.00801887	3.545e-08	697828	0.077	0.000277694	NR	NR	NR
Chronotype	rs2072413	T	C	0.2624	-0.0208	0.00381511	4.992e-08	697828	0.2624	0.000167472	NR	NR	NR
Chronotype	rs62479736	T	G	0.2915	0.0243	0.003888	4.102e-10	697828	0.2915	0.000243905	NR	NR	NR
Chronotype	rs35524253	A	G	0.3539	0.0342	0.00392923	3.191e-18	697828	0.3539	0.000534888	NR	NR	NR
Chronotype	rs2979139	A	G	0.5048	-0.0267	0.00352988	3.915e-14	697828	0.4952	0.000356412	NR	NR	NR
Chronotype	rs2322605	A	G	0.4684	-0.0215	0.00360375	2.43e-09	697828	0.4684	0.000230202	NR	NR	NR
Chronotype	rs71523448	C	G	0.0788	-0.0499	0.00676427	1.617e-13	697828	0.0788	0.000361502	NR	NR	NR
Chronotype	rs6993892	T	C	0.6162	-0.0347	0.00378862	5.241e-20	697828	0.3838	0.000569529	NR	NR	NR
Chronotype	rs6468316	T	C	0.4708	-0.0197	0.00355339	2.956e-08	697828	0.4708	0.000193383	NR	NR	NR
Chronotype	rs7845620	A	C	0.8344	-0.0425	0.00479738	8.086e-19	697828	0.1656	0.000499163	NR	NR	NR
Chronotype	rs10109566	A	G	0.4849	-0.0222	0.00385752	8.646e-09	697828	0.4849	0.000246195	NR	NR	NR
Chronotype	rs34054660	A	G	0.5747	0.0249	0.00455127	4.482e-08	697828	0.4253	0.000303086	NR	NR	NR
Chronotype	rs187028	A	T	0.3146	-0.0222	0.00349606	2.154e-10	697828	0.3146	0.000212539	NR	NR	NR
Chronotype	rs16939162	A	G	0.8304	0.038	0.00492675	1.227e-14	697828	0.1696	0.000406734	NR	NR	NR
Chronotype	rs6988733	T	C	0.3491	0.0229	0.00412315	2.79e-08	697828	0.3491	0.000238323	NR	NR	NR
Chronotype	rs7006885	A	G	0.2878	0.0301	0.0044109	8.87e-12	697828	0.2878	0.000371412	NR	NR	NR
Chronotype	rs3100052	A	G	0.3886	0.0246	0.0036948	2.773e-11	697828	0.3886	0.00028756	NR	NR	NR
Chronotype	rs2737245	T	G	0.2748	0.0335	0.00395981	2.684e-17	697828	0.2748	0.000447295	NR	NR	NR
Chronotype	rs1871729	A	G	0.6816	-0.0232	0.00401801	7.759e-09	697828	0.3184	0.000233619	NR	NR	NR
Chronotype	rs6477309	T	C	0.6661	0.0309	0.00394334	4.642e-15	697828	0.3339	0.00042472	NR	NR	NR
Chronotype	rs2844016	T	C	0.2935	0.0266	0.00445785	2.411e-09	697828	0.2935	0.000293436	NR	NR	NR
Chronotype	rs308521	T	C	0.6039	0.0283	0.00335985	3.667e-17	697828	0.3961	0.000383153	NR	NR	NR
Chronotype	rs4878734	A	T	0.5114	0.0218	0.00399048	4.69e-08	697828	0.4886	0.000237496	NR	NR	NR
Chronotype	rs6560218	T	C	0.5183	-0.0224	0.00394714	1.387e-08	697828	0.4817	0.000250544	NR	NR	NR
Chronotype	rs62553781	T	C	0.0329	-0.0689	0.00967697	1.079e-12	697828	0.0329	0.00030209	NR	NR	NR
Chronotype	rs12378543	T	C	0.3841	-0.0233	0.0039795	4.768e-09	697828	0.3841	0.00025686	NR	NR	NR
Chronotype	rs555784	A	T	0.3803	-0.0249	0.00395866	3.175e-10	697828	0.3803	0.000292238	NR	NR	NR
Chronotype	rs295268	T	C	0.7403	-0.0308	0.00481626	1.61e-10	697828	0.2597	0.000364763	NR	NR	NR
Chronotype	rs3138490	A	T	0.515	0.0235	0.0038106	6.982e-10	697828	0.485	0.000275876	NR	NR	NR
Chronotype	rs10759208	T	C	0.6138	-0.0248	0.00397563	4.424e-10	697828	0.3862	0.00029159	NR	NR	NR
Chronotype	rs11788633	C	G	0.6547	0.0197	0.00340301	7.081e-09	697828	0.3453	0.000175469	NR	NR	NR
Chronotype	rs10818834	T	C	0.7297	0.0302	0.00436858	4.731e-12	697828	0.2703	0.000359778	NR	NR	NR
Chronotype	rs10988239	T	C	0.5117	-0.0213	0.00321025	3.255e-11	697828	0.4883	0.000226721	NR	NR	NR
Chronotype	rs12380242	T	C	0.5058	-0.0206	0.00334742	7.545e-10	697828	0.4942	0.000212151	NR	NR	NR
Chronotype	rs28458909	T	C	0.1225	-0.0702	0.00579734	9.519e-34	684659	0.1225	0.00105947	NR	NR	NR
Chronotype	rs497338	T	C	0.2881	0.0271	0.00425565	1.91e-10	697828	0.2881	0.000301253	NR	NR	NR
[truncated: 3,529 more rows]

## Sheet: TableS3.EA-instruments
Table S3. Genetic instruments of the 17 risk factors in East Asian ancestry.
Phenotype	SNP	Effect_allele	Other_allele	Effect_allele_frequency	Beta	Se	P	N	Maf	r2	Sum	N_SNPs	F_statistics
Body mass index	rs11642015	T	C	0.207	0.081	0.004	2.03886e-81	173430	0.207	0.00215399	NR	NR	NR
Body mass index	rs35560038	T	A	0.611	-0.054	0.004	2.82905e-52	173430	0.389	0.00138614	NR	NR	NR
Body mass index	rs60808706	A	G	0.392	0.046	0.004	1.24352e-38	173430	0.392	0.00100864	NR	NR	NR
Body mass index	rs6567160	C	T	0.217	0.052	0.004	8.44032e-37	173430	0.217	0.000918879	NR	NR	NR
Body mass index	rs633715	C	T	0.225	0.049	0.004	1.05351e-33	173430	0.225	0.000837349	NR	NR	NR
Body mass index	rs35261542	A	C	0.429	-0.039	0.004	3.61296e-29	173430	0.429	0.000745165	NR	NR	NR
Body mass index	rs11030100	T	G	0.408	-0.038	0.003	1.18984e-28	173430	0.408	0.000697556	NR	NR	NR
Body mass index	rs10062657	A	C	0.594	-0.038	0.004	3.89259e-25	173430	0.406	0.000696482	NR	NR	NR
Body mass index	rs939584	T	C	0.897	0.056	0.006	6.39886e-23	173430	0.103	0.000579476	NR	NR	NR
Body mass index	rs4686392	G	A	0.337	-0.032	0.004	1.41647e-18	173430	0.337	0.000457587	NR	NR	NR
Body mass index	rs2206271	A	T	0.351	0.031	0.004	2.76776e-18	173430	0.351	0.00043783	NR	NR	NR
Body mass index	rs7020996	T	C	0.419	0.032	0.004	5.87437e-18	173430	0.419	0.000498563	NR	NR	NR
Body mass index	rs1996023	G	T	0.71	-0.032	0.004	1.05619e-17	173430	0.29	0.000421683	NR	NR	NR
Body mass index	rs3121672	C	T	0.568	0.024	0.003	2.90113e-17	173430	0.432	0.000282673	NR	NR	NR
Body mass index	rs183975233	A	T	0.389	-0.031	0.004	7.50569e-16	173430	0.389	0.000456819	NR	NR	NR
Body mass index	rs1846974	A	G	0.491	0.027	0.003	1.80858e-15	173430	0.491	0.000364382	NR	NR	NR
Body mass index	rs139913	A	T	0.478	-0.027	0.003	2.28669e-15	173430	0.478	0.000363794	NR	NR	NR
Body mass index	rs9568867	A	G	0.225	0.031	0.004	1.02541e-14	173430	0.225	0.000335149	NR	NR	NR
Body mass index	rs6913361	G	A	0.852	-0.038	0.005	2.72614e-14	173430	0.148	0.000364165	NR	NR	NR
Body mass index	rs713586	C	T	0.511	0.025	0.003	4.91712e-13	173430	0.489	0.000312349	NR	NR	NR
Body mass index	rs1568079	A	T	0.355	-0.025	0.004	1.79624e-12	173430	0.355	0.000286219	NR	NR	NR
Body mass index	rs6881648	C	A	0.56	-0.024	0.003	2.02611e-12	173430	0.44	0.000283853	NR	NR	NR
Body mass index	rs1832886	A	G	0.784	0.031	0.004	2.59274e-12	173430	0.216	0.000325479	NR	NR	NR
Body mass index	rs2540034	T	C	0.325	0.028	0.004	2.97435e-12	173430	0.325	0.00034398	NR	NR	NR
Body mass index	rs6734118	A	C	0.539	0.024	0.003	3.41647e-12	173430	0.461	0.000286248	NR	NR	NR
Body mass index	rs6947395	T	A	0.198	0.029	0.004	4.81101e-12	173430	0.198	0.000267095	NR	NR	NR
Body mass index	rs10208649	C	T	0.013	-0.111	0.016	4.95361e-12	173430	0.013	0.000316182	NR	NR	NR
Body mass index	rs12597682	A	C	0.178	-0.03	0.004	8.2515e-12	173430	0.178	0.000263369	NR	NR	NR
Body mass index	rs7903146	T	C	0.044	-0.056	0.008	9.41001e-12	173430	0.044	0.000263825	NR	NR	NR
Body mass index	rs80234489	C	A	0.191	-0.031	0.005	1.04697e-11	173430	0.191	0.000296986	NR	NR	NR
Body mass index	rs5945324	C	G	0.316	0.022	0.003	1.33357e-11	173430	0.316	0.000209227	NR	NR	NR
Body mass index	rs77636220	A	G	0.204	0.028	0.004	2.79665e-11	173430	0.204	0.000254618	NR	NR	NR
Body mass index	rs1907240	A	G	0.698	-0.024	0.004	3.47016e-11	173430	0.302	0.000242837	NR	NR	NR
Body mass index	rs11130319	T	A	0.534	0.023	0.003	3.71913e-11	173430	0.466	0.000263277	NR	NR	NR
Body mass index	rs4409766	C	T	0.282	0.025	0.004	5.08316e-11	173430	0.282	0.000253095	NR	NR	NR
Body mass index	rs16937956	G	A	0.564	-0.022	0.003	5.15556e-11	173430	0.436	0.000238035	NR	NR	NR
Body mass index	rs860295	G	A	0.267	0.029	0.004	8.66101e-11	173430	0.267	0.000329186	NR	NR	NR
Body mass index	rs75766425	C	G	0.127	0.034	0.005	1.27641e-10	173430	0.127	0.000256334	NR	NR	NR
Body mass index	rs491055	G	A	0.63	-0.022	0.004	2.82183e-10	173430	0.37	0.000225641	NR	NR	NR
Body mass index	rs4357030	T	C	0.529	0.024	0.004	3.59732e-10	173430	0.471	0.000287031	NR	NR	NR
Body mass index	rs7912454	G	A	0.17	-0.029	0.005	3.62158e-10	173430	0.17	0.00023733	NR	NR	NR
Body mass index	rs62034325	G	A	0.127	0.032	0.005	3.80848e-10	173430	0.127	0.000227064	NR	NR	NR
Body mass index	rs3205718	T	C	0.287	0.023	0.004	4.61594e-10	173430	0.287	0.0002165	NR	NR	NR
Body mass index	rs4790981	G	A	0.713	0.024	0.004	4.65013e-10	173430	0.287	0.000235735	NR	NR	NR
Body mass index	rs2390669	C	A	0.244	0.024	0.004	5.63124e-10	173430	0.244	0.000212503	NR	NR	NR
Body mass index	rs5015933	C	T	0.54	-0.021	0.003	6.12288e-10	173430	0.46	0.000219089	NR	NR	NR
Body mass index	rs72749754	C	G	0.213	-0.026	0.004	7.67736e-10	173430	0.213	0.000226637	NR	NR	NR
Body mass index	rs11602339	T	C	0.313	0.023	0.004	1.01458e-09	173430	0.313	0.000227503	NR	NR	NR
Body mass index	rs10795945	C	T	0.557	0.021	0.003	1.10221e-09	173430	0.443	0.000217634	NR	NR	NR
Body mass index	rs148546399	A	G	0.054	0.05	0.008	1.13144e-09	173430	0.054	0.00025542	NR	NR	NR
Body mass index	rs2495707	G	A	0.447	-0.025	0.004	1.20899e-09	173430	0.447	0.000308989	NR	NR	NR
Body mass index	rs3932549	C	A	0.687	0.025	0.004	1.96756e-09	173430	0.313	0.000268789	NR	NR	NR
Body mass index	rs28857569	C	T	0.315	0.023	0.004	2.00406e-09	173430	0.315	0.00022829	NR	NR	NR
Body mass index	rs729050	T	G	0.411	0.021	0.003	2.08326e-09	173430	0.411	0.000213514	NR	NR	NR
Body mass index	rs4366055	C	A	0.49	-0.02	0.003	2.12409e-09	173430	0.49	0.00019992	NR	NR	NR
Body mass index	rs16978956	G	A	0.188	0.026	0.004	3.46104e-09	173430	0.188	0.000206391	NR	NR	NR
Body mass index	rs6089584	C	G	0.662	-0.022	0.004	3.57667e-09	173430	0.338	0.000216596	NR	NR	NR
Body mass index	rs8192473	T	C	0.097	-0.035	0.006	3.57691e-09	173430	0.097	0.000214598	NR	NR	NR
Body mass index	rs10197655	A	G	0.599	-0.02	0.003	3.63048e-09	173430	0.401	0.000192159	NR	NR	NR
Body mass index	rs10174398	C	T	0.577	-0.02	0.003	4.65196e-09	173430	0.423	0.000195257	NR	NR	NR
Body mass index	rs9397585	C	T	0.646	0.021	0.004	5.04934e-09	173430	0.354	0.000201699	NR	NR	NR
Body mass index	rs1035491	G	A	0.241	-0.024	0.004	5.63008e-09	173430	0.241	0.000210723	NR	NR	NR
Body mass index	rs12617004	C	G	0.393	0.02	0.004	5.82936e-09	173430	0.393	0.000190841	NR	NR	NR
Body mass index	rs12569457	T	C	0.193	0.025	0.004	6.67151e-09	173430	0.193	0.000194689	NR	NR	NR
Body mass index	rs1518170	C	T	0.684	-0.021	0.004	6.80432e-09	173430	0.316	0.000190639	NR	NR	NR
Body mass index	rs77489951	T	C	0.064	0.044	0.008	9.39057e-09	173430	0.064	0.000231948	NR	NR	NR
Body mass index	rs143665886	C	T	0.413	0.022	0.004	9.46109e-09	173430	0.413	0.000234673	NR	NR	NR
Body mass index	rs4308481	T	C	0.49	-0.021	0.004	9.70601e-09	173430	0.49	0.000220412	NR	NR	NR
Body mass index	rs1379871	C	G	0.718	0.018	0.003	1.05134e-08	173430	0.282	0.000131204	NR	NR	NR
Body mass index	rs1190736	A	C	0.277	-0.017	0.003	1.30545e-08	173430	0.277	0.000115757	NR	NR	NR
Body mass index	rs10868215	C	T	0.321	-0.021	0.004	1.33751e-08	173430	0.321	0.00019224	NR	NR	NR
Body mass index	rs77511173	C	T	0.108	-0.044	0.008	1.46319e-08	90992	0.108	0.000373013	NR	NR	NR
Body mass index	rs80117551	T	C	0.255	-0.022	0.004	1.57459e-08	173430	0.255	0.000183896	NR	NR	NR
Body mass index	rs2593235	A	G	0.395	-0.02	0.003	1.60022e-08	173430	0.395	0.00019118	NR	NR	NR
Body mass index	rs2076463	G	A	0.264	-0.023	0.004	1.67686e-08	173430	0.264	0.000205574	NR	NR	NR
Body mass index	rs7305242	C	T	0.576	-0.021	0.004	2.2085e-08	173430	0.424	0.000215406	NR	NR	NR
Body mass index	rs9983113	T	G	0.776	-0.023	0.004	2.3156e-08	173430	0.224	0.000183906	NR	NR	NR
Body mass index	rs111612372	C	T	0.19	-0.033	0.006	2.33092e-08	90992	0.19	0.000335194	NR	NR	NR
Body mass index	rs4788694	G	C	0.675	-0.021	0.004	2.54243e-08	173430	0.325	0.000193489	NR	NR	NR
Body mass index	rs2247627	A	G	0.45	0.019	0.003	2.54479e-08	173430	0.45	0.000178695	NR	NR	NR
Body mass index	rs180950758	T	A	0.182	0.027	0.005	2.63173e-08	173430	0.182	0.000217061	NR	NR	NR
Body mass index	rs6529684	G	A	0.476	0.016	0.003	2.78404e-08	173430	0.476	0.000127705	NR	NR	NR
Body mass index	rs329120	T	C	0.372	-0.019	0.004	3.69987e-08	173430	0.372	0.000168671	NR	NR	NR
Body mass index	rs6433857	T	C	0.315	-0.021	0.004	4.57444e-08	173430	0.315	0.000190314	NR	NR	NR
Body mass index	rs2574704	C	T	0.649	0.019	0.004	4.70041e-08	173430	0.351	0.000164471	0.0283745	85	59.5551
Cigrates per day	rs78277894	A	G	0.336	0.04	0.006	5.6e-13	72655	0.336	0.000713933	NR	NR	NR
Cigrates per day	rs2435355	C	T	0.195	-0.036	0.007	3.6e-08	72655	0.195	0.000406879	NR	NR	NR
Cigrates per day	rs79105258	A	C	0.257	0.055	0.007	4.8e-17	72655	0.257	0.00115525	NR	NR	NR
Cigrates per day	rs13329271	C	A	0.516	-0.044	0.005	2.7e-16	72655	0.484	0.000967009	NR	NR	NR
Cigrates per day	rs56129017	T	C	0.26	0.131	0.006	2.2e-96	72655	0.26	0.00660355	0.00492331	5	71.8887
Diastolic blood pressure	rs880315	T	C	0.659819	-0.0354747	0.00402765	1.329e-18	169194	0.340181	0.000564939	NR	NR	NR
Diastolic blood pressure	rs3790604	A	C	0.073194	0.0358894	0.00412903	3.54e-18	183562	0.073194	0.000174754	NR	NR	NR
Diastolic blood pressure	rs4072037	T	C	0.537202	-0.029235	0.00477419	8.853e-10	183780	0.462798	0.000424978	NR	NR	NR
Diastolic blood pressure	rs1275982	T	C	0.615649	-0.0407005	0.0044424	5.178e-20	174946	0.384351	0.000783953	NR	NR	NR
Diastolic blood pressure	rs72806698	T	C	0.174987	0.05647	0.00740092	2.276e-14	174883	0.174987	0.000920731	NR	NR	NR
Diastolic blood pressure	rs75483173	A	G	0.876695	-0.0286544	0.00364977	4.372e-15	183485	0.123305	0.000177518	NR	NR	NR
Diastolic blood pressure	rs16823124	A	G	0.309007	0.0208111	0.00373272	2.421e-08	183743	0.309007	0.000184953	NR	NR	NR
Diastolic blood pressure	rs78793397	A	G	0.98781	-0.0331705	0.00428571	9.91e-15	174902	0.01219	2.64979e-05	NR	NR	NR
Diastolic blood pressure	rs6772151	A	C	0.069667	0.0256682	0.0044424	7.76e-09	156503	0.069667	8.54056e-05	NR	NR	NR
Diastolic blood pressure	rs3774447	T	C	0.996596	-0.0537512	0.00680184	2.622e-15	174942	0.003404	1.96026e-05	NR	NR	NR
Diastolic blood pressure	rs16998073	A	T	0.708457	-0.0521106	0.00402765	2.695e-38	179003	0.291543	0.00112176	NR	NR	NR
Diastolic blood pressure	rs2881854	A	C	0.849302	-0.0225069	0.00388018	6.699e-09	181844	0.150698	0.000129668	NR	NR	NR
Diastolic blood pressure	rs7436887	A	C	0.451998	0.0234562	0.0038341	9.212e-10	183785	0.451998	0.000272562	NR	NR	NR
Diastolic blood pressure	rs1177765	T	C	0.531835	-0.025023	0.0037788	3.428e-11	183513	0.468165	0.000311807	NR	NR	NR
Diastolic blood pressure	rs112862634	C	G	0.131108	0.0212811	0.00370507	9.247e-09	183741	0.131108	0.000103184	NR	NR	NR
Diastolic blood pressure	rs34314	T	G	0.311725	0.0228018	0.004	1.184e-08	183760	0.311725	0.000223102	NR	NR	NR
Diastolic blood pressure	rs12209106	T	G	0.597405	0.0259078	0.00446083	6.384e-09	160436	0.402595	0.000322871	NR	NR	NR
Diastolic blood pressure	rs6919440	A	G	0.565719	-0.0260092	0.0038341	1.133e-11	183785	0.434281	0.000332396	NR	NR	NR
Diastolic blood pressure	rs1105955	A	T	0.494945	0.0266912	0.00374194	9.271e-13	183631	0.494945	0.000356175	NR	NR	NR
Diastolic blood pressure	rs10228276	A	G	0.815863	0.0248848	0.00376037	3.692e-11	181894	0.184137	0.000186061	NR	NR	NR
Diastolic blood pressure	rs62501779	A	G	0.772769	-0.0209217	0.00375115	2.374e-08	181748	0.227231	0.000153723	NR	NR	NR
Diastolic blood pressure	rs66576886	A	G	0.347887	-0.0228664	0.00368664	5.613e-10	183782	0.347887	0.000237238	NR	NR	NR
Diastolic blood pressure	rs138088171	T	C	0.443658	-0.0263687	0.00395392	2.505e-11	181732	0.443658	0.000343239	NR	NR	NR
Diastolic blood pressure	rs111447985	A	C	0.0813	0.0449309	0.00707834	2.169e-10	183645	0.0813	0.000301567	NR	NR	NR
Diastolic blood pressure	rs180913	A	T	0.626777	0.0242673	0.00371429	6.094e-11	183726	0.373223	0.00027552	NR	NR	NR
Diastolic blood pressure	rs4980389	A	G	0.379253	0.0340645	0.00458065	9.95e-14	170968	0.379253	0.000546359	NR	NR	NR
Diastolic blood pressure	rs4910498	A	T	0.355034	-0.0274839	0.0039447	3.351e-12	174943	0.355034	0.000345933	NR	NR	NR
Diastolic blood pressure	rs11022734	A	G	0.283561	-0.021576	0.00387097	2.523e-08	164966	0.283561	0.000189147	NR	NR	NR
Diastolic blood pressure	rs9971406	T	G	0.795545	-0.0257604	0.00443318	5.993e-09	174873	0.204455	0.000215872	NR	NR	NR
Diastolic blood pressure	rs751985	T	C	0.105795	-0.0277419	0.00376037	1.629e-13	181719	0.105795	0.000145615	NR	NR	NR
Diastolic blood pressure	rs12790427	T	C	0.206349	-0.0233272	0.00369585	2.735e-10	183759	0.206349	0.000178232	NR	NR	NR
Diastolic blood pressure	rs1502284	T	G	0.470275	-0.0311889	0.0037788	1.485e-16	170786	0.470275	0.000484656	NR	NR	NR
Diastolic blood pressure	rs11044990	A	G	0.870306	0.0253364	0.00364977	3.961e-12	183727	0.129694	0.000144915	NR	NR	NR
Diastolic blood pressure	rs111478946	A	G	0.172078	-0.0356037	0.00403687	1.216e-18	181707	0.172078	0.000361189	NR	NR	NR
Diastolic blood pressure	rs79105258	A	C	0.044	-0.0617419	0.00472811	5.803e-39	173425	0.044	0.000320702	NR	NR	NR
Diastolic blood pressure	rs35436	T	C	0.381931	-0.039659	0.00424885	1.067e-20	180069	0.381931	0.000742566	NR	NR	NR
Diastolic blood pressure	rs890431	T	C	0.092515	-0.0310323	0.00552074	1.853e-08	174946	0.092515	0.000161699	NR	NR	NR
Diastolic blood pressure	rs2286525	A	G	0.760244	0.0258525	0.00401843	1.25e-10	180894	0.239756	0.000243646	NR	NR	NR
Diastolic blood pressure	rs8084192	T	C	0.158002	-0.0309493	0.00411982	5.434e-14	171066	0.158002	0.000254862	NR	NR	NR
Diastolic blood pressure	rs1887320	A	G	0.475275	0.0232719	0.00362212	1.352e-10	183785	0.475275	0.000270128	NR	NR	NR
Diastolic blood pressure	rs6031431	A	G	0.539315	-0.0249862	0.00393548	2.265e-10	179003	0.460685	0.000310225	NR	NR	NR
Diastolic blood pressure	rs66658258	C	G	0.070211	0.0258341	0.00450691	1.022e-08	164638	0.070211	8.71377e-05	NR	NR	NR
Diastolic blood pressure	rs5762862	A	G	0.211246	0.025106	0.00380645	4.113e-11	171251	0.211246	0.000210046	0.0132471	43	53.4523
Hemoglobin A1c	rs2241106	C	G	0.789	0.028	0.0045	1.91e-10	20838	0.211	0.000261039	NR	NR	NR
Hemoglobin A1c	rs12139321	A	G	0.821	0.029	0.0045	9.142e-11	20838	0.179	0.000247185	NR	NR	NR
Hemoglobin A1c	rs11264462	A	G	0.186	-0.03	0.0046	3.555e-11	20838	0.186	0.000272527	NR	NR	NR
Hemoglobin A1c	rs11264463	A	G	0.821	0.029	0.0045	1.425e-10	20838	0.179	0.000247185	NR	NR	NR
Hemoglobin A1c	rs12117947	A	T	0.8	0.029	0.0044	5.296e-11	20838	0.2	0.00026912	NR	NR	NR
Hemoglobin A1c	rs12122180	A	G	0.179	-0.029	0.0044	4.539e-11	20838	0.179	0.000247185	NR	NR	NR
Hemoglobin A1c	rs12027103	A	G	0.2	-0.029	0.0044	5.296e-11	20838	0.2	0.00026912	NR	NR	NR
Hemoglobin A1c	rs2270291	C	G	0.2	-0.029	0.0044	5.296e-11	20838	0.2	0.00026912	NR	NR	NR
Hemoglobin A1c	rs2277870	C	T	0.805	0.028	0.0044	8.384e-11	20838	0.195	0.000246137	NR	NR	NR
Hemoglobin A1c	rs12027741	G	T	0.2	-0.029	0.0044	5.296e-11	20838	0.2	0.00026912	NR	NR	NR
Hemoglobin A1c	rs10752615	C	T	0.2	-0.029	0.0044	5.296e-11	20838	0.2	0.00026912	NR	NR	NR
Hemoglobin A1c	rs3806407	C	T	0.179	-0.029	0.0044	5.296e-11	20838	0.179	0.000247185	NR	NR	NR
Hemoglobin A1c	rs3806408	A	C	0.179	-0.029	0.0044	5.296e-11	20838	0.179	0.000247185	NR	NR	NR
Hemoglobin A1c	rs12023438	A	G	0.821	0.03	0.0045	3.191e-11	20838	0.179	0.000264526	NR	NR	NR
Hemoglobin A1c	rs6684514	A	G	0.179	-0.029	0.0044	3.33e-11	20838	0.179	0.000247185	NR	NR	NR
Hemoglobin A1c	rs6800	A	C	0.821	0.029	0.0044	5.296e-11	20838	0.179	0.000247185	NR	NR	NR
Hemoglobin A1c	rs10908494	A	G	0.821	0.029	0.0045	1.65e-10	20838	0.179	0.000247185	NR	NR	NR
Hemoglobin A1c	rs10908495	C	T	0.179	-0.029	0.0044	4.539e-11	20838	0.179	0.000247185	NR	NR	NR
Hemoglobin A1c	rs10908496	A	G	0.179	-0.029	0.0044	5.296e-11	20838	0.179	0.000247185	NR	NR	NR
Hemoglobin A1c	rs11264467	C	T	0.762	0.027	0.0042	5.043e-11	20838	0.238	0.000264417	NR	NR	NR
Hemoglobin A1c	rs10908498	C	T	0.179	-0.029	0.0044	4.539e-11	20838	0.179	0.000247185	NR	NR	NR
Hemoglobin A1c	rs10908499	C	G	0.186	-0.029	0.0044	3.889e-11	20838	0.186	0.000254662	NR	NR	NR
Hemoglobin A1c	rs10908500	A	T	0.821	0.029	0.0044	5.296e-11	20838	0.179	0.000247185	NR	NR	NR
Hemoglobin A1c	rs12040868	G	T	0.8	0.028	0.0045	3.415e-10	20838	0.2	0.00025088	NR	NR	NR
Hemoglobin A1c	rs12038481	C	T	0.2	-0.028	0.0044	8.384e-11	20838	0.2	0.00025088	NR	NR	NR
Hemoglobin A1c	rs12037778	A	G	0.822	0.027	0.0046	3.221e-09	20838	0.178	0.000213329	NR	NR	NR
Hemoglobin A1c	rs10908501	G	T	0.8	0.028	0.0044	8.384e-11	20838	0.2	0.00025088	NR	NR	NR
Hemoglobin A1c	rs10494304	C	G	0.179	-0.028	0.0044	8.384e-11	20838	0.179	0.000230432	NR	NR	NR
Hemoglobin A1c	rs12045339	A	G	0.179	-0.027	0.0046	3.221e-09	20838	0.179	0.000214266	NR	NR	NR
Hemoglobin A1c	rs10908502	A	G	0.821	0.028	0.0044	7.198e-11	20838	0.179	0.000230432	NR	NR	NR
Hemoglobin A1c	rs2296375	C	G	0.2	-0.029	0.0044	4.539e-11	20838	0.2	0.00026912	NR	NR	NR
Hemoglobin A1c	rs12022657	A	G	0.81	0.026	0.0046	7.108e-09	20838	0.19	0.000208073	NR	NR	NR
Hemoglobin A1c	rs12132919	A	C	0.2	-0.029	0.0044	3.33e-11	20838	0.2	0.00026912	NR	NR	NR
Hemoglobin A1c	rs11264477	C	T	0.821	0.029	0.0044	2.437e-11	20838	0.179	0.000247185	NR	NR	NR
Hemoglobin A1c	rs12601	A	G	0.625	0.022	0.0041	2.858e-08	20838	0.375	0.000226875	NR	NR	NR
Hemoglobin A1c	rs10497347	C	T	0.256	0.024	0.0043	1.72e-08	20838	0.256	0.000219415	NR	NR	NR
Hemoglobin A1c	rs13419326	A	C	0.678	-0.023	0.0042	2.364e-08	20838	0.322	0.000230978	NR	NR	NR
Hemoglobin A1c	rs4144857	C	G	0.322	0.023	0.0042	2.714e-08	20838	0.322	0.000230978	NR	NR	NR
Hemoglobin A1c	rs4144858	C	T	0.732	-0.025	0.0044	1.107e-08	20838	0.268	0.00024522	NR	NR	NR
Hemoglobin A1c	rs16856247	C	T	0.72	-0.023	0.0041	9.071e-09	20838	0.28	0.000213293	NR	NR	NR
Hemoglobin A1c	rs16856261	C	T	0.644	-0.022	0.0039	7.035e-09	20838	0.356	0.000221928	NR	NR	NR
Hemoglobin A1c	rs9350271	A	G	0.324	0.023	0.0042	3.115e-08	20838	0.324	0.000231727	NR	NR	NR
Hemoglobin A1c	rs9356744	C	T	0.4	0.022	0.004	3.485e-08	20838	0.4	0.00023232	NR	NR	NR
Hemoglobin A1c	rs7766070	A	C	0.4	0.022	0.004	3.017e-08	20838	0.4	0.00023232	NR	NR	NR
Hemoglobin A1c	rs9368222	A	C	0.393	0.024	0.0039	8.92e-10	20838	0.393	0.000274811	NR	NR	NR
Hemoglobin A1c	rs730497	A	G	0.185	0.039	0.0047	6.007e-17	20838	0.185	0.000458658	NR	NR	NR
Hemoglobin A1c	rs2908289	A	G	0.183	0.039	0.0047	4.171e-17	20838	0.183	0.000454812	NR	NR	NR
Hemoglobin A1c	rs1799884	C	T	0.81	-0.04	0.005	9.423e-16	20838	0.19	0.00049248	NR	NR	NR
Hemoglobin A1c	rs6975024	C	T	0.216	0.037	0.0047	4.15e-15	20838	0.216	0.000463664	NR	NR	NR
Hemoglobin A1c	rs4607517	A	G	0.19	0.038	0.0049	9.239e-15	20838	0.19	0.000444463	NR	NR	NR
Hemoglobin A1c	rs2971668	C	G	0.222	0.037	0.0049	3.899e-14	20838	0.222	0.000472896	NR	NR	NR
Hemoglobin A1c	rs917793	A	T	0.791	-0.038	0.0049	9.239e-15	20838	0.209	0.000477441	NR	NR	NR
Hemoglobin A1c	rs2908282	A	G	0.19	0.037	0.0047	2.479e-15	20838	0.19	0.000421378	NR	NR	NR
Hemoglobin A1c	rs4737009	A	G	0.542	0.025	0.004	1.11e-10	20838	0.458	0.000310295	NR	NR	NR
Hemoglobin A1c	rs3802177	A	G	0.47	-0.021	0.0038	1.838e-08	20838	0.47	0.000219706	NR	NR	NR
Hemoglobin A1c	rs11558471	A	G	0.524	0.021	0.0038	1.348e-08	20838	0.476	0.000219992	NR	NR	NR
Hemoglobin A1c	rs10830963	C	G	0.583	-0.022	0.0039	7.035e-09	20838	0.417	0.000235331	NR	NR	NR
Hemoglobin A1c	rs1046875	A	G	0.56	0.023	0.0036	4.137e-10	20838	0.44	0.000260691	NR	NR	NR
Hemoglobin A1c	rs1046896	C	T	0.446	-0.022	0.0036	6.979e-10	20838	0.446	0.000239177	NR	NR	NR
Hemoglobin A1c	rs1046917	A	G	0.56	0.021	0.0039	2.373e-08	20838	0.44	0.000217325	NR	NR	NR
Hemoglobin A1c	rs3803770	A	G	0.7	0.022	0.0041	2.858e-08	20838	0.3	0.00020328	NR	NR	NR
Hemoglobin A1c	rs2459704	C	T	0.344	-0.024	0.004	9.224e-10	20838	0.344	0.000259965	NR	NR	NR
Hemoglobin A1c	rs2243416	A	G	0.7	0.022	0.0041	3.29e-08	20838	0.3	0.00020328	NR	NR	NR
Hemoglobin A1c	rs666404	A	G	0.57	0.022	0.004	3.017e-08	20838	0.43	0.000237257	NR	NR	NR
Hemoglobin A1c	rs11667918	C	T	0.625	0.023	0.004	3.221e-09	20838	0.375	0.000247969	NR	NR	NR
Hemoglobin A1c	rs11086054	A	T	0.622	0.024	0.004	2.365e-09	20838	0.378	0.000270854	0.0178805	66	5.72966
High density lipoprotein cholesterol	rs3764261	A	C	0.17	0.262	0.014	1.05e-72	17174	0.17	0.0193713	NR	NR	NR
High density lipoprotein cholesterol	rs651821	T	C	0.72	0.187	0.01	3.58e-70	23826	0.28	0.0140995	NR	NR	NR
High density lipoprotein cholesterol	rs651821	T	C	0.72	0.187	0.013	8.84e-47	14569	0.28	0.0140995	NR	NR	NR
High density lipoprotein cholesterol	rs1800588	T	C	0.4	0.133	0.01	2.47e-39	21788	0.4	0.00849072	NR	NR	NR
High density lipoprotein cholesterol	rs7819706	A	G	0.9	-0.163	0.013	5.83e-35	34416	0.1	0.00478242	NR	NR	NR
High density lipoprotein cholesterol	rs7841189	T	C	0.1	0.163	0.013	8.75e-35	34420	0.1	0.00478242	NR	NR	NR
High density lipoprotein cholesterol	rs16940212	T	G	0.3	0.102	0.008	6.91e-33	34418	0.3	0.00436968	NR	NR	NR
High density lipoprotein cholesterol	rs7819706	A	G	0.9	-0.172	0.014	2.22e-30	25159	0.1	0.00532512	NR	NR	NR
High density lipoprotein cholesterol	rs7841189	T	C	0.1	0.172	0.014	2.22e-30	25163	0.1	0.00532512	NR	NR	NR
High density lipoprotein cholesterol	rs3764261	A	C	0.16	0.232	0.02	1.07e-29	7917	0.16	0.0144679	NR	NR	NR
High density lipoprotein cholesterol	rs11984636	T	C	0.9	-0.175	0.016	6.43e-27	21794	0.1	0.0055125	NR	NR	NR
High density lipoprotein cholesterol	rs11984636	T	C	0.9	-0.175	0.016	1.71e-26	21794	0.1	0.0055125	NR	NR	NR
High density lipoprotein cholesterol	rs1883025	T	C	0.25	-0.096	0.009	1.22e-25	34180	0.25	0.003456	NR	NR	NR
High density lipoprotein cholesterol	rs16940212	T	G	0.3	0.102	0.01	1.43e-25	25161	0.3	0.00436968	NR	NR	NR
High density lipoprotein cholesterol	rs1800588	T	C	0.41	0.127	0.013	2.17e-22	12531	0.41	0.00780321	NR	NR	NR
High density lipoprotein cholesterol	rs3786247	T	G	0.6	-0.094	0.01	7.07e-19	21787	0.4	0.00424128	NR	NR	NR
High density lipoprotein cholesterol	rs1883025	T	C	0.26	-0.091	0.01	2.35e-18	24923	0.26	0.00318653	NR	NR	NR
High density lipoprotein cholesterol	rs4420638	A	G	0.88	0.11	0.013	9.44e-17	29789	0.12	0.00255552	NR	NR	NR
High density lipoprotein cholesterol	rs3786247	T	G	0.6	-0.106	0.013	4.85e-15	12530	0.4	0.00539328	NR	NR	NR
High density lipoprotein cholesterol	rs4420638	A	G	0.89	0.109	0.016	5.44e-12	20532	0.11	0.0023263	NR	NR	NR
High density lipoprotein cholesterol	rs3760782	T	C	0.25	-0.07	0.011	9.11e-11	24336	0.25	0.0018375	NR	NR	NR
High density lipoprotein cholesterol	rs1109166	T	C	0.87	-0.086	0.014	4.22e-10	24740	0.13	0.00167298	NR	NR	NR
High density lipoprotein cholesterol	rs11066280	A	T	0.21	-0.065	0.011	5.81e-10	28295	0.21	0.00140186	NR	NR	NR
High density lipoprotein cholesterol	rs6130975	A	G	0.06	-0.104	0.017	1.6e-09	30383	0.06	0.00122004	NR	NR	NR
High density lipoprotein cholesterol	rs6124760	C	G	0.94	0.104	0.017	1.6e-09	30372	0.06	0.00122004	NR	NR	NR
High density lipoprotein cholesterol	rs1109166	T	C	0.87	-0.071	0.012	2.61e-09	33997	0.13	0.00114027	NR	NR	NR
High density lipoprotein cholesterol	rs11066280	A	T	0.21	-0.073	0.013	3.85e-09	19038	0.21	0.00176816	NR	NR	NR
High density lipoprotein cholesterol	rs10743940	A	T	0.3	0.05	0.009	7e-09	34290	0.3	0.00105	NR	NR	NR
High density lipoprotein cholesterol	rs6130975	A	G	0.06	-0.116	0.02	1.93e-08	21126	0.06	0.00151784	NR	NR	NR
High density lipoprotein cholesterol	rs6124760	C	G	0.94	0.117	0.02	1.95e-08	21115	0.06	0.00154412	NR	NR	NR
High density lipoprotein cholesterol	rs17138358	C	G	0.53	-0.043	0.008	2.44e-08	34371	0.47	0.000921172	NR	NR	NR
High density lipoprotein cholesterol	rs4821116	T	C	0.39	-0.044	0.008	4.03e-08	34418	0.39	0.000921149	0.155686	32	198.136
Hypertension	rs880315	T	C	0.3194	-0.1224	0.0121	7.347e-24	67545	0.3194	0.00651358	NR	NR	NR
Hypertension	rs3790604	A	C	0.2976	0.1255	0.0128	8.452e-23	71951	0.2976	0.00658468	NR	NR	NR
Hypertension	rs1731243	T	C	0.2465	-0.1215	0.0138	1.457e-18	67933	0.2465	0.00548381	NR	NR	NR
Hypertension	rs17046380	T	C	0.816	-0.0968	0.0152	1.96e-10	72038	0.184	0.00281377	NR	NR	NR
Hypertension	rs10184428	A	C	0.5736	0.0783	0.0119	4.582e-11	70949	0.4264	0.00299902	NR	NR	NR
Hypertension	rs58244401	A	G	0.337	0.0902	0.0124	3.022e-13	68858	0.337	0.00363569	NR	NR	NR
Hypertension	rs2643826	T	C	0.374	0.0906	0.0137	3.271e-11	66731	0.374	0.00384355	NR	NR	NR
Hypertension	rs12715461	A	G	0.5486	-0.0858	0.0113	2.471e-14	68821	0.4514	0.00364604	NR	NR	NR
Hypertension	rs16998073	A	T	0.6991	-0.1444	0.0129	2.841e-29	69131	0.3009	0.00877255	NR	NR	NR
Hypertension	rs10033366	T	C	0.2169	0.0903	0.0162	2.537e-08	64883	0.2169	0.00277002	NR	NR	NR
Hypertension	rs6536088	A	T	0.5549	0.0665	0.0111	2.444e-09	72028	0.4451	0.00218447	NR	NR	NR
Hypertension	rs10069554	T	C	0.5951	-0.0666	0.0118	1.589e-08	71934	0.4049	0.00213755	NR	NR	NR
Hypertension	rs9375459	T	C	0.4425	0.0626	0.0111	1.781e-08	71989	0.4425	0.00193347	NR	NR	NR
Hypertension	rs4722675	A	G	0.3866	-0.0735	0.0118	4.836e-10	71711	0.3866	0.00256218	NR	NR	NR
Hypertension	rs12679242	T	C	0.3397	-0.0804	0.012	2.275e-11	72014	0.3397	0.00289987	NR	NR	NR
Hypertension	rs12219304	C	G	0.248	-0.0968	0.0136	9.783e-13	71083	0.248	0.00349502	NR	NR	NR
Hypertension	rs180912	T	G	0.5777	-0.071	0.0118	1.679e-09	71976	0.4223	0.00245963	NR	NR	NR
Hypertension	rs1973765	T	C	0.2554	-0.1157	0.0142	3.795e-16	68002	0.2554	0.00509144	NR	NR	NR
Hypertension	rs4910498	A	T	0.6409	-0.0687	0.012	8.871e-09	68864	0.3591	0.00217245	NR	NR	NR
Hypertension	rs11230728	A	G	0.4619	0.0652	0.0112	5.32e-09	71988	0.4619	0.00211318	NR	NR	NR
Hypertension	rs6590812	A	G	0.4519	0.0787	0.0111	1.424e-12	72030	0.4519	0.00306819	NR	NR	NR
Hypertension	rs5006548	T	G	0.1649	0.0855	0.0153	2.21e-08	71847	0.1649	0.00201336	NR	NR	NR
Hypertension	rs7297206	T	C	0.762	0.0746	0.0136	4.245e-08	71823	0.238	0.00201855	NR	NR	NR
Hypertension	rs79105258	A	C	0.2526	-0.1707	0.0148	8.854e-31	67650	0.2526	0.0110023	NR	NR	NR
Hypertension	rs35434	A	G	0.2541	-0.0906	0.013	3.681e-12	70637	0.2541	0.00311151	NR	NR	NR
Hypertension	rs28495639	A	C	0.1868	-0.0966	0.0157	7.686e-10	68855	0.1868	0.00283504	NR	NR	NR
Hypertension	rs8039305	T	C	0.857	-0.0948	0.0164	6.857e-09	68259	0.143	0.00220274	NR	NR	NR
Hypertension	rs9907379	T	C	0.3334	-0.0872	0.0121	4.859e-13	71907	0.3334	0.00337982	NR	NR	NR
Hypertension	rs6506537	T	C	0.6693	0.0714	0.0121	3.998e-09	67544	0.3307	0.00225674	NR	NR	NR
Hypertension	rs8101673	T	C	0.3336	0.0691	0.0124	2.853e-08	65393	0.3336	0.00212299	NR	NR	NR
Hypertension	rs66978877	T	C	0.5458	0.0661	0.0113	4.456e-09	68850	0.4542	0.00216627	0.110289	31	275.186
Low density lipoprotein cholesterol	rs445925	A	G	0.09	-0.523	0.021	1.44e-129	15897	0.09	0.0448041	NR	NR	NR
Low density lipoprotein cholesterol	rs445925	A	G	0.09	-0.568	0.035	3.98e-59	6640	0.09	0.0528458	NR	NR	NR
Low density lipoprotein cholesterol	rs599839	A	G	0.93	0.187	0.016	1.69e-30	31772	0.07	0.00455296	NR	NR	NR
Low density lipoprotein cholesterol	rs12916	T	C	0.47	-0.077	0.008	3.76e-21	31775	0.47	0.00295383	NR	NR	NR
Low density lipoprotein cholesterol	rs4604177	T	C	0.53	0.08	0.009	6.14e-21	29928	0.47	0.00318848	NR	NR	NR
Low density lipoprotein cholesterol	rs599839	A	G	0.93	0.173	0.019	2.26e-19	22515	0.07	0.00389676	NR	NR	NR
Low density lipoprotein cholesterol	rs4604177	T	C	0.53	0.083	0.01	1.06e-16	20671	0.47	0.0034321	NR	NR	NR
Low density lipoprotein cholesterol	rs12916	T	C	0.47	-0.077	0.009	1.1e-15	22518	0.47	0.00295383	NR	NR	NR
Low density lipoprotein cholesterol	rs2738464	C	G	0.73	0.095	0.012	2.69e-15	19039	0.27	0.00355766	NR	NR	NR
Low density lipoprotein cholesterol	rs8051431	C	G	0.71	0.075	0.009	3.53e-15	30488	0.29	0.00231637	NR	NR	NR
Low density lipoprotein cholesterol	rs7192750	T	C	0.28	-0.074	0.009	3.7e-15	30488	0.28	0.00220792	NR	NR	NR
Low density lipoprotein cholesterol	rs7192750	T	C	0.29	-0.084	0.011	1.47e-14	21231	0.29	0.00290566	NR	NR	NR
Low density lipoprotein cholesterol	rs8051431	C	G	0.71	0.084	0.011	1.73e-14	21231	0.29	0.00290566	NR	NR	NR
Low density lipoprotein cholesterol	rs10172650	A	G	0.13	-0.092	0.012	3.55e-14	31754	0.13	0.00191456	NR	NR	NR
Low density lipoprotein cholesterol	rs579459	T	C	0.78	-0.082	0.011	6.62e-13	22465	0.22	0.00230768	NR	NR	NR
Low density lipoprotein cholesterol	rs10172650	A	G	0.13	-0.1	0.014	1.13e-12	22497	0.13	0.002262	NR	NR	NR
Low density lipoprotein cholesterol	rs2738452	A	G	0.83	-0.072	0.012	5.26e-10	28370	0.17	0.00146292	NR	NR	NR
Low density lipoprotein cholesterol	rs174533	A	G	0.38	-0.062	0.01	1.06e-09	26601	0.38	0.00181129	NR	NR	NR
Low density lipoprotein cholesterol	rs579459	T	C	0.65	-0.057	0.009	1.73e-09	31722	0.35	0.00147829	NR	NR	NR
Low density lipoprotein cholesterol	rs1799955	A	G	0.63	0.052	0.009	3.12e-09	29951	0.37	0.0012606	NR	NR	NR
Low density lipoprotein cholesterol	rs2980869	T	C	0.56	-0.049	0.008	4.32e-09	30473	0.44	0.00118321	NR	NR	NR
Low density lipoprotein cholesterol	rs2738452	A	G	0.83	-0.081	0.014	4.76e-09	19113	0.17	0.00185151	NR	NR	NR
Low density lipoprotein cholesterol	rs505151	A	G	0.94	-0.107	0.018	9.04e-09	29647	0.06	0.00129145	NR	NR	NR
Low density lipoprotein cholesterol	rs7775698	T	C	0.29	-0.064	0.011	1.55e-08	19983	0.29	0.00168673	NR	NR	NR
Low density lipoprotein cholesterol	rs7775698	T	C	0.29	-0.064	0.011	2.14e-08	19983	0.29	0.00168673	NR	NR	NR
Low density lipoprotein cholesterol	rs7776054	A	G	0.72	0.062	0.011	2.16e-08	21726	0.28	0.0015499	NR	NR	NR
Low density lipoprotein cholesterol	rs7776054	A	G	0.72	0.051	0.009	4.24e-08	30983	0.28	0.00104872	0.155317	27	210.81
Nephrolithiasis	rs11746443	T	C	0.256788	0.173953	0.0236974	8.51e-12	23095	0.256788	0.01155	NR	NR	NR
Nephrolithiasis	rs1000597	G	A	0.21163	0.198851	0.0270975	2.16e-14	23095	0.21163	0.0131945	NR	NR	NR
Nephrolithiasis	rs4142110	A	G	0.451078	0.131028	0.0223917	4.62e-09	23095	0.451078	0.00850202	NR	NR	NR
Nephrolithiasis	rs12654812	A	G	0.358679	0.14842	0.0241048	4.42e-11	23095	0.358679	0.0101344	NR	NR	NR
Nephrolithiasis	rs12669187	T	C	0.188187	0.198851	0.027321	1.48e-12	23095	0.188187	0.0120818	0.0554626	5	271.154
Pulse pressure	rs880315	T	C	0.659819	-0.0527832	0.00770227	7.618e-12	169193	0.340181	0.00125071	NR	NR	NR
Pulse pressure	rs3790604	A	C	0.073194	0.0474272	0.00776699	9.778e-10	183561	0.073194	0.000305175	NR	NR	NR
Pulse pressure	rs1275978	T	C	0.615678	-0.0654531	0.00847896	1.195e-14	174942	0.384322	0.0020274	NR	NR	NR
Pulse pressure	rs10184428	A	C	0.536457	0.0399029	0.0071521	2.394e-08	181668	0.463543	0.000791889	NR	NR	NR
Pulse pressure	rs12498098	T	C	0.857118	-0.0728964	0.00936893	7.14e-15	174909	0.142882	0.00130155	NR	NR	NR
Pulse pressure	rs1589423	T	C	0.015202	-0.0590291	0.0105502	2.259e-08	174899	0.015202	0.00010433	NR	NR	NR
Pulse pressure	rs11725926	T	C	0.824581	0.0729773	0.00899676	5.055e-16	183784	0.175419	0.00154069	NR	NR	NR
Pulse pressure	rs12509595	T	C	0.708287	-0.058657	0.00755663	8.603e-15	178614	0.291713	0.00142179	NR	NR	NR
Pulse pressure	rs9784689	A	C	0.236399	-0.0459223	0.00690939	3.124e-11	183727	0.236399	0.00076136	NR	NR	NR
Pulse pressure	rs112639668	A	G	0.358	0.0478964	0.00831715	8.501e-09	183776	0.358	0.00105452	NR	NR	NR
Pulse pressure	rs2254303	A	G	0.608176	-0.0473463	0.00723301	5.711e-11	183784	0.391824	0.00106837	NR	NR	NR
Pulse pressure	rs9349688	A	G	0.915812	-0.0432201	0.0079288	4.983e-08	174089	0.084188	0.000288043	NR	NR	NR
Pulse pressure	rs2107595	A	G	0.153746	0.0679773	0.00724919	6.86e-21	182988	0.153746	0.00120244	NR	NR	NR
Pulse pressure	rs875898	A	G	0.170206	0.0517799	0.0094822	4.693e-08	183111	0.170206	0.000757353	NR	NR	NR
Pulse pressure	rs77024938	C	G	0.208	-0.04411	0.00749191	4.055e-09	170114	0.208	0.000641052	NR	NR	NR
Pulse pressure	rs788711	T	C	0.276783	0.0540129	0.00854369	2.626e-10	182819	0.276783	0.00116798	NR	NR	NR
Pulse pressure	rs12705389	T	C	0.24119	0.0759223	0.0107605	1.746e-12	181767	0.24119	0.0021099	NR	NR	NR
Pulse pressure	rs76752100	T	G	0.075869	-0.0786084	0.00813916	4.437e-22	183731	0.075869	0.000866495	NR	NR	NR
Pulse pressure	rs1973765	T	C	0.613142	-0.0498867	0.00880259	1.458e-08	171010	0.386858	0.00118063	NR	NR	NR
Pulse pressure	rs7125498	C	G	0.669769	-0.0428641	0.00710356	1.614e-09	181816	0.330231	0.000812755	NR	NR	NR
Pulse pressure	rs2289125	A	C	0.214008	-0.0494013	0.00739482	2.389e-11	179002	0.214008	0.000821022	NR	NR	NR
Pulse pressure	rs2681485	A	G	0.592213	0.0669417	0.00713592	6.096e-21	181871	0.407787	0.00216439	NR	NR	NR
Pulse pressure	rs3809297	T	G	0.035	-0.0686731	0.0102751	2.391e-11	163535	0.035	0.000318566	NR	NR	NR
Pulse pressure	rs886477	A	T	0.041	-0.0490453	0.00864078	1.346e-08	175306	0.041	0.000189159	NR	NR	NR
Pulse pressure	rs1421085	T	C	0.596774	-0.0574757	0.00906149	2.299e-10	174913	0.403226	0.00158985	NR	NR	NR
Pulse pressure	rs55678414	T	G	0.941962	-0.0734142	0.00805825	8.25e-20	173111	0.058038	0.0005893	NR	NR	NR
Pulse pressure	rs11696394	T	G	0.671814	-0.0381068	0.0068123	2.138e-08	183784	0.328186	0.00064033	NR	NR	NR
Pulse pressure	rs2012714	T	C	0.33052	0.0578479	0.00914239	2.445e-10	171251	0.33052	0.00148095	0.028448	28	179.055
Systolic blood pressure	rs880315	T	C	0.659819	-0.0410922	0.00409278	1.095e-23	169194	0.340181	0.000758025	NR	NR	NR
Systolic blood pressure	rs2076460	C	G	0.001383	-0.0244157	0.00413388	3.579e-09	174846	0.001383	1.64661e-06	NR	NR	NR
Systolic blood pressure	rs3790604	A	C	0.073194	0.0393247	0.00416911	4.047e-21	183562	0.073194	0.00020981	NR	NR	NR
Systolic blood pressure	rs2990220	A	T	0.506275	-0.0323605	0.00487375	3.208e-11	183655	0.493725	0.00052352	NR	NR	NR
Systolic blood pressure	rs1275982	T	C	0.615649	-0.0497827	0.00449794	1.674e-28	174946	0.384351	0.00117287	NR	NR	NR
Systolic blood pressure	rs17046344	A	G	0.160295	0.0481503	0.0074222	8.734e-11	183722	0.160295	0.00062413	NR	NR	NR
Systolic blood pressure	rs10184428	A	C	0.536457	0.0317087	0.00384615	1.706e-16	181669	0.463543	0.00050005	NR	NR	NR
Systolic blood pressure	rs78793397	A	G	0.98781	-0.0357487	0.00432179	1.331e-16	174902	0.01219	3.07771e-05	NR	NR	NR
Systolic blood pressure	rs664223	T	C	0.395648	-0.0304228	0.00392836	9.485e-15	174916	0.395648	0.000442616	NR	NR	NR
Systolic blood pressure	rs3774442	A	C	0.996374	-0.050505	0.00676453	8.166e-14	174936	0.003626	1.8431e-05	NR	NR	NR
Systolic blood pressure	rs16998073	A	T	0.708457	-0.0543159	0.00405167	5.746e-41	179003	0.291543	0.00121871	NR	NR	NR
Systolic blood pressure	rs17010957	T	C	0.85172	-0.0245978	0.00443922	2.955e-08	183476	0.14828	0.000152827	NR	NR	NR
Systolic blood pressure	rs13112725	C	G	0.759349	0.0225308	0.00405755	2.757e-08	183687	0.240651	0.00018553	NR	NR	NR
Systolic blood pressure	rs4834497	T	C	0.848453	-0.0218086	0.00386377	1.621e-08	181830	0.151547	0.000122309	NR	NR	NR
Systolic blood pressure	rs2219538	A	G	0.325069	-0.0289841	0.00519671	2.419e-08	180118	0.325069	0.000368626	NR	NR	NR
Systolic blood pressure	rs1177765	T	C	0.531835	-0.0275631	0.00380505	4.463e-13	183513	0.468165	0.000378323	NR	NR	NR
Systolic blood pressure	rs112862634	C	G	0.131108	0.0239518	0.00373459	1.459e-10	183741	0.131108	0.000130708	NR	NR	NR
Systolic blood pressure	rs7705439	A	G	0.5886	-0.0264063	0.00465649	1.429e-08	183784	0.4114	0.0003377	NR	NR	NR
Systolic blood pressure	rs112639668	A	G	0.358	0.0251145	0.00445684	1.729e-08	183777	0.358	0.000289933	NR	NR	NR
Systolic blood pressure	rs4714678	A	G	0.404468	0.0333588	0.00389313	1.076e-17	183696	0.404468	0.000536092	NR	NR	NR
Systolic blood pressure	rs1105955	A	T	0.494945	0.0233118	0.00376982	6.246e-10	183631	0.494945	0.000271692	NR	NR	NR
Systolic blood pressure	rs2107595	A	G	0.153746	0.0245978	0.00389313	2.604e-10	182989	0.153746	0.000157444	NR	NR	NR
Systolic blood pressure	rs4722675	A	G	0.0735857	-0.026148	0.00379331	5.649e-12	183112	0.0735857	9.32191e-05	NR	NR	NR
Systolic blood pressure	rs4726459	A	G	0.8069	0.0257839	0.00421022	9.008e-10	183044	0.1931	0.000207171	NR	NR	NR
Systolic blood pressure	rs66576886	A	G	0.347887	-0.0255021	0.00372284	7.615e-12	183782	0.347887	0.000295081	NR	NR	NR
Systolic blood pressure	rs11784933	T	C	0.165371	-0.0229536	0.00420435	4.837e-08	183770	0.165371	0.00014544	NR	NR	NR
Systolic blood pressure	rs138088171	T	C	0.443658	-0.030552	0.00399295	2.021e-14	181732	0.443658	0.000460785	NR	NR	NR
Systolic blood pressure	rs2125067	C	G	0.0235028	0.0349677	0.00597181	4.796e-09	179003	0.0235028	5.61248e-05	NR	NR	NR
Systolic blood pressure	rs7080472	T	G	0.425247	-0.0206048	0.00374633	3.885e-08	181755	0.425247	0.000207534	NR	NR	NR
Systolic blood pressure	rs77420391	A	G	0.077344	-0.0445802	0.00457428	1.916e-22	181866	0.077344	0.000283648	NR	NR	NR
Systolic blood pressure	rs180913	A	T	0.626777	0.0253376	0.00373459	1.171e-11	183726	0.373223	0.000300361	NR	NR	NR
Systolic blood pressure	rs1973765	T	C	0.613142	-0.0390135	0.00468585	8.636e-17	171011	0.386858	0.000722059	NR	NR	NR
Systolic blood pressure	rs4910498	A	T	0.355034	-0.0288491	0.00399883	5.637e-13	174943	0.355034	0.000381154	NR	NR	NR
Systolic blood pressure	rs751985	T	C	0.105795	-0.0240458	0.00379331	2.291e-10	181719	0.105795	0.000109398	NR	NR	NR
Systolic blood pressure	rs12790427	T	C	0.206349	-0.0243805	0.00372871	6.138e-11	183759	0.206349	0.000194692	NR	NR	NR
Systolic blood pressure	rs6590811	T	C	0.458657	0.0291897	0.00370523	3.4e-15	183781	0.458657	0.000423106	NR	NR	NR
Systolic blood pressure	rs2305013	A	T	0.949737	-0.0345508	0.00557252	5.588e-10	180894	0.050263	0.000113972	NR	NR	NR
Systolic blood pressure	rs7486387	A	G	0.203479	-0.0232531	0.00423958	4.074e-08	174874	0.203479	0.00017527	NR	NR	NR
Systolic blood pressure	rs78018265	A	G	0.094467	0.039677	0.00719906	3.524e-08	178363	0.094467	0.000269335	NR	NR	NR
Systolic blood pressure	rs7134677	T	C	0.296628	-0.0218438	0.00391075	2.315e-08	179767	0.296628	0.000199106	NR	NR	NR
Systolic blood pressure	rs111478946	A	G	0.172078	-0.0479096	0.00408691	1.025e-31	181707	0.172078	0.000654017	NR	NR	NR
Systolic blood pressure	rs79105258	A	C	0.044	-0.0621022	0.00477393	1.124e-38	173425	0.044	0.000324455	NR	NR	NR
Systolic blood pressure	rs35436	T	C	0.381931	-0.0383382	0.00430417	5.047e-19	180069	0.381931	0.00069393	NR	NR	NR
Systolic blood pressure	rs1535464	A	G	0.24588	-0.035825	0.00606577	3.546e-09	183690	0.24588	0.000475956	NR	NR	NR
Systolic blood pressure	rs28840973	C	G	0.944539	0.0280153	0.00497945	1.829e-08	174924	0.055461	8.22294e-05	NR	NR	NR
Systolic blood pressure	rs17514846	A	C	0.470488	0.0311627	0.00533177	5.078e-09	173160	0.470488	0.000483864	NR	NR	NR
Systolic blood pressure	rs11642015	T	C	0.403443	0.0339342	0.00481503	1.853e-12	174917	0.403443	0.000554294	NR	NR	NR
Systolic blood pressure	rs890431	T	C	0.092515	-0.0337405	0.00558426	1.539e-09	174946	0.092515	0.000191154	NR	NR	NR
Systolic blood pressure	rs2286525	A	G	0.760244	0.0256841	0.00403993	2.083e-10	180894	0.239756	0.000240481	NR	NR	NR
Systolic blood pressure	rs9303509	A	C	0.33852	0.0218967	0.00371697	3.913e-09	183769	0.33852	0.000214727	NR	NR	NR
Systolic blood pressure	rs2847603	T	C	0.282425	-0.0330652	0.00410452	8.015e-16	171088	0.282425	0.000443141	NR	NR	NR
Systolic blood pressure	rs12459507	A	C	0.927745	-0.02633	0.00427481	7.418e-10	171279	0.072255	9.29455e-05	NR	NR	NR
Systolic blood pressure	rs6031431	A	G	0.539315	-0.0242689	0.00395772	8.933e-10	179003	0.460685	0.00029267	NR	NR	NR
Systolic blood pressure	rs6021247	A	G	0.529623	0.0215561	0.00368761	4.952e-09	183785	0.470377	0.000231517	NR	NR	NR
Systolic blood pressure	rs2238787	A	G	0.28598	0.0282443	0.00496183	1.26e-08	169452	0.28598	0.000325789	NR	NR	NR
Systolic blood pressure	rs5762862	A	G	0.211246	0.0248972	0.00387551	1.313e-10	169465	0.211246	0.000206568	0.018577	56	57.2617
sleep duration	rs78572043	A	G	0.82	0.07	0.01	1.7e-09	31230	0.18	0.00144648	NR	NR	NR
sleep duration	rs671	A	G	0.22	-0.06	0.01	1.2e-08	31230	0.22	0.00123552	0.002682	2	41.988
Serum uric acid	rs3733590	G	A	0.39	-0.02	0.00371998	1.5e-13	3283	0.39	0.00019032	NR	NR	NR
Serum uric acid	rs671	A	G	0.3	-0.016	0.00394514	9.5e-09	3283	0.3	0.00010752	0.0029784	2	4.89917
Type 2 diabetes	rs60573766	C	T	0.6347	0.0392207	0.00492955	4.296e-10	433540	0.3653	0.000713311	NR	NR	NR
Type 2 diabetes	rs371894931	CA	C	0.1572	0.0582689	0.00971847	2.682e-11	433540	0.1572	0.000899665	NR	NR	NR
Type 2 diabetes	rs562138031	C	CT	0.7256	0.0582689	0.00971847	3.991e-12	429007	0.2744	0.00135203	NR	NR	NR
Type 2 diabetes	rs11205766	T	A	0.9031	0.0861777	0.00944849	7.494e-15	429007	0.0969	0.00129981	NR	NR	NR
Type 2 diabetes	rs2269245	G	A	0.8153	0.0582689	0.00971847	5.404e-10	429007	0.1847	0.00102256	NR	NR	NR
Type 2 diabetes	rs532504	A	G	0.2133	0.0582689	0.00971847	7.385e-12	433540	0.2133	0.00113947	NR	NR	NR
Type 2 diabetes	rs1327123	C	G	0.4596	0.0392207	0.00492955	6.995e-09	433540	0.4596	0.000764111	NR	NR	NR
Type 2 diabetes	rs201297151	CAAAAAAAA	C	0.4404	0.0392207	0.00492955	3.368e-08	429007	0.4404	0.000758204	NR	NR	NR
Type 2 diabetes	rs12403994	C	A	0.6228	0.0487902	0.00488237	6.054e-12	433540	0.3772	0.00111845	NR	NR	NR
Type 2 diabetes	rs238763	T	A	0.6783	0.0487902	0.00488237	5.044e-11	429007	0.3217	0.00103888	NR	NR	NR
Type 2 diabetes	rs10634531	CTTG	C	0.9064	0.0953102	0.00936181	2.368e-17	433540	0.0936	0.00154136	NR	NR	NR
Type 2 diabetes	rs1260326	C	T	0.4562	0.0676586	0.00962678	1.011e-21	433540	0.4562	0.00227128	NR	NR	NR
Type 2 diabetes	rs12712928	C	G	0.4022	0.0582689	0.00971847	1.831e-14	433540	0.4022	0.00163268	NR	NR	NR
Type 2 diabetes	rs243018	G	C	0.6656	0.0582689	0.00483609	1.549e-15	433540	0.3344	0.00151141	NR	NR	NR
Type 2 diabetes	rs3731600	C	G	0.9675	0.122218	0.0230901	6.862e-09	405930	0.0325	0.00093936	NR	NR	NR
Type 2 diabetes	rs200576292	CT	C	0.6603	0.0487902	0.00981192	1.291e-09	433540	0.3397	0.0010679	NR	NR	NR
Type 2 diabetes	rs75536691	A	G	0.976	0.182322	0.0217141	1.158e-15	429989	0.024	0.00155728	NR	NR	NR
Type 2 diabetes	rs75179644	T	C	0.8992	0.076961	0.0143729	5.355e-10	433540	0.1008	0.00107371	NR	NR	NR
Type 2 diabetes	rs117809958	A	T	0.0181	0.223144	0.0294026	1.976e-15	431757	0.0181	0.00176988	NR	NR	NR
Type 2 diabetes	rs3963364	C	A	0.95	0.113329	0.0185549	3.49e-11	403323	0.05	0.00122012	NR	NR	NR
Type 2 diabetes	rs11926494	G	A	0.82	0.113329	0.00919312	2.694e-37	433540	0.18	0.00379137	NR	NR	NR
Type 2 diabetes	rs67114627	AAG	A	0.6459	0.0861777	0.00944849	9.098e-32	433540	0.3541	0.00339712	NR	NR	NR
Type 2 diabetes	rs6806156	T	C	0.6107	0.0487902	0.00981192	1.593e-11	433540	0.3893	0.0011319	NR	NR	NR
Type 2 diabetes	rs9859381	G	T	0.486	0.0392207	0.00492955	2.861e-09	433540	0.486	0.000768529	NR	NR	NR
Type 2 diabetes	rs60054445	C	T	0.6643	0.0487902	0.00488237	5.623e-12	433540	0.3357	0.00106172	NR	NR	NR
Type 2 diabetes	rs12497133	A	G	0.3231	0.0392207	0.00492955	1.141e-08	433540	0.3231	0.000672856	NR	NR	NR
Type 2 diabetes	rs1850421	A	C	0.2777	0.0487902	0.00981192	1.406e-09	433540	0.2777	0.000954966	NR	NR	NR
Type 2 diabetes	rs201018682	T	C	0.8162	0.0582689	0.00971847	1.013e-11	433540	0.1838	0.0010187	NR	NR	NR
Type 2 diabetes	rs13092876	A	G	0.3122	0.122218	0.00453518	1.907e-66	433540	0.3122	0.00641494	NR	NR	NR
Type 2 diabetes	rs11332772	C	CG	0.5571	0.0487902	0.00981192	1.067e-10	433540	0.4429	0.00117472	NR	NR	NR
Type 2 diabetes	rs13086331	T	C	0.8187	0.0487902	0.00981192	7.291e-09	433540	0.1813	0.000706671	NR	NR	NR
Type 2 diabetes	rs9866168	T	A	0.6394	0.0487902	0.00981192	1.546e-09	433540	0.3606	0.00109772	NR	NR	NR
Type 2 diabetes	rs7656416	C	T	0.6833	0.10436	0.00927669	9.012e-42	429007	0.3167	0.00471365	NR	NR	NR
Type 2 diabetes	rs6831006	G	C	0.2736	0.0676586	0.00962678	2.923e-16	419116	0.2736	0.00181957	NR	NR	NR
Type 2 diabetes	rs147834269	G	A	0.9784	0.207014	0.029895	9.104e-12	401811	0.0216	0.00181134	NR	NR	NR
Type 2 diabetes	rs10938398	A	G	0.2921	0.0487902	0.00981192	3.843e-10	433540	0.2921	0.00098446	NR	NR	NR
Type 2 diabetes	rs28599782	A	G	0.209	0.0676586	0.00962678	4.643e-16	433540	0.209	0.00151356	NR	NR	NR
Type 2 diabetes	rs117624659	T	C	0.9765	0.207014	0.0255155	1.954e-16	431757	0.0235	0.00196685	NR	NR	NR
Type 2 diabetes	rs10011838	G	A	0.493	0.076961	0.0095368	1.426e-27	433540	0.493	0.00296092	NR	NR	NR
Type 2 diabetes	rs6885132	C	G	0.556	0.0392207	0.00492955	2.587e-09	431205	0.444	0.000759484	NR	NR	NR
Type 2 diabetes	rs16902871	G	A	0.149	0.0582689	0.00971847	3.339e-09	433540	0.149	0.000861033	NR	NR	NR
Type 2 diabetes	rs74334916	C	A	0.0748	0.0676586	0.00962678	4.328e-08	433540	0.0748	0.000633598	NR	NR	NR
Type 2 diabetes	rs12109081	T	A	0.3608	0.0392207	0.00492955	1.076e-08	433540	0.3608	0.000709519	NR	NR	NR
Type 2 diabetes	rs256904	T	A	0.4923	0.076961	0.0095368	3.556e-29	433540	0.4923	0.0029608	NR	NR	NR
Type 2 diabetes	rs2126736	A	G	0.4279	0.0392207	0.00990719	1.835e-08	433540	0.4279	0.000753139	NR	NR	NR
Type 2 diabetes	rs6556925	C	A	0.4155	0.0392207	0.00492955	3.116e-09	433540	0.4155	0.000747165	NR	NR	NR
Type 2 diabetes	rs329122	A	G	0.3865	0.0392207	0.00492955	2.216e-08	433540	0.3865	0.0007295	NR	NR	NR
Type 2 diabetes	rs3135911	A	C	0.4324	0.0487902	0.00488237	1.51e-12	428873	0.4324	0.00116848	NR	NR	NR
Type 2 diabetes	rs9379084	G	A	0.7986	0.0676586	0.00962678	2.201e-14	433540	0.2014	0.00147253	NR	NR	NR
Type 2 diabetes	rs9350271	A	G	0.4225	0.19062	0.00423408	4.96e-183	433540	0.4225	0.0177316	NR	NR	NR
Type 2 diabetes	rs76541615	T	G	0.7959	0.076961	0.0095368	1.084e-17	433540	0.2041	0.0019243	NR	NR	NR
Type 2 diabetes	rs4711389	A	G	0.8925	0.0953102	0.0141079	7.283e-17	433540	0.1075	0.00174311	NR	NR	NR
Type 2 diabetes	rs742762	A	C	0.7118	0.076961	0.0095368	1.787e-22	433540	0.2882	0.0024301	NR	NR	NR
Type 2 diabetes	rs62405419	T	G	0.2682	0.0487902	0.00981192	3.785e-09	433540	0.2682	0.000934428	NR	NR	NR
Type 2 diabetes	rs80196932	T	C	0.7859	0.0582689	0.00971847	7.573e-13	433540	0.2141	0.00114258	NR	NR	NR
Type 2 diabetes	rs4273712	G	A	0.4688	0.0487902	0.00981192	2.56e-12	430874	0.4688	0.00118561	NR	NR	NR
Type 2 diabetes	rs7739842	G	T	0.3564	0.0487902	0.00981192	1.553e-11	433540	0.3564	0.00109206	NR	NR	NR
Type 2 diabetes	rs35389258	T	TA	0.45	0.0487902	0.00488237	9.494e-14	433540	0.45	0.00117834	NR	NR	NR
Type 2 diabetes	rs9376382	C	T	0.5989	0.0392207	0.00492955	1.498e-08	433540	0.4011	0.00073904	NR	NR	NR
Type 2 diabetes	rs9390022	T	C	0.7997	0.0487902	0.00981192	6.352e-09	433540	0.2003	0.00076261	NR	NR	NR
Type 2 diabetes	rs7787720	T	C	0.4209	0.0582689	0.00971847	2.255e-15	433540	0.4209	0.00165515	NR	NR	NR
Type 2 diabetes	rs17168486	T	C	0.4181	0.0676586	0.00962678	8.229e-22	429007	0.4181	0.00222744	NR	NR	NR
Type 2 diabetes	rs3735567	G	A	0.7776	0.0582689	0.00971847	3.052e-12	433540	0.2224	0.00117434	NR	NR	NR
Type 2 diabetes	rs2908279	G	T	0.627	0.0487902	0.00981192	8.417e-11	433540	0.373	0.00111345	NR	NR	NR
Type 2 diabetes	rs565050730	GA	G	0.3341	0.0392207	0.00492955	4.425e-08	433540	0.3341	0.000684457	NR	NR	NR
Type 2 diabetes	rs610930	A	G	0.2868	0.0676586	0.00962678	1.378e-19	433540	0.2868	0.0018727	NR	NR	NR
Type 2 diabetes	rs12698877	G	A	0.3362	0.0676586	0.00479068	6.959e-22	433540	0.3362	0.0020432	NR	NR	NR
Type 2 diabetes	rs62469016	C	G	0.2231	0.0676586	0.00962678	1.524e-15	433540	0.2231	0.00158687	NR	NR	NR
Type 2 diabetes	rs2074120	A	C	0.323	0.0392207	0.00492955	8.383e-09	433540	0.323	0.000672748	NR	NR	NR
Type 2 diabetes	rs75990271	T	C	0.8152	0.0676586	0.00962678	3.215e-11	424219	0.1848	0.00137925	NR	NR	NR
Type 2 diabetes	rs117737118	G	A	0.0934	0.165514	0.017595	3.311e-31	427224	0.0934	0.00463943	NR	NR	NR
Type 2 diabetes	rs2233580	T	C	0.0858	0.29267	0.0115523	2.73e-132	424479	0.0858	0.0134374	NR	NR	NR
Type 2 diabetes	rs61342118	A	C	0.0831	0.29267	0.0154619	4.78e-105	425191	0.0831	0.0130529	NR	NR	NR
Type 2 diabetes	rs71170768	TA	T	0.3159	0.0676586	0.00962678	2.166e-10	423276	0.3159	0.00197854	NR	NR	NR
Type 2 diabetes	rs1182444	G	A	0.4947	0.0487902	0.00981192	1.669e-12	433540	0.4947	0.00119011	NR	NR	NR
Type 2 diabetes	rs34642578	T	C	0.0533	0.0861777	0.0142392	1.602e-09	433540	0.0533	0.000749479	NR	NR	NR
Type 2 diabetes	rs56687477	A	G	0.3227	0.0487902	0.00981192	1.526e-10	433540	0.3227	0.00104058	NR	NR	NR
Type 2 diabetes	rs4739515	G	C	0.5383	0.0487902	0.00981192	1.681e-11	433540	0.4617	0.00118326	NR	NR	NR
Type 2 diabetes	rs328301	T	C	0.3278	0.0392207	0.00492955	4.109e-08	433540	0.3278	0.000677904	NR	NR	NR
Type 2 diabetes	rs33981001	GGT	G	0.3888	0.076961	0.0095368	5.268e-28	433540	0.3888	0.00281502	NR	NR	NR
Type 2 diabetes	rs349359	C	A	0.2424	0.0392207	0.00492955	3.051e-08	433540	0.2424	0.000564981	NR	NR	NR
Type 2 diabetes	rs149265787	G	A	0.0239	0.131028	0.0182235	5.68e-10	433000	0.0239	0.000801036	NR	NR	NR
Type 2 diabetes	rs896852	G	T	0.2998	0.0392207	0.00492955	6.415e-09	433540	0.2998	0.000645825	NR	NR	NR
Type 2 diabetes	rs13266634	C	T	0.5857	0.113329	0.00457585	3.725e-67	433540	0.4143	0.00623304	NR	NR	NR
Type 2 diabetes	rs60089934	A	G	0.3777	0.0392207	0.00492955	3.333e-09	433540	0.3777	0.000723116	NR	NR	NR
Type 2 diabetes	rs73708054	C	T	0.2523	0.0392207	0.00492955	4.408e-08	433540	0.2523	0.000580371	NR	NR	NR
Type 2 diabetes	rs1016565	A	G	0.4209	0.0392207	0.00990719	2.181e-08	433540	0.4209	0.000749883	NR	NR	NR
Type 2 diabetes	rs4237150	C	G	0.4262	0.0676586	0.00479068	4.463e-27	429007	0.4262	0.00223898	NR	NR	NR
Type 2 diabetes	rs10965248	T	C	0.563	0.182322	0.00426952	4.42e-164	433540	0.437	0.0163567	NR	NR	NR
Type 2 diabetes	rs1328412	T	C	0.9448	0.0953102	0.0141079	6.413e-11	433540	0.0552	0.000947518	NR	NR	NR
Type 2 diabetes	rs2796441	G	A	0.3897	0.076961	0.0095368	1.431e-28	433540	0.3897	0.00281738	NR	NR	NR
Type 2 diabetes	rs113154802	C	T	0.8885	0.0582689	0.00971847	3.512e-08	433540	0.1115	0.000672723	NR	NR	NR
Type 2 diabetes	rs201375651	CA	C	0.3948	0.0392207	0.00492955	2.556e-08	433540	0.3948	0.000735084	NR	NR	NR
Type 2 diabetes	rs529565	C	T	0.4445	0.0392207	0.00492955	1.68e-10	433540	0.4445	0.000759656	NR	NR	NR
Type 2 diabetes	rs376993806	G	A	0.8821	0.131028	0.0136062	4.519e-26	423649	0.1179	0.00357101	NR	NR	NR
Type 2 diabetes	rs11257657	G	C	0.4832	0.113329	0.00457585	9.77e-62	433540	0.4832	0.00641445	NR	NR	NR
Type 2 diabetes	rs77065181	A	G	0.0468	0.0861777	0.0142392	1.567e-08	433540	0.0468	0.000662597	NR	NR	NR
Type 2 diabetes	rs141583966	G	GGTGT	0.9093	0.076961	0.0143729	7.651e-10	428559	0.0907	0.000976982	NR	NR	NR
Type 2 diabetes	rs148928116	T	TA	0.7945	0.0582689	0.00971847	2.534e-13	433540	0.2055	0.00110869	NR	NR	NR
Type 2 diabetes	rs1955163	G	A	0.5409	0.0487902	0.00981192	1.681e-11	433540	0.4591	0.00118228	NR	NR	NR
Type 2 diabetes	rs34907385	C	T	0.4914	0.0487902	0.00981192	5.367e-12	433540	0.4914	0.00118989	NR	NR	NR
Type 2 diabetes	rs34204798	C	CG	0.5681	0.0582689	0.00483609	5.023e-19	428873	0.4319	0.00166614	NR	NR	NR
Type 2 diabetes	rs1236816	A	C	0.499	0.0392207	0.00492955	4.308e-10	433540	0.499	0.000769129	NR	NR	NR
Type 2 diabetes	rs147689733	T	C	0.0209	0.270027	0.0239202	1.21e-27	400476	0.0209	0.00298413	NR	NR	NR
Type 2 diabetes	rs35906730	G	A	0.2645	0.139762	0.00895118	1.265e-71	433540	0.2645	0.00760005	NR	NR	NR
Type 2 diabetes	rs565236700	C	T	0.0235	0.207014	0.0255155	5.541e-19	427337	0.0235	0.00196685	NR	NR	NR
Type 2 diabetes	rs10736116	C	G	0.3058	0.0487902	0.00981192	9.206e-11	433540	0.3058	0.00101069	NR	NR	NR
Type 2 diabetes	rs7895872	T	G	0.5787	0.0487902	0.00981192	1.369e-11	433540	0.4213	0.00116075	NR	NR	NR
Type 2 diabetes	rs7901695	C	T	0.0382	0.277632	0.0197014	8.183e-62	430874	0.0382	0.00566391	NR	NR	NR
Type 2 diabetes	rs10886863	C	T	0.6641	0.0582689	0.00483609	5.28e-17	433540	0.3359	0.00151477	NR	NR	NR
Type 2 diabetes	rs112820281	C	CTGGA	0.4098	0.0487902	0.00981192	1.415e-10	433540	0.4098	0.0011515	NR	NR	NR
Type 2 diabetes	rs11043003	C	T	0.0819	0.10436	0.0139791	1.034e-16	426315	0.0819	0.00163784	NR	NR	NR
Type 2 diabetes	rs2237897	C	T	0.6321	0.24686	0.00803488	1.88e-245	428873	0.3679	0.0283431	NR	NR	NR
Type 2 diabetes	rs4148646	C	G	0.3846	0.076961	0.0095368	1.703e-26	433540	0.3846	0.00280375	NR	NR	NR
Type 2 diabetes	rs4922793	A	G	0.5655	0.0392207	0.00492955	1.617e-10	433540	0.4345	0.000755933	NR	NR	NR
Type 2 diabetes	rs602652	A	G	0.8088	0.0582689	0.00971847	5.316e-09	428873	0.1912	0.00105011	NR	NR	NR
Type 2 diabetes	rs7109575	G	A	0.9448	0.139762	0.0134864	5.456e-21	433540	0.0552	0.00203745	NR	NR	NR
Type 2 diabetes	rs10830963	G	C	0.421	0.0392207	0.00990719	4.485e-08	433540	0.421	0.000749932	NR	NR	NR
Type 2 diabetes	rs7304270	C	T	0.7614	0.0676586	0.00962678	1.041e-12	421493	0.2386	0.00166326	NR	NR	NR
Type 2 diabetes	rs3751236	G	A	0.6717	0.0676586	0.00962678	6.58e-21	433540	0.3283	0.00201894	NR	NR	NR
Type 2 diabetes	rs80234489	C	A	0.1699	0.10436	0.00927669	4.333e-32	433540	0.1699	0.00307201	NR	NR	NR
Type 2 diabetes	rs77978149	T	C	0.0898	0.076961	0.0143729	5.698e-09	431757	0.0898	0.000968244	NR	NR	NR
Type 2 diabetes	rs2583934	T	G	0.3396	0.0582689	0.00971847	4.952e-16	433540	0.3396	0.00152292	NR	NR	NR
Type 2 diabetes	rs7313668	T	G	0.3742	0.0487902	0.00981192	4.914e-11	433540	0.3742	0.00111489	NR	NR	NR
Type 2 diabetes	rs10860209	C	A	0.589	0.0392207	0.00492955	5.674e-09	433540	0.411	0.000744763	NR	NR	NR
Type 2 diabetes	rs1426371	G	A	0.4911	0.0487902	0.00981192	7.763e-12	433540	0.4911	0.00118986	NR	NR	NR
Type 2 diabetes	rs149212747	A	AC	0.7948	0.0676586	0.00962678	2.07e-11	429007	0.2052	0.00149318	NR	NR	NR
Type 2 diabetes	rs77768175	A	G	0.8068	0.0676586	0.00962678	1.386e-10	426974	0.1932	0.00142708	NR	NR	NR
Type 2 diabetes	rs7307263	G	C	0.4272	0.0392207	0.00990719	3.64e-08	433540	0.4272	0.000752827	NR	NR	NR
Type 2 diabetes	rs111246699	A	G	0.2572	0.0582689	0.00483609	1.536e-15	433540	0.2572	0.00129732	NR	NR	NR
Type 2 diabetes	rs118074491	G	A	0.0323	0.19062	0.0215308	8.833e-20	429007	0.0323	0.0022715	NR	NR	NR
Type 2 diabetes	rs9316706	A	G	0.3505	0.0392207	0.00492955	3.333e-09	433540	0.3505	0.000700371	NR	NR	NR
Type 2 diabetes	rs568052023	C	CA	0.5812	0.0676586	0.00479068	2.621e-22	433540	0.4188	0.00222848	NR	NR	NR
Type 2 diabetes	rs7983505	T	A	0.1572	0.076961	0.0095368	3.224e-18	429007	0.1572	0.00156946	NR	NR	NR
Type 2 diabetes	rs123378	G	A	0.1951	0.0487902	0.00488237	2.221e-10	433540	0.1951	0.000747642	NR	NR	NR
Type 2 diabetes	rs1215468	A	G	0.7185	0.0861777	0.00470238	1.315e-31	433540	0.2815	0.00300417	NR	NR	NR
Type 2 diabetes	rs9515905	A	G	0.831	0.076961	0.0095368	7.236e-18	433540	0.169	0.00166364	NR	NR	NR
Type 2 diabetes	rs12437434	C	T	0.7127	0.0487902	0.00981192	1.017e-09	429007	0.2873	0.000974848	NR	NR	NR
Type 2 diabetes	rs61975988	A	G	0.4569	0.0392207	0.00492955	1.973e-09	433540	0.4569	0.000763417	NR	NR	NR
Type 2 diabetes	rs58524310	G	A	0.3268	0.0487902	0.00981192	8.406e-11	428873	0.3268	0.00104742	NR	NR	NR
Type 2 diabetes	rs73347525	A	G	0.7556	0.0582689	0.00971847	7.46e-11	427090	0.2444	0.001254	NR	NR	NR
Type 2 diabetes	rs55700915	A	G	0.4344	0.0392207	0.00492955	1.496e-08	429007	0.4344	0.000755893	NR	NR	NR
Type 2 diabetes	rs76704029	T	C	0.7322	0.0582689	0.00971847	3.39e-08	332487	0.2678	0.00133151	NR	NR	NR
Type 2 diabetes	rs8043085	T	G	0.4493	0.0487902	0.00488237	2.056e-14	433540	0.4493	0.001178	NR	NR	NR
Type 2 diabetes	rs12907887	C	G	0.229	0.076961	0.0095368	1.741e-20	424340	0.229	0.00209152	NR	NR	NR
Type 2 diabetes	rs149336329	G	T	0.9494	0.10436	0.0187252	1.702e-09	429007	0.0506	0.0010464	NR	NR	NR
Type 2 diabetes	rs8037894	G	C	0.5856	0.076961	0.00474612	7.296e-33	433540	0.4144	0.0028747	NR	NR	NR
Type 2 diabetes	rs4776970	A	T	0.2214	0.0392207	0.00492955	3.41e-08	433540	0.2214	0.000530338	NR	NR	NR
Type 2 diabetes	rs8038760	A	C	0.6081	0.0487902	0.00981192	1.81e-11	433540	0.3919	0.00113461	NR	NR	NR
Type 2 diabetes	rs952472	C	A	0.3949	0.0676586	0.00479068	1.622e-26	433540	0.3949	0.00218772	NR	NR	NR
Type 2 diabetes	rs10852123	A	C	0.201	0.0582689	0.00971847	8.382e-13	429007	0.201	0.00109055	NR	NR	NR
Type 2 diabetes	rs8026714	A	G	0.486	0.0676586	0.00962678	1.061e-22	433540	0.486	0.00228705	NR	NR	NR
Type 2 diabetes	rs61021634	A	G	0.4379	0.0487902	0.00981192	1.407e-11	433540	0.4379	0.00117188	NR	NR	NR
Type 2 diabetes	rs79826452	A	G	0.8904	0.0676586	0.00962678	3.161e-08	433540	0.1096	0.000893454	NR	NR	NR
Type 2 diabetes	rs2240885	A	G	0.4027	0.0392207	0.00492955	2.787e-09	433540	0.4027	0.000740006	NR	NR	NR
Type 2 diabetes	rs117267808	A	G	0.0782	0.10436	0.0139791	4.851e-17	433540	0.0782	0.00157015	NR	NR	NR
Type 2 diabetes	rs1421085	C	T	0.1668	0.131028	0.0090304	1.55e-48	433540	0.1668	0.00477205	NR	NR	NR
Type 2 diabetes	rs12600132	T	C	0.4316	0.0392207	0.00492955	5.949e-09	433540	0.4316	0.000754738	NR	NR	NR
Type 2 diabetes	rs6416749	C	T	0.3746	0.0487902	0.00488237	3.403e-12	427224	0.3746	0.00111537	NR	NR	NR
Type 2 diabetes	rs2925979	T	C	0.3635	0.0392207	0.00492955	1.514e-09	433540	0.3635	0.00071181	NR	NR	NR
Type 2 diabetes	rs186568031	T	C	0.0942	0.113329	0.00919312	8.986e-24	433540	0.0942	0.00219176	NR	NR	NR
Type 2 diabetes	rs7502556	T	C	0.5346	0.0487902	0.00981192	3.793e-11	429007	0.4654	0.00118454	NR	NR	NR
Type 2 diabetes	rs8064454	A	C	0.3049	0.122218	0.00911103	6.465e-61	431757	0.3049	0.00633144	NR	NR	NR
Type 2 diabetes	rs2706710	T	C	0.0813	0.0676586	0.00962678	1.673e-08	429007	0.0813	0.000683819	NR	NR	NR
Type 2 diabetes	rs35559984	CA	C	0.6519	0.0487902	0.00981192	7.876e-09	427090	0.3481	0.00108039	NR	NR	NR
Type 2 diabetes	rs9948462	T	C	0.7048	0.0487902	0.00981192	8.701e-10	433540	0.2952	0.000990551	NR	NR	NR
Type 2 diabetes	rs476828	C	T	0.243	0.0861777	0.00944849	4.81e-27	433540	0.243	0.00273226	NR	NR	NR
Type 2 diabetes	rs12454712	T	C	0.5122	0.0582689	0.00971847	1.402e-15	433540	0.4878	0.00169662	NR	NR	NR
Type 2 diabetes	rs8101064	T	C	0.1277	0.0676586	0.0145092	3.527e-08	429007	0.1277	0.00101984	NR	NR	NR
Type 2 diabetes	rs475002	G	C	0.5184	0.0392207	0.00492955	9.797e-10	419116	0.4816	0.000768091	NR	NR	NR
Type 2 diabetes	rs4804181	A	C	0.5139	0.0392207	0.00492955	1.536e-08	427224	0.4861	0.000768538	NR	NR	NR
Type 2 diabetes	rs145389767	G	A	0.9794	0.198851	0.02573	2.415e-13	398250	0.0206	0.00159556	NR	NR	NR
Type 2 diabetes	rs142395395	A	G	0.9691	0.215111	0.020999	6.949e-23	429007	0.0309	0.0027713	NR	NR	NR
Type 2 diabetes	rs10422861	C	T	0.5358	0.0582689	0.00971847	2.289e-16	424340	0.4642	0.00168893	NR	NR	NR
Type 2 diabetes	rs113036890	CAAAAAAAA	C	0.7313	0.0953102	0.00936181	1.032e-32	427090	0.2687	0.00357003	NR	NR	NR
Type 2 diabetes	rs73085586	G	A	0.6437	0.0392207	0.00492955	1.658e-09	433540	0.3563	0.000705603	NR	NR	NR
Type 2 diabetes	rs12625671	C	T	0.442	0.0676586	0.00962678	2.25e-21	433540	0.442	0.00225805	NR	NR	NR
Type 2 diabetes	rs13040225	A	T	0.5132	0.0487902	0.00488237	1.635e-14	433540	0.4868	0.00118941	NR	NR	NR
Type 2 diabetes	rs6021276	T	C	0.4101	0.0392207	0.00492955	6.662e-10	433540	0.4101	0.000744268	NR	NR	NR
Type 2 diabetes	rs11477757	TC	TCC	0.6687	0.0582689	0.00971847	1.27e-08	241776	0.3313	0.00150438	NR	NR	NR
Type 2 diabetes	rs147413364	T	TA	0.3571	0.0392207	0.00492955	3.379e-08	428559	0.3571	0.000706308	NR	NR	NR
Type 2 diabetes	rs28637892	T	G	0.2153	0.0487902	0.00488237	3.66e-09	383148	0.2153	0.000804345	NR	NR	NR
Type 2 diabetes	rs28691713	C	T	0.5552	0.0676586	0.00962678	1.793e-17	424340	0.4448	0.00226095	0.373259	183	1380.38
Triglyceride	rs662799	A	G	0.73	-0.279	0.012	4.83e-121	18872	0.27	0.0306849	NR	NR	NR
Triglyceride	rs10790162	A	G	0.22	0.211	0.01	1.13e-88	27511	0.22	0.0152796	NR	NR	NR
Triglyceride	rs10790162	A	G	0.22	0.214	0.013	1.65e-64	18252	0.22	0.0157172	NR	NR	NR
Triglyceride	rs662799	A	G	0.72	-0.269	0.016	1.07e-61	9613	0.28	0.029176	NR	NR	NR
Triglyceride	rs780094	T	C	0.52	0.1	0.009	6.67e-30	27670	0.48	0.004992	NR	NR	NR
Triglyceride	rs814295	A	G	0.67	0.105	0.009	3.72e-29	27640	0.33	0.00487525	NR	NR	NR
Triglyceride	rs17482753	T	G	0.11	-0.155	0.014	1.96e-25	25895	0.11	0.0047041	NR	NR	NR
Triglyceride	rs10503669	A	C	0.11	-0.154	0.014	3.65e-25	25801	0.11	0.00464359	NR	NR	NR
Triglyceride	rs814295	A	G	0.67	0.102	0.011	5.15e-20	18381	0.33	0.00460065	NR	NR	NR
Triglyceride	rs10503669	A	C	0.11	-0.16	0.017	1.05e-19	16542	0.11	0.00501248	NR	NR	NR
Triglyceride	rs17482753	T	G	0.11	-0.159	0.017	1.75e-19	16636	0.11	0.00495002	NR	NR	NR
Triglyceride	rs780094	T	C	0.52	0.091	0.01	2.61e-18	18411	0.48	0.00413388	NR	NR	NR
Triglyceride	rs11984636	T	C	0.89	0.165	0.018	3.17e-18	15049	0.11	0.00533066	NR	NR	NR
Triglyceride	rs11984636	T	C	0.89	0.165	0.018	8.4e-18	15049	0.11	0.00533066	NR	NR	NR
Triglyceride	rs13233571	T	C	0.11	-0.115	0.014	5.05e-16	27671	0.11	0.00258946	NR	NR	NR
Triglyceride	rs1178977	A	G	0.89	0.115	0.014	1.89e-15	26182	0.11	0.00258945	NR	NR	NR
Triglyceride	rs995000	T	C	0.19	-0.081	0.011	2.03e-13	27664	0.19	0.00201948	NR	NR	NR
Triglyceride	rs1800588	T	C	0.4	0.084	0.012	5.93e-13	17350	0.4	0.00338688	NR	NR	NR
Triglyceride	rs2954021	A	G	0.43	0.062	0.009	1.75e-12	27663	0.43	0.00188433	NR	NR	NR
Triglyceride	rs1178977	A	G	0.89	0.122	0.018	9.55e-12	16923	0.11	0.00291429	NR	NR	NR
Triglyceride	rs13233571	T	C	0.1	-0.117	0.017	1.51e-11	18412	0.1	0.00246402	NR	NR	NR
Triglyceride	rs995000	T	C	0.18	-0.085	0.013	1.53e-10	18405	0.18	0.00213282	NR	NR	NR
Triglyceride	rs157582	T	C	0.19	0.108	0.017	1.73e-10	12751	0.19	0.00359018	NR	NR	NR
Triglyceride	rs2954021	A	G	0.43	0.06	0.01	1.18e-08	18404	0.43	0.00176472	0.164767	24	151.068
Coronary artery disease	rs2123536	T	C	0.39	1.12	0.0182293	6.83e-11	31508	0.39	0.596844	NR	NR	NR
Coronary artery disease	rs1842896	T	G	0.76	1.14	0.020062	1.26e-11	32979	0.24	0.474094	NR	NR	NR
Coronary artery disease	rs9268402	G	A	0.59	1.16	0.0176002	2.77e-15	28626	0.41	0.651001	NR	NR	NR
Coronary artery disease	rs7136259	T	C	0.39	1.11	0.0160206	5.68e-10	33196	0.39	0.586233	0.0461634	4	401.592
Phosphorus	rs1106357	T	C	0.4538	0.06334	0.007346	6.544e-18	42793	0.4538	0.00198885	NR	NR	NR
Phosphorus	rs4654960	G	T	0.8078	0.05989	0.008703	5.885e-12	42793	0.1922	0.00111377	NR	NR	NR
Phosphorus	rs35716097	T	C	0.357	-0.07311	0.007333	2.047e-23	42793	0.357	0.00245393	NR	NR	NR
Phosphorus	rs73743323	T	C	0.0323	-0.1414	0.01918	1.654e-13	42793	0.0323	0.00124989	NR	NR	NR
Phosphorus	rs17060705	A	G	0.1362	0.05611	0.009874	1.327e-08	42793	0.1362	0.0007408	NR	NR	NR
Phosphorus	rs12368351	A	G	0.216	-0.07202	0.008272	3.14e-18	42793	0.216	0.00175673	NR	NR	NR
Phosphorus	rs728190	C	A	0.8483	0.05211	0.009478	3.838e-08	42793	0.1517	0.000698887	NR	NR	NR
Phosphorus	rs35186465	A	G	0.2712	0.04526	0.007922	1.111e-08	42793	0.2712	0.000809762	0.0108126	8	58.458
C-reactive protein	rs3093059	A	G	0.8378	-0.16	0.019	5.738e-18	10112	0.1622	0.00695763	NR	NR	NR
C-reactive protein	rs2097677	A	G	0.1934	0.104	0.017	1.58e-09	10112	0.1934	0.00337451	NR	NR	NR
C-reactive protein	rs7310409	A	G	0.4723	-0.08	0.014	3.709e-09	10112	0.4723	0.00319018	0.0135223	3	46.1857
Diastolic blood pressure - replication from CKB	rs16998073	A	T	0.600198	-0.079408	0.00439305	3.7e-73	100641	0.399802	0.0030262	NR	NR	NR
Diastolic blood pressure - replication from CKB	rs35125602	G	A	0.722429	0.0508106	0.00481539	1.6e-25	100641	0.277571	0.0010354	NR	NR	NR
Diastolic blood pressure - replication from CKB	rs12231737	C	T	0.7852	0.0522782	0.00542022	1.6e-22	100641	0.2148	0.000921903	NR	NR	NR
Diastolic blood pressure - replication from CKB	rs751985	C	T	0.637666	0.0411837	0.00455847	1.5e-19	100641	0.362334	0.000783759	NR	NR	NR
Diastolic blood pressure - replication from CKB	rs880315	T	C	0.37288	-0.0404898	0.00444691	1.6e-19	100641	0.37288	0.000766728	NR	NR	NR
Diastolic blood pressure - replication from CKB	rs1689040	C	T	0.624596	0.0391314	0.00448156	9e-19	100641	0.375404	0.000718091	NR	NR	NR
Diastolic blood pressure - replication from CKB	rs13394970	T	G	0.757791	0.0442387	0.00505244	1.7e-18	100641	0.242209	0.000718414	NR	NR	NR
Diastolic blood pressure - replication from CKB	rs167479	G	T	0.518015	0.0369092	0.00430508	4.7e-18	100641	0.481985	0.00068026	NR	NR	NR
Diastolic blood pressure - replication from CKB	rs6583939	A	T	0.384336	-0.0396599	0.00485993	8e-17	100641	0.384336	0.000744368	NR	NR	NR
Diastolic blood pressure - replication from CKB	rs9391855	C	T	0.780201	0.0425063	0.00521646	2.7e-16	100641	0.219799	0.000619682	NR	NR	NR
Diastolic blood pressure - replication from CKB	rs10477399	G	A	0.769279	0.0406558	0.00529925	5.6e-15	100641	0.230721	0.00058674	NR	NR	NR
Diastolic blood pressure - replication from CKB	rs3790604	C	A	0.696986	-0.0357624	0.00473818	1.8e-14	100641	0.303014	0.00054022	NR	NR	NR
Diastolic blood pressure - replication from CKB	rs28497862	G	T	0.703893	0.035708	0.00476321	2.2e-14	100641	0.296107	0.000531517	NR	NR	NR
Diastolic blood pressure - replication from CKB	rs10194493	T	C	0.580649	0.032876	0.00440708	9.7e-14	100641	0.419351	0.000526357	NR	NR	NR
Diastolic blood pressure - replication from CKB	rs143448786	A	C	0.431142	0.0324178	0.00449591	1.8e-13	100641	0.431142	0.000515491	NR	NR	NR
Diastolic blood pressure - replication from CKB	rs7928576	C	T	0.507775	-0.0305682	0.00433076	1e-12	100641	0.492225	0.000467094	NR	NR	NR
Diastolic blood pressure - replication from CKB	rs1801133	G	A	0.56004	-0.0306642	0.00450964	4.3e-12	100641	0.43996	0.000463368	NR	NR	NR
Diastolic blood pressure - replication from CKB	rs7131442	A	T	0.738322	-0.0344534	0.00497601	6.2e-12	100641	0.261678	0.000458677	NR	NR	NR
Diastolic blood pressure - replication from CKB	rs1173768	T	C	0.3435	-0.0314794	0.00455967	7.5e-12	100641	0.3435	0.000446935	NR	NR	NR
Diastolic blood pressure - replication from CKB	rs17062109	C	T	0.810366	-0.0371781	0.005505	1.3e-11	100641	0.189634	0.000424817	NR	NR	NR
Diastolic blood pressure - replication from CKB	rs760077	A	T	0.181064	0.0370687	0.00563432	2.1e-11	100641	0.181064	0.000407498	NR	NR	NR
Diastolic blood pressure - replication from CKB	rs17053168	T	G	0.722045	-0.0317891	0.00483258	2.3e-11	100641	0.277955	0.000405625	NR	NR	NR
Diastolic blood pressure - replication from CKB	rs7436887	A	C	0.668378	0.0311418	0.00471618	1e-10	100641	0.331622	0.000429914	NR	NR	NR
Diastolic blood pressure - replication from CKB	rs62434125	T	C	0.936569	0.055374	0.00888285	1.4e-10	100641	0.063431	0.00036432	NR	NR	NR
Diastolic blood pressure - replication from CKB	rs7653784	T	C	0.343888	0.0306614	0.00474803	1.5e-10	100641	0.343888	0.000424236	NR	NR	NR
Diastolic blood pressure - replication from CKB	rs360156	T	C	0.579206	-0.027925	0.00438496	2.5e-10	100641	0.420794	0.000380119	NR	NR	NR
Diastolic blood pressure - replication from CKB	rs13139571	C	A	0.807126	0.0340327	0.00546087	3.7e-10	100641	0.192874	0.000360611	NR	NR	NR
Diastolic blood pressure - replication from CKB	rs13198983	G	A	0.55026	-0.0279865	0.00452033	4.6e-10	100641	0.44974	0.000387664	NR	NR	NR
Diastolic blood pressure - replication from CKB	rs592373	G	A	0.213331	-0.0327792	0.005301	4.8e-10	100641	0.213331	0.00036064	NR	NR	NR
Diastolic blood pressure - replication from CKB	rs1438065	G	A	0.569129	-0.028197	0.00443708	5.8e-10	100641	0.430871	0.000389935	NR	NR	NR
Diastolic blood pressure - replication from CKB	rs6585253	A	G	0.848045	-0.0372988	0.00602048	7.7e-10	100641	0.151955	0.000358553	NR	NR	NR
Diastolic blood pressure - replication from CKB	rs9411476	G	A	0.808696	0.0335943	0.00558913	9.8e-10	100641	0.191304	0.000349198	NR	NR	NR
Diastolic blood pressure - replication from CKB	rs7567207	A	G	0.719599	0.0306637	0.00486377	1e-09	100641	0.280401	0.000379444	NR	NR	NR
Diastolic blood pressure - replication from CKB	rs11067762	G	A	0.610566	0.0280619	0.00458993	1.2e-09	100641	0.389434	0.00037448	NR	NR	NR
Diastolic blood pressure - replication from CKB	rs11669463	T	C	0.637086	-0.027223	0.00454269	1.2e-09	100641	0.362914	0.000342691	NR	NR	NR
Diastolic blood pressure - replication from CKB	rs4625550	A	C	0.477343	-0.0260398	0.00435785	1.6e-09	100641	0.477343	0.000338339	NR	NR	NR
Diastolic blood pressure - replication from CKB	rs2161825	T	C	0.265876	0.0307442	0.00502085	1.7e-09	100641	0.265876	0.000368982	NR	NR	NR
Diastolic blood pressure - replication from CKB	rs1887320	G	A	0.464085	-0.0249107	0.0043255	4.4e-09	100641	0.464085	0.00030867	NR	NR	NR
Diastolic blood pressure - replication from CKB	rs1347346	C	T	0.125049	0.0383545	0.00659931	6.7e-09	100641	0.125049	0.000321904	NR	NR	NR
Diastolic blood pressure - replication from CKB	rs12633990	C	A	0.732635	0.0297856	0.00501911	7e-09	100641	0.267365	0.000347563	NR	NR	NR
Diastolic blood pressure - replication from CKB	rs6013195	T	C	0.540434	-0.0269047	0.00450669	7.9e-09	100641	0.459566	0.000359564	NR	NR	NR
Diastolic blood pressure - replication from CKB	rs333947	G	A	0.715215	0.0278214	0.0047597	8.2e-09	100641	0.284785	0.000315313	NR	NR	NR
Diastolic blood pressure - replication from CKB	rs439303	G	A	0.829319	-0.0325666	0.00574136	1.1e-08	100641	0.170681	0.000300249	NR	NR	NR
Diastolic blood pressure - replication from CKB	rs9572790	T	A	0.160922	-0.0348571	0.00603477	1.2e-08	100641	0.160922	0.000328118	NR	NR	NR
Diastolic blood pressure - replication from CKB	rs7631972	T	C	0.887862	-0.0399161	0.00708094	1.7e-08	100641	0.112138	0.000317266	NR	NR	NR
Diastolic blood pressure - replication from CKB	rs189509179	C	G	0.89328	0.0387326	0.00716523	2e-08	100641	0.10672	0.000286034	NR	NR	NR
Diastolic blood pressure - replication from CKB	rs7309974	G	A	0.676989	0.0263455	0.00473972	2.3e-08	100641	0.323011	0.000303559	NR	NR	NR
Diastolic blood pressure - replication from CKB	rs199987302	G	A	0.734353	-0.0268159	0.00490373	2.6e-08	100641	0.265647	0.00028056	NR	NR	NR
Diastolic blood pressure - replication from CKB	rs74045988	C	T	0.94734	-0.0575371	0.0107217	3e-08	100641	0.05266	0.000330303	NR	NR	NR
Diastolic blood pressure - replication from CKB	rs11632414	A	G	0.841136	0.0319483	0.00598297	3.7e-08	100641	0.158864	0.000272783	NR	NR	NR
Diastolic blood pressure - replication from CKB	rs11856441	T	G	0.40013	-0.0239872	0.00443144	3.9e-08	100641	0.40013	0.000276215	NR	NR	NR
Diastolic blood pressure - replication from CKB	rs938366	T	C	0.564051	-0.0240792	0.00440043	4.6e-08	100641	0.435949	0.000285146	0.0260315	53	50.7248
Hypertension - replication from CKB	rs12509595	C	T	0.39989	0.170862	0.0107355	4.93766e-57	100641	0.39989	0.0140118	NR	NR	NR
Hypertension - replication from CKB	rs17878846	T	A	0.281289	-0.127962	0.0116815	6.34364e-28	100641	0.281289	0.00662059	NR	NR	NR
Hypertension - replication from CKB	rs880315	C	T	0.62712	0.0984471	0.0108264	9.60939e-20	100641	0.37288	0.00453269	NR	NR	NR
Hypertension - replication from CKB	rs736699	G	A	0.239997	-0.109233	0.0123355	8.35303e-19	100641	0.239997	0.00435273	NR	NR	NR
Hypertension - replication from CKB	rs3891783	G	C	0.568038	-0.0878567	0.0106732	1.84863e-16	100641	0.431962	0.00378794	NR	NR	NR
Hypertension - replication from CKB	rs11105365	C	G	0.611538	0.0869161	0.0109087	1.61752e-15	100641	0.388462	0.00358924	NR	NR	NR
Hypertension - replication from CKB	rs167479	T	G	0.481985	-0.0801782	0.0104675	1.8627e-14	100641	0.481985	0.0032101	NR	NR	NR
Hypertension - replication from CKB	rs6676150	C	G	0.161571	0.103478	0.0144462	7.89369e-13	100641	0.161571	0.00290105	NR	NR	NR
Hypertension - replication from CKB	rs35593046	T	G	0.517577	-0.0749005	0.0109502	7.91215e-12	100641	0.482423	0.00280158	NR	NR	NR
Hypertension - replication from CKB	rs11066015	A	G	0.209606	-0.0875864	0.0130115	1.67967e-11	100641	0.209606	0.00254186	NR	NR	NR
Hypertension - replication from CKB	rs3790604	A	C	0.303014	0.0752794	0.0115367	6.79123e-11	100641	0.303014	0.00239369	NR	NR	NR
Hypertension - replication from CKB	rs751985	T	C	0.362334	-0.0714148	0.0110979	1.23462e-10	100641	0.362334	0.00235673	NR	NR	NR
Hypertension - replication from CKB	rs79201878	T	A	0.344172	-0.0733376	0.0114001	1.25038e-10	100641	0.344172	0.002428	NR	NR	NR
Hypertension - replication from CKB	rs11713101	T	C	0.340885	0.0700407	0.0111042	2.83388e-10	100641	0.340885	0.00220445	NR	NR	NR
Hypertension - replication from CKB	rs7928871	T	G	0.495583	0.06689	0.0106166	2.96718e-10	100641	0.495583	0.00223696	NR	NR	NR
Hypertension - replication from CKB	rs2643826	T	C	0.316583	0.0726968	0.0116482	4.34642e-10	100641	0.316583	0.00228683	NR	NR	NR
Hypertension - replication from CKB	rs569550	G	T	0.731323	0.0731735	0.0119977	1.0676e-09	100641	0.268677	0.00210415	NR	NR	NR
Hypertension - replication from CKB	rs17033388	C	T	0.53047	0.0631616	0.0104788	1.66459e-09	100641	0.46953	0.00198729	NR	NR	NR
Hypertension - replication from CKB	rs2302061	C	G	0.294378	0.0688668	0.0114856	2.02339e-09	100641	0.294378	0.00197028	NR	NR	NR
Hypertension - replication from CKB	rs17149944	A	G	0.518146	0.0634577	0.0106658	2.68734e-09	100641	0.481854	0.00201079	NR	NR	NR
Hypertension - replication from CKB	rs11721038	C	T	0.156531	-0.0869229	0.0146104	2.69138e-09	100641	0.156531	0.00199511	NR	NR	NR
Hypertension - replication from CKB	rs79144389	A	G	0.479514	-0.0686599	0.011804	6.0029e-09	100641	0.479514	0.00235314	NR	NR	NR
Hypertension - replication from CKB	rs12050950	T	C	0.388393	-0.0622518	0.0108801	1.05515e-08	100641	0.388393	0.0018411	NR	NR	NR
Hypertension - replication from CKB	rs67913572	A	G	0.198368	0.077474	0.0135458	1.06892e-08	100641	0.198368	0.00190892	NR	NR	NR
Hypertension - replication from CKB	rs11196563	A	G	0.156455	0.0826354	0.0145968	1.50309e-08	100641	0.156455	0.00180243	NR	NR	NR
Hypertension - replication from CKB	rs4516957	A	G	0.490628	0.0592787	0.0104982	1.63699e-08	100641	0.490628	0.00175636	NR	NR	NR
Hypertension - replication from CKB	rs16854251	A	C	0.111933	0.0922753	0.0165549	2.49093e-08	100641	0.111933	0.00169279	NR	NR	NR
Hypertension - replication from CKB	rs13009997	T	C	0.368416	-0.0604162	0.0109008	2.98414e-08	100641	0.368416	0.00169866	NR	NR	NR
Hypertension - replication from CKB	rs2423512	C	A	0.475298	-0.0580992	0.0105038	3.17963e-08	100641	0.475298	0.00168364	0.0870609	29	330.848
Pulse pressure - replication from CKB	rs11725926	T	C	0.814857	0.0476273	0.0056411	1.3e-16	100641	0.185143	0.000684431	NR	NR	NR
Pulse pressure - replication from CKB	rs72841270	T	G	0.722305	0.0403809	0.00486888	1.3e-16	100641	0.277695	0.000654139	NR	NR	NR
Pulse pressure - replication from CKB	rs1117457	G	A	0.240622	0.0398861	0.00509696	4.5e-15	100641	0.240622	0.000581387	NR	NR	NR
Pulse pressure - replication from CKB	rs55678414	T	G	0.709262	-0.0373868	0.00478978	5.1e-15	100641	0.290738	0.000576468	NR	NR	NR
Pulse pressure - replication from CKB	rs2074633	T	C	0.662275	-0.0347215	0.00459432	3.3e-14	100641	0.337725	0.000539297	NR	NR	NR
Pulse pressure - replication from CKB	rs12509595	T	C	0.60011	-0.0326723	0.00445583	2.2e-13	100641	0.39989	0.000512344	NR	NR	NR
Pulse pressure - replication from CKB	rs1401982	G	A	0.375611	-0.0326271	0.00451675	9.6e-13	100641	0.375611	0.000499321	NR	NR	NR
Pulse pressure - replication from CKB	rs2392929	T	G	0.864722	-0.0442529	0.00636574	1.9e-12	100641	0.135278	0.00045816	NR	NR	NR
Pulse pressure - replication from CKB	rs9847595	C	T	0.789947	-0.0374624	0.00536637	4.2e-12	100641	0.210053	0.000465746	NR	NR	NR
Pulse pressure - replication from CKB	rs11694327	T	C	0.286235	-0.0334185	0.00481715	9.1e-12	100641	0.286235	0.000456334	NR	NR	NR
Pulse pressure - replication from CKB	rs2289123	G	T	0.470194	-0.0307081	0.00458989	1.4e-11	100641	0.470194	0.000469817	NR	NR	NR
Pulse pressure - replication from CKB	rs4269288	A	C	0.608972	0.0289366	0.00460758	5.3e-10	100641	0.391028	0.000398776	NR	NR	NR
Pulse pressure - replication from CKB	rs10052206	A	C	0.393796	-0.0274471	0.00447903	6.4e-10	100641	0.393796	0.000359677	NR	NR	NR
Pulse pressure - replication from CKB	rs7080472	G	T	0.43337	0.0275495	0.00444768	6.9e-10	100641	0.43337	0.000372748	NR	NR	NR
Pulse pressure - replication from CKB	rs312487	T	C	0.449498	0.0276169	0.00454034	1.5e-09	100641	0.449498	0.000377456	NR	NR	NR
Pulse pressure - replication from CKB	rs4355095	C	T	0.481475	0.0268085	0.00450844	3.7e-09	100641	0.481475	0.000358855	NR	NR	NR
Pulse pressure - replication from CKB	rs373028494	G	C	0.666998	-0.0278164	0.0047193	5.2e-09	100641	0.333002	0.000343719	NR	NR	NR
Pulse pressure - replication from CKB	rs16849273	A	G	0.638631	0.0261014	0.00453122	1e-08	100641	0.361369	0.000314455	NR	NR	NR
Pulse pressure - replication from CKB	rs16988381	C	A	0.932751	-0.0495242	0.00876716	1.4e-08	100641	0.067249	0.000307693	NR	NR	NR
Pulse pressure - replication from CKB	rs8050136	C	A	0.87681	-0.0368479	0.00662478	1.7e-08	100641	0.12319	0.000293317	NR	NR	NR
Pulse pressure - replication from CKB	rs3745292	A	G	0.552182	0.0241345	0.00442059	3.7e-08	100641	0.447818	0.000288066	NR	NR	NR
Pulse pressure - replication from CKB	rs28427409	C	T	0.66569	-0.0256145	0.00471873	3.9e-08	100641	0.33431	0.000292028	NR	NR	NR
Pulse pressure - replication from CKB	rs72794175	G	C	0.796291	0.0305882	0.00548987	4.1e-08	100641	0.203709	0.000303542	NR	NR	NR
Pulse pressure - replication from CKB	rs12298835	T	C	0.305316	-0.0265719	0.00484026	4.4e-08	100641	0.305316	0.00029951	0.0102073	25	41.5039
Systolic blood pressure - replication from CKB	rs12509595	T	C	0.60011	-0.0636297	0.004395	4.3e-48	100641	0.39989	0.00194322	NR	NR	NR
Systolic blood pressure - replication from CKB	rs72841270	T	G	0.722305	0.0545555	0.00480292	5.8e-30	100641	0.277695	0.00119397	NR	NR	NR
Systolic blood pressure - replication from CKB	rs1689040	C	T	0.624596	0.0430542	0.00445972	3.8e-22	100641	0.375404	0.000869279	NR	NR	NR
Systolic blood pressure - replication from CKB	rs1275986	C	A	0.760061	0.0468803	0.00505163	1.3e-20	100641	0.239939	0.000801605	NR	NR	NR
Systolic blood pressure - replication from CKB	rs7080472	G	T	0.43337	0.0375039	0.00438745	2e-17	100641	0.43337	0.000690783	NR	NR	NR
Systolic blood pressure - replication from CKB	rs880315	T	C	0.37288	-0.0372324	0.00442723	4.8e-17	100641	0.37288	0.000648322	NR	NR	NR
Systolic blood pressure - replication from CKB	rs16849273	A	G	0.638631	0.03512	0.00446818	6.3e-15	100641	0.361369	0.000569298	NR	NR	NR
Systolic blood pressure - replication from CKB	rs751985	C	T	0.637666	0.0352716	0.00453586	7.8e-15	100641	0.362334	0.000574889	NR	NR	NR
Systolic blood pressure - replication from CKB	rs312487	T	C	0.449498	0.0337456	0.00447681	3.6e-14	100641	0.449498	0.000563573	NR	NR	NR
Systolic blood pressure - replication from CKB	rs760077	A	T	0.181064	0.0378505	0.00560934	7.5e-12	100641	0.181064	0.000424868	NR	NR	NR
Systolic blood pressure - replication from CKB	rs6886162	A	G	0.438484	-0.0304324	0.00444937	8e-12	100641	0.438484	0.000456057	NR	NR	NR
Systolic blood pressure - replication from CKB	rs28615142	T	C	0.680706	0.0313801	0.00464116	1.2e-11	100641	0.319294	0.000428044	NR	NR	NR
Systolic blood pressure - replication from CKB	rs9874200	T	C	0.889809	-0.047651	0.00714078	2.6e-11	100641	0.110191	0.000445263	NR	NR	NR
Systolic blood pressure - replication from CKB	rs55678414	T	G	0.709262	-0.0309681	0.00472552	2.9e-11	100641	0.290738	0.000395519	NR	NR	NR
Systolic blood pressure - replication from CKB	rs6717108	T	C	0.471333	0.0290877	0.00443695	7.9e-11	100641	0.471333	0.000421655	NR	NR	NR
Systolic blood pressure - replication from CKB	rs167479	G	T	0.518015	0.0276581	0.00428261	8.2e-11	100641	0.481985	0.00038199	NR	NR	NR
Systolic blood pressure - replication from CKB	rs7928576	C	T	0.507775	-0.0276061	0.00430926	8.5e-11	100641	0.492225	0.000380956	NR	NR	NR
Systolic blood pressure - replication from CKB	rs7131442	A	T	0.738322	-0.0324017	0.00495133	8.9e-11	100641	0.261678	0.000405675	NR	NR	NR
Systolic blood pressure - replication from CKB	rs11642015	C	T	0.874882	-0.0407453	0.00652239	4e-10	100641	0.125118	0.000363459	NR	NR	NR
Systolic blood pressure - replication from CKB	rs1177764	C	G	0.339696	-0.0284861	0.00454479	4.1e-10	100641	0.339696	0.000364025	NR	NR	NR
Systolic blood pressure - replication from CKB	rs6126240	C	G	0.708954	-0.0314705	0.00509037	8.6e-10	100641	0.291046	0.000408712	NR	NR	NR
Systolic blood pressure - replication from CKB	rs9847595	C	T	0.789947	-0.0320862	0.00529128	1.2e-09	100641	0.210053	0.00034166	NR	NR	NR
Systolic blood pressure - replication from CKB	rs2391397	T	G	0.422175	-0.0263172	0.00440484	1.2e-09	100641	0.422175	0.000337908	NR	NR	NR
Systolic blood pressure - replication from CKB	rs9404989	G	T	0.761017	0.0295884	0.00500254	1.4e-09	100641	0.238983	0.000318445	NR	NR	NR
Systolic blood pressure - replication from CKB	rs12037987	T	C	0.696103	-0.0272517	0.00466063	1.6e-09	100641	0.303897	0.000314208	NR	NR	NR
Systolic blood pressure - replication from CKB	rs66561220	T	C	0.552763	0.0260039	0.00434299	2.9e-09	100641	0.447237	0.000334336	NR	NR	NR
Systolic blood pressure - replication from CKB	rs56119815	A	G	0.443852	0.0257258	0.00434683	3.1e-09	100641	0.443852	0.000326735	NR	NR	NR
Systolic blood pressure - replication from CKB	rs6585252	C	G	0.848082	-0.0358229	0.00599162	4.4e-09	100641	0.151918	0.000330673	NR	NR	NR
Systolic blood pressure - replication from CKB	rs2392929	T	G	0.864722	-0.0362123	0.00627923	5.6e-09	100641	0.135278	0.000306793	NR	NR	NR
Systolic blood pressure - replication from CKB	rs6032919	T	G	0.516913	0.0246655	0.00431564	6.3e-09	100641	0.483087	0.000303846	NR	NR	NR
Systolic blood pressure - replication from CKB	rs10774792	T	C	0.393326	-0.0247548	0.00439099	6.6e-09	100641	0.393326	0.000292454	NR	NR	NR
Systolic blood pressure - replication from CKB	rs7255165	C	T	0.926784	-0.0490384	0.00822298	8.5e-09	100641	0.073216	0.000326352	NR	NR	NR
Systolic blood pressure - replication from CKB	rs56137247	C	A	0.548589	-0.0247475	0.00431852	9.7e-09	100641	0.451411	0.000303327	NR	NR	NR
Systolic blood pressure - replication from CKB	rs11154369	A	C	0.509791	-0.0243903	0.00431535	1.2e-08	100641	0.490209	0.00029733	NR	NR	NR
Systolic blood pressure - replication from CKB	rs17010957	T	C	0.829161	-0.0323048	0.00592348	1.3e-08	100641	0.170839	0.000295657	NR	NR	NR
Systolic blood pressure - replication from CKB	rs4687588	G	C	0.667443	0.0257912	0.00462523	1.4e-08	100641	0.332557	0.000295292	NR	NR	NR
Systolic blood pressure - replication from CKB	rs4980379	C	T	0.329316	-0.025587	0.00460096	2.1e-08	100641	0.329316	0.000289202	NR	NR	NR
Systolic blood pressure - replication from CKB	rs75940042	G	A	0.763734	0.0300505	0.00521068	2.8e-08	100641	0.236266	0.000325895	NR	NR	NR
Systolic blood pressure - replication from CKB	rs61777147	T	C	0.7419	-0.0283074	0.00509675	3.2e-08	100641	0.2581	0.000306877	NR	NR	NR
Systolic blood pressure - replication from CKB	rs11249240	G	A	0.594219	0.0243915	0.00442523	3.5e-08	100641	0.405781	0.00028691	NR	NR	NR
Systolic blood pressure - replication from CKB	rs17080091	C	T	0.936382	0.046108	0.00882394	4.1e-08	100641	0.063618	0.000253289	NR	NR	NR
Systolic blood pressure - replication from CKB	rs360156	T	C	0.579206	-0.0238953	0.00436318	4.1e-08	100641	0.420794	0.000278329	0.0191967	43	45.789

## Sheet: TableS4.Outcome-info
Table S4. Demographics of CKD outcomes used in this study.
Trait_name	Definition of CKD patients	Population	N_case	N_control	Sample_size	Consortium	PMID/Study	Average_age	% female	mean_eGFR	SD_eGFR	% of diabetes patients	% of diabetes patients in CKD patients
Chronic kidney disease	ICD10 code N18	European	6985	454323	461308	UKBB	SAIGE	56.5	0.542	90.9	13.1172	0.052	0.138
Chronic kidney disease	ICD10 code N18	European	3292	64476	67768	HUNT study	New GWAS	47.94	0.529861	95.99	19.4	0.0491343	0.169142
Chronic kidney disease	eGFR < 60	European	41395	439303	480698	CKDGen	31152163	54	0.5	89	16.3898	0.087	0.110723
Chronic kidney disease	ICD10 code N18	East Asian	461	94887	95348	China Kadoorie Biobank	New GWAS from CKB	53.7	0.572	-	-	0.067	0.236
Chronic kidney disease	eGFR < 60 or presence of urine abnormality	East Asian	4046	9423	13469	J-Kidney-Biobank/ToMMo	New GWAS from GRIFIN_NEPH	63.1528	0.576286	71.4817	16.7262	0.0732052	0.135
Chronic kidney disease	eGFR < 60	East Asian	8586	133808	142394	BioBank Japan	28189464, 28190657	62.9	0.451	73.9	13.2	0.102	0.158
eGFR	-	European	-	-	464207	UKBB	New GWAS	56.5	0.542	90.9	13.1	0.052	-
eGFR	-	European	-	-	67768	HUNT study	New GWAS	47.7	0.533	100.7	19.4	0.049	-
eGFR	-	European	-	-	567460	CKDGen	31152163	54	0.5	89	16.4	0.085	-
eGFR	-	East Asian	-	-	143658	BioBank Japan	29403010	62.9	0.451	73.9	13.2	0.102	-
Diabetic retinopathy (positive control)	-	European	1339	396859	398198	UKBB-SAIGE	30104761	56.5	0.542	90.9	13.1172	0.052	-

## Sheet: TableS5.Euro-ins-inEAs
Table S5. The SNP association information of European SBP, DBP and HDL-C associated SNPs in Biobank Japan.
Phenotype	SNP	Effect_allele	Other_allele	Effect_allele_frequency	Beta	Se	P	N	Maf	r2	Sum	N_SNPs	F-statistics
Systolic blood pressure	rs3737801	G	C	0.2522	-0.01809	0.00476	0.0001441	136597	0.2522	0.000123435	NR	NR	NR
Systolic blood pressure	rs33996239	T	C	0.1015	-0.02385	0.006718	0.0003851	136597	0.1015	0.000103751	NR	NR	NR
Systolic blood pressure	rs55732192	T	G	0.1122	-0.0171	0.006045	0.004675	136597	0.1122	5.82546e-05	NR	NR	NR
Systolic blood pressure	rs1044822	T	C	0.0723	-0.01897	0.007333	0.009688	136597	0.0723	4.82737e-05	NR	NR	NR
Systolic blood pressure	rs78151625	C	T	0.2265	0.01379	0.004546	0.002419	136597	0.2265	6.66326e-05	NR	NR	NR
Systolic blood pressure	rs7439567	T	C	0.4285	0.01289	0.003995	0.001254	136597	0.4285	8.13772e-05	NR	NR	NR
Systolic blood pressure	rs10069690	T	C	0.2411	0.0156	0.00445	0.0004569	136597	0.2411	8.90555e-05	NR	NR	NR
Systolic blood pressure	rs1405349	T	C	0.6405	0.01532	0.003945	0.0001029	136597	0.3595	0.000108085	NR	NR	NR
Systolic blood pressure	rs4129585	C	A	0.8042	-0.01412	0.004771	0.003083	136597	0.1958	6.27879e-05	NR	NR	NR
Systolic blood pressure	rs1133400	G	A	0.2944	0.01245	0.004192	0.00299	136597	0.2944	6.43969e-05	NR	NR	NR
Systolic blood pressure	rs67976715	C	G	0.1414	0.01426	0.005445	0.00881	136597	0.1414	4.93753e-05	NR	NR	NR
Systolic blood pressure	rs7128707	A	T	0.4846	-0.01301	0.00379	0.0005975	136597	0.4846	8.45498e-05	NR	NR	NR
Systolic blood pressure	rs1076485	T	C	0.5606	0.0114	0.003815	0.002793	136597	0.4394	6.40255e-05	NR	NR	NR
Systolic blood pressure	rs2024385	A	T	0.4925	-0.01831	0.003829	1.741e-06	136597	0.4925	0.00016759	NR	NR	NR
Systolic blood pressure	rs606950	A	G	0.8459	0.017	0.005669	0.002714	136597	0.1541	7.53441e-05	NR	NR	NR
Systolic blood pressure	rs6540125	G	T	0.5386	-0.0113	0.003812	0.00303	136597	0.4614	6.34645e-05	NR	NR	NR
Systolic blood pressure	rs4480845	C	T	0.2769	0.0116	0.00444	0.009017	136597	0.2769	5.38849e-05	NR	NR	NR
Systolic blood pressure	rs4925159	A	G	0.3066	0.01311	0.004112	0.001434	136597	0.3066	7.30788e-05	NR	NR	NR
Systolic blood pressure	rs1036902	C	T	0.149	0.01476	0.005301	0.005357	136597	0.149	5.52483e-05	NR	NR	NR
Systolic blood pressure	rs34413141	A	T	0.3293	-0.02358	0.004023	4.604e-09	136597	0.3293	0.000245605	NR	NR	NR
Systolic blood pressure	rs10048404	T	C	0.2502	-0.01691	0.004437	0.0001383	136597	0.2502	0.000107288	NR	NR	NR
Systolic blood pressure	rs2613765	A	G	0.7468	-0.01205	0.00442	0.006397	136597	0.2532	5.49126e-05	NR	NR	NR
Systolic blood pressure	rs10409243	T	C	0.2465	-0.01569	0.004386	0.0003462	136597	0.2465	9.14484e-05	NR	NR	NR
Systolic blood pressure	rs6021247	A	G	0.5845	0.0179	0.003835	3.059e-06	136597	0.4155	0.000155629	0.00214749	24	12.2466
Diastolic blood pressure	rs12078697	C	G	0.0949	-0.01718	0.006492	0.00813	136615	0.0949	5.07036e-05	NR	NR	NR
Diastolic blood pressure	rs2171690	C	T	0.3978	-0.01025	0.003874	0.008116	136615	0.3978	5.03365e-05	NR	NR	NR
Diastolic blood pressure	rs7524019	T	C	0.707	0.015	0.004919	0.002295	136615	0.293	9.32179e-05	NR	NR	NR
Diastolic blood pressure	rs113134141	G	A	0.1591	0.01987	0.005158	0.0001176	136615	0.1591	0.000105643	NR	NR	NR
Diastolic blood pressure	rs28667801	T	A	0.5632	0.01053	0.003971	0.008032	136615	0.4368	5.45547e-05	NR	NR	NR
Diastolic blood pressure	rs1848510	A	G	0.6332	0.01037	0.003943	0.008553	136615	0.3668	4.99526e-05	NR	NR	NR
Diastolic blood pressure	rs342989	G	A	0.6736	-0.0104	0.004031	0.009896	136615	0.3264	4.75608e-05	NR	NR	NR
Diastolic blood pressure	rs2222544	C	T	0.3181	0.01336	0.004126	0.001202	136615	0.3181	7.74332e-05	NR	NR	NR
Diastolic blood pressure	rs75902664	G	A	0.1022	0.02927	0.006743	1.42e-05	136615	0.1022	0.000157219	NR	NR	NR
Diastolic blood pressure	rs62503324	T	C	0.6539	0.01287	0.004015	0.00135	136615	0.3461	7.49722e-05	NR	NR	NR
Diastolic blood pressure	rs13270541	A	G	0.3984	0.01424	0.003872	0.0002362	136615	0.3984	9.72024e-05	NR	NR	NR
Diastolic blood pressure	rs7043304	T	C	0.9199	0.02435	0.006967	0.0004744	136615	0.0801	8.73778e-05	NR	NR	NR
Diastolic blood pressure	rs10761530	C	T	0.5816	-0.01332	0.003826	0.0004982	136615	0.4184	8.63484e-05	NR	NR	NR
Diastolic blood pressure	rs360153	C	T	0.3806	0.01968	0.003904	4.592e-07	136615	0.3806	0.000182608	NR	NR	NR
Diastolic blood pressure	rs3782480	T	G	0.2878	0.01404	0.004206	0.0008459	136615	0.2878	8.08085e-05	NR	NR	NR
Diastolic blood pressure	rs55641580	T	C	0.1058	0.01608	0.00622	0.009729	136615	0.1058	4.89241e-05	NR	NR	NR
Diastolic blood pressure	rs2273171	C	T	0.4002	0.01147	0.003863	0.002979	136615	0.4002	6.31597e-05	NR	NR	NR
Diastolic blood pressure	rs2925345	C	T	0.6692	-0.01288	0.004203	0.002184	136615	0.3308	7.34485e-05	NR	NR	NR
Diastolic blood pressure	rs61653296	G	A	0.3922	0.0134	0.003889	0.0005697	136615	0.3922	8.56067e-05	NR	NR	NR
Diastolic blood pressure	rs10468291	A	C	0.7239	-0.01104	0.004238	0.009202	136615	0.2761	4.87207e-05	NR	NR	NR
Diastolic blood pressure	rs10164193	G	T	0.0579	0.02435	0.0081	0.002649	136615	0.0579	6.4685e-05	0.00168048	21	10.949
High density lipoprotein cholesterol	rs4660293	G	A	0.1598	-0.0354	0.007084	5.821e-07	70657	0.1598	0.000336508	NR	NR	NR
High density lipoprotein cholesterol	rs4847399	A	G	0.6354	-0.03043	0.005423	2.01e-08	70657	0.3646	0.00042904	NR	NR	NR
High density lipoprotein cholesterol	rs12740374	T	G	0.0719	0.0302	0.01021	0.003101	70657	0.0719	0.000121722	NR	NR	NR
High density lipoprotein cholesterol	rs646776	T	C	0.9279	-0.03	0.01029	0.003563	70657	0.0721	0.000120423	NR	NR	NR
High density lipoprotein cholesterol	rs4650994	A	G	0.4626	-0.02187	0.00524	2.991e-05	70657	0.4626	0.00023781	NR	NR	NR
High density lipoprotein cholesterol	rs1689800	G	A	0.2588	-0.02752	0.005983	4.22e-06	70657	0.2588	0.000290554	NR	NR	NR
High density lipoprotein cholesterol	rs4846914	A	G	0.2136	0.03442	0.006435	8.871e-08	70657	0.2136	0.000398012	NR	NR	NR
High density lipoprotein cholesterol	rs10489615	G	A	0.2688	0.02467	0.005889	2.801e-05	70657	0.2688	0.00023924	NR	NR	NR
High density lipoprotein cholesterol	rs11553746	T	C	0.2155	0.02151	0.006362	0.0007227	70657	0.2155	0.000156441	NR	NR	NR
High density lipoprotein cholesterol	rs676210	A	G	0.734	0.02337	0.0059	7.471e-05	70657	0.266	0.000213268	NR	NR	NR
High density lipoprotein cholesterol	rs6762477	A	G	0.8544	0.02323	0.007514	0.001992	70657	0.1456	0.000134261	NR	NR	NR
High density lipoprotein cholesterol	rs459193	G	A	0.4666	-0.01863	0.005257	0.0003941	70657	0.4666	0.000172764	NR	NR	NR
High density lipoprotein cholesterol	rs28932178	C	T	0.4927	0.02417	0.005213	3.534e-06	70657	0.4927	0.000292032	NR	NR	NR
High density lipoprotein cholesterol	rs11755393	G	A	0.3241	-0.0164	0.005577	0.003277	70657	0.3241	0.000117836	NR	NR	NR
High density lipoprotein cholesterol	rs998584	A	C	0.5454	-0.03223	0.005577	7.482e-09	70657	0.4546	0.000515104	NR	NR	NR
High density lipoprotein cholesterol	rs6905288	A	G	0.7882	-0.03305	0.006943	1.93e-06	70657	0.2118	0.0003647	NR	NR	NR
High density lipoprotein cholesterol	rs3756772	T	C	0.7008	0.02372	0.005699	3.162e-05	70657	0.2992	0.000235947	NR	NR	NR
High density lipoprotein cholesterol	rs12055786	T	C	0.7855	-0.01683	0.006397	0.008515	70657	0.2145	9.54491e-05	NR	NR	NR
High density lipoprotein cholesterol	rs10282707	T	C	0.5139	-0.02122	0.005223	4.828e-05	70657	0.4861	0.00022497	NR	NR	NR
High density lipoprotein cholesterol	rs4917014	G	T	0.4764	0.02675	0.005233	3.181e-07	70657	0.4764	0.000356984	NR	NR	NR
High density lipoprotein cholesterol	rs2240466	A	G	0.106	0.04266	0.008474	4.795e-07	70657	0.106	0.000344917	NR	NR	NR
High density lipoprotein cholesterol	rs1178979	C	T	0.106	0.04268	0.008474	4.732e-07	70657	0.106	0.000345241	NR	NR	NR
High density lipoprotein cholesterol	rs35332062	A	G	0.1	0.04268	0.008689	9.004e-07	70657	0.1	0.000327885	NR	NR	NR
High density lipoprotein cholesterol	rs4731702	T	C	0.3011	0.02036	0.006074	0.000801	70657	0.3011	0.000174466	NR	NR	NR
High density lipoprotein cholesterol	rs972283	G	A	0.725	-0.0179	0.005889	0.002365	70657	0.275	0.000127763	NR	NR	NR
High density lipoprotein cholesterol	rs3735080	T	C	0.1735	-0.02075	0.006895	0.002614	70657	0.1735	0.000123483	NR	NR	NR
High density lipoprotein cholesterol	rs326	G	A	0.1888	0.1216	0.006705	1.807e-73	70657	0.1888	0.00452926	NR	NR	NR
High density lipoprotein cholesterol	rs328	G	C	0.1269	0.1482	0.007856	2.12e-79	70657	0.1269	0.0048669	NR	NR	NR
High density lipoprotein cholesterol	rs13702	C	T	0.1878	0.1219	0.006717	1.438e-73	70657	0.1878	0.00453311	NR	NR	NR
High density lipoprotein cholesterol	rs10096633	T	C	0.1254	0.1474	0.00789	7.637e-78	70657	0.1254	0.00476576	NR	NR	NR
High density lipoprotein cholesterol	rs2293889	G	T	0.7388	0.04476	0.005932	4.499e-14	70657	0.2612	0.000773233	NR	NR	NR
High density lipoprotein cholesterol	rs4871137	T	G	0.6142	-0.02174	0.005366	5.092e-05	70657	0.3858	0.000223986	NR	NR	NR
High density lipoprotein cholesterol	rs2954029	T	A	0.4883	0.01687	0.005239	0.00128	70657	0.4883	0.000142221	NR	NR	NR
High density lipoprotein cholesterol	rs2954033	G	A	0.6677	0.02839	0.005544	3.054e-07	70657	0.3323	0.000357662	NR	NR	NR
High density lipoprotein cholesterol	rs2954038	A	C	0.6816	0.03129	0.005822	7.708e-08	70657	0.3184	0.000424956	NR	NR	NR
High density lipoprotein cholesterol	rs2230808	C	T	0.6118	0.04999	0.005351	9.307e-21	70657	0.3882	0.00118703	NR	NR	NR
High density lipoprotein cholesterol	rs2066714	C	T	0.6318	0.04352	0.005409	8.627e-16	70657	0.3682	0.000881193	NR	NR	NR
High density lipoprotein cholesterol	rs4149268	T	C	0.3563	-0.07059	0.00544	1.654e-38	70657	0.3563	0.00228568	NR	NR	NR
High density lipoprotein cholesterol	rs3890182	A	G	0.0601	-0.07239	0.01098	4.381e-11	70657	0.0601	0.000592029	NR	NR	NR
High density lipoprotein cholesterol	rs1883025	T	C	0.2732	-0.1081	0.00585	3.026e-76	70657	0.2732	0.00464063	NR	NR	NR
High density lipoprotein cholesterol	rs2068888	A	G	0.6213	0.03094	0.005364	8.005e-09	70657	0.3787	0.000450471	NR	NR	NR
High density lipoprotein cholesterol	rs2255141	G	A	0.7752	-0.03229	0.006264	2.543e-07	70657	0.2248	0.000363393	NR	NR	NR
High density lipoprotein cholesterol	rs2792751	C	T	0.7749	-0.03246	0.006255	2.114e-07	70657	0.2251	0.000367577	NR	NR	NR
High density lipoprotein cholesterol	rs7076938	T	C	0.8073	0.02187	0.006626	0.0009648	70657	0.1927	0.000148814	NR	NR	NR
High density lipoprotein cholesterol	rs2167079	T	C	0.7416	0.01702	0.005946	0.004202	70657	0.2584	0.000111023	NR	NR	NR
High density lipoprotein cholesterol	rs499974	A	C	0.3163	-0.03008	0.005596	7.649e-08	70657	0.3163	0.000391337	NR	NR	NR
High density lipoprotein cholesterol	rs7350481	C	T	0.7198	0.09017	0.005842	9.627e-54	70657	0.2802	0.0032797	NR	NR	NR
High density lipoprotein cholesterol	rs10790162	G	A	0.7231	0.07216	0.005801	1.588e-35	70657	0.2769	0.00208518	NR	NR	NR
High density lipoprotein cholesterol	rs964184	C	G	0.7236	0.07248	0.005799	7.597e-36	70657	0.2764	0.00210137	NR	NR	NR
High density lipoprotein cholesterol	rs10892063	C	A	0.1805	-0.01828	0.006801	0.007178	70657	0.1805	9.88573e-05	NR	NR	NR
High density lipoprotein cholesterol	rs7136716	G	A	0.3917	0.023	0.00536	1.774e-05	70657	0.3917	0.000252091	NR	NR	NR
High density lipoprotein cholesterol	rs4883201	G	A	0.2196	-0.02709	0.00649	3.003e-05	70657	0.2196	0.000251535	NR	NR	NR
High density lipoprotein cholesterol	rs7134375	A	C	0.2386	0.021	0.006128	0.0006101	70657	0.2386	0.000160233	NR	NR	NR
High density lipoprotein cholesterol	rs7298565	A	G	0.2929	0.01887	0.005737	0.001004	70657	0.2929	0.000147494	NR	NR	NR
High density lipoprotein cholesterol	rs7310409	G	A	0.5274	-0.01609	0.005226	0.002075	70657	0.4726	0.000129055	NR	NR	NR
High density lipoprotein cholesterol	rs4759375	T	C	0.2642	0.03456	0.005946	6.153e-09	70657	0.2642	0.000464376	NR	NR	NR
High density lipoprotein cholesterol	rs11057401	A	T	0.146	0.02959	0.007371	5.961e-05	70657	0.146	0.000218339	NR	NR	NR
High density lipoprotein cholesterol	rs10468017	T	C	0.2071	0.0907	0.006466	1.05e-44	70657	0.2071	0.00270174	NR	NR	NR
High density lipoprotein cholesterol	rs1532085	G	A	0.4097	-0.1125	0.00531	1.475e-99	70657	0.4097	0.00612172	NR	NR	NR
High density lipoprotein cholesterol	rs1800588	T	C	0.506	0.1312	0.005224	4.201e-139	70657	0.494	0.00860548	NR	NR	NR
High density lipoprotein cholesterol	rs173539	T	C	0.3076	0.1669	0.005985	3.233e-171	70657	0.3076	0.0118655	NR	NR	NR
High density lipoprotein cholesterol	rs9939224	G	T	0.8959	0.1861	0.008868	9.992e-98	70657	0.1041	0.00646001	NR	NR	NR
High density lipoprotein cholesterol	rs7499892	T	C	0.157	-0.1624	0.007608	3.882e-101	70657	0.157	0.00698119	NR	NR	NR
High density lipoprotein cholesterol	rs5882	A	G	0.4771	-0.02039	0.005228	9.594e-05	70657	0.4771	0.00020744	NR	NR	NR
High density lipoprotein cholesterol	rs8060686	C	T	0.0776	0.02874	0.009754	0.003214	70657	0.0776	0.000118245	NR	NR	NR
High density lipoprotein cholesterol	rs16942887	A	G	0.0426	0.06073	0.0129	2.493e-06	70657	0.0426	0.000300843	NR	NR	NR
High density lipoprotein cholesterol	rs2925979	C	T	0.665	0.03966	0.00553	7.396e-13	70657	0.335	0.000700813	NR	NR	NR
High density lipoprotein cholesterol	rs11869286	C	G	0.5203	0.01393	0.005216	0.007581	70657	0.4797	9.68625e-05	NR	NR	NR
High density lipoprotein cholesterol	rs2292642	T	C	0.5263	0.02552	0.005224	1.031e-06	70657	0.4737	0.000324734	NR	NR	NR
High density lipoprotein cholesterol	rs4129767	A	G	0.4266	0.0201	0.005341	0.0001673	70657	0.4266	0.000197652	NR	NR	NR
High density lipoprotein cholesterol	rs7241918	T	G	0.8948	0.03493	0.009015	0.0001066	70657	0.1052	0.000229704	NR	NR	NR
High density lipoprotein cholesterol	rs737337	C	T	0.2662	-0.02416	0.005934	4.663e-05	70657	0.2662	0.000228039	NR	NR	NR
High density lipoprotein cholesterol	rs769449	A	G	0.0784	-0.0904	0.01007	2.876e-19	70657	0.0784	0.00118093	NR	NR	NR
High density lipoprotein cholesterol	rs7412	T	C	0.0424	0.08433	0.01359	5.514e-10	70657	0.0424	0.00057749	NR	NR	NR
High density lipoprotein cholesterol	rs5167	G	T	0.4752	0.03734	0.005226	9.062e-13	70657	0.4752	0.000695423	NR	NR	NR
High density lipoprotein cholesterol	rs17695224	A	G	0.2657	-0.01538	0.005903	0.009193	70657	0.2657	9.23013e-05	NR	NR	NR
High density lipoprotein cholesterol	rs1132274	A	C	0.5628	-0.02009	0.005455	0.0002303	70657	0.4372	0.000198621	NR	NR	NR
High density lipoprotein cholesterol	rs1800961	T	C	0.01	-0.09741	0.02596	0.0001751	70657	0.01	0.000187876	NR	NR	NR
High density lipoprotein cholesterol	rs7679	C	T	0.0068	-0.08594	0.03143	0.006259	70657	0.0068	9.97623e-05	NR	NR	NR
High density lipoprotein cholesterol	rs181362	T	C	0.4724	-0.0388	0.005212	9.67e-14	70657	0.4724	0.000750426	NR	NR	NR
High density lipoprotein cholesterol	rs2298428	T	C	0.3613	-0.03568	0.005539	1.188e-10	70657	0.3613	0.00058755	NR	NR	NR
High density lipoprotein cholesterol	rs17738527	T	C	0.0273	-0.04709	0.01608	0.003412	70657	0.0273	0.000117768	NR	NR	NR
High density lipoprotein cholesterol	rs2298428	T	C	0.3613	-0.03568	0.005539	1.188e-10	70657	0.3613	0.00058755	0.097937	83	92.3146
Note: the SNPs are from the European studies but the association information are from Biobank Japan. The purpose of this setting is to ponteially increase power of the HDL-C, SBP and DBP instruments in East Asian MR analysis.

## Sheet: TableS6.ins-strength-compare
Table S6. The comparison of instrument strength of the 17 risk factors across Europeans and East Asians.
Risk factor	European instruments		East Asian instruments
	N_SNPs	F-statistics	N_SNPs	F-statistics
Compound smoking index	124	78.4226	5	71.889
Body mass index	698	77.5211	85	59.5551
High density lipoprotein	195	522.445	32	198.136
Low density lipoprotein	147	289.772	27	210.81
Triglyceride	163	407.407	24	151.068
Pulse pressure	230	211.97	28	179.055
Hypertension	218	61.1116	31	275.186
Diastolic blood pressure	300	65.6832	43	53.4523
Systolic blood pressure	243	62.83	56	57.2617
Sleep duration	91	43.9716	2	41.988
Hemoglobin A1c	42	15.6789	66	5.72966
Serum uric acid	2	188.663	2	0.488603
Type 2 diabetes	226	1938.56	183	1380.38
Coronary artery disease	41	592.255	4	401.592
C-reactive protein	311	142.623	3	46.1857
Phosphorus	5	51.4428	8	58.458
Nephrolithiasis	4	3647.5	5	271.154

## Sheet: TableS7.MR-UKBB
Table S7A. MR results of 45 risk factors on CKD using ICD10 defined CKD case data from the UK Biobank.
Exposure	Outcome	Method	N_SNP	b	Se	P	Q	Q_df	Q_pval	Egger_Intercept	Se_Egger_Int	P_Egger_Int	OR	OR_LCI	OR_UCI
2h glucose	CKD-UKBB	Inverse variance weighted	10	0.100071	0.0894752	0.263388	12.4941	9	0.186867	NR	NR	NR	1.10525	0.927465	1.31711
2h glucose	CKD-UKBB	MR Egger	10	0.659952	0.325783	0.0773668	8.96832	8	0.344975	-0.046608	0.0262812	0.114088	1.9347	1.02165	3.66375
2h glucose	CKD-UKBB	Weighted median	10	0.0906135	0.104206	0.384538	NR	NR	NR	NR	NR	NR	1.09485	0.892589	1.34293
2h glucose	CKD-UKBB	Simple mode	10	0.0792171	0.154243	0.619911	NR	NR	NR	NR	NR	NR	1.08244	0.800036	1.46453
2h glucose	CKD-UKBB	Weighted mode	10	0.0830977	0.132376	0.545771	NR	NR	NR	NR	NR	NR	1.08665	0.838316	1.40854
Body mass index	CKD-UKBB	Inverse variance weighted	902	0.576715	0.0427894	2.10804e-41	930.102	901	0.243848	NR	NR	NR	1.78018	1.63697	1.93592
Body mass index	CKD-UKBB	MR Egger	902	0.583607	0.0846828	1.0361e-11	930.093	900	0.236623	-0.000124214	0.0013167	0.924862	1.79249	1.51836	2.11612
Body mass index	CKD-UKBB	Weighted median	902	0.568821	0.0788707	5.51103e-13	NR	NR	NR	NR	NR	NR	1.76618	1.51321	2.06145
Body mass index	CKD-UKBB	Simple mode	902	0.740311	0.176637	0.859351	NR	NR	NR	NR	NR	NR	2.09659	1.48305	2.96394
Body mass index	CKD-UKBB	Weighted mode	902	0.740311	0.150979	0.847598	NR	NR	NR	NR	NR	NR	2.09659	1.55954	2.81857
Chronotype	CKD-UKBB	Inverse variance weighted	324	0.0458364	0.0357174	0.199384	293.587	323	0.878577	NR	NR	NR	1.0469	0.97612	1.12282
Chronotype	CKD-UKBB	MR Egger	324	-0.0135137	0.101318	0.893976	293.196	322	0.873752	0.00192372	0.00307318	0.531778	0.986577	0.808887	1.2033
Chronotype	CKD-UKBB	Weighted median	324	0.0607603	0.0527589	0.249461	NR	NR	NR	NR	NR	NR	1.06264	0.958249	1.17841
Chronotype	CKD-UKBB	Simple mode	324	0.196509	0.183361	0.284653	NR	NR	NR	NR	NR	NR	1.21715	0.849694	1.7435
Chronotype	CKD-UKBB	Weighted mode	324	0.145705	0.134852	0.280734	NR	NR	NR	NR	NR	NR	1.15685	0.888159	1.50684
Compound smoking index	CKD-UKBB	Inverse variance weighted	119	0.619329	0.131647	2.54542e-06	146.528	118	0.0385227	NR	NR	NR	1.85768	1.43519	2.40454
Compound smoking index	CKD-UKBB	MR Egger	119	0.746767	0.512369	0.147663	146.446	117	0.0338949	-0.00197073	0.00765525	0.797295	2.11017	0.773	5.76042
Compound smoking index	CKD-UKBB	Weighted median	119	0.507277	0.18639	0.00649701	NR	NR	NR	NR	NR	NR	1.66076	1.15252	2.39313
Compound smoking index	CKD-UKBB	Simple mode	119	-0.610215	0.579095	0.294155	NR	NR	NR	NR	NR	NR	0.543234	0.174603	1.69014
Compound smoking index	CKD-UKBB	Weighted mode	119	0.572655	0.421056	0.176408	NR	NR	NR	NR	NR	NR	1.77297	0.776767	4.04679
Diastolic blood pressure	CKD-UKBB	Inverse variance weighted	282	0.218053	0.0756715	0.0039569	269.211	281	0.683039	NR	NR	NR	1.24365	1.07223	1.44249
Diastolic blood pressure	CKD-UKBB	MR Egger	282	0.0184807	0.251049	0.94137	268.515	280	0.678618	0.00334003	0.00400613	0.405144	1.01865	0.622771	1.66619
Diastolic blood pressure	CKD-UKBB	Weighted median	282	0.248291	0.113749	0.0290514	NR	NR	NR	NR	NR	NR	1.28183	1.02567	1.60198
Diastolic blood pressure	CKD-UKBB	Simple mode	282	0.248718	0.360054	0.490274	NR	NR	NR	NR	NR	NR	1.28238	0.633188	2.59717
Diastolic blood pressure	CKD-UKBB	Weighted mode	282	0.313454	0.328829	0.341286	NR	NR	NR	NR	NR	NR	1.36814	0.718169	2.60637
Fasting glucose	CKD-UKBB	Inverse variance weighted	42	0.100857	0.116307	0.385857	45.7824	41	0.280314	NR	NR	NR	1.10612	0.88064	1.38933
Fasting glucose	CKD-UKBB	MR Egger	42	-0.0289158	0.214424	0.893404	45.1932	40	0.263992	0.00430817	0.00596552	0.474386	0.971498	0.638147	1.47898
Fasting glucose	CKD-UKBB	Weighted median	42	0.0147905	0.185075	0.936304	NR	NR	NR	NR	NR	NR	1.0149	0.706129	1.45869
Fasting glucose	CKD-UKBB	Simple mode	42	0.491955	0.340116	0.155658	NR	NR	NR	NR	NR	NR	1.63551	0.839731	3.18542
Fasting glucose	CKD-UKBB	Weighted mode	42	0.0254083	0.179554	0.888162	NR	NR	NR	NR	NR	NR	1.02573	0.721432	1.45839
Fasting insulin	CKD-UKBB	Inverse variance weighted	15	0.58045	0.285946	0.0523637	11.7582	14	0.625716	NR	NR	NR	1.78684	1.0202	3.1296
Fasting insulin	CKD-UKBB	MR Egger	15	-1.45532	1.66925	0.399112	10.2259	13	0.675368	0.0348151	0.0281251	0.237656	0.233326	0.00885257	6.14976
Fasting insulin	CKD-UKBB	Weighted median	15	0.679725	0.393231	0.0838871	NR	NR	NR	NR	NR	NR	1.97334	0.913011	4.26507
Fasting insulin	CKD-UKBB	Simple mode	15	0.862548	0.740607	0.263623	NR	NR	NR	NR	NR	NR	2.36919	0.554859	10.1162
Fasting insulin	CKD-UKBB	Weighted mode	15	0.790933	0.733851	0.299351	NR	NR	NR	NR	NR	NR	2.20545	0.523397	9.29318
Fasting proinsulin	CKD-UKBB	Inverse variance weighted	10	0.157314	0.142561	0.269816	6.35684	9	0.703741	NR	NR	NR	1.17036	0.885055	1.54764
Fasting proinsulin	CKD-UKBB	MR Egger	10	0.259495	0.252475	0.334111	6.11637	8	0.634198	-0.00514596	0.010494	0.637035	1.29628	0.79029	2.12622
Fasting proinsulin	CKD-UKBB	Weighted median	10	0.183703	0.177774	0.301441	NR	NR	NR	NR	NR	NR	1.20166	0.848119	1.70257
Fasting proinsulin	CKD-UKBB	Simple mode	10	0.260295	0.252963	0.330347	NR	NR	NR	NR	NR	NR	1.29731	0.790165	2.12996
Fasting proinsulin	CKD-UKBB	Weighted mode	10	0.167514	0.180387	0.377312	NR	NR	NR	NR	NR	NR	1.18236	0.830236	1.68383
High density lipoprotein cholesterol	CKD-UKBB	Inverse variance weighted	194	-0.074933	0.024577	0.00229679	193.823	193	0.469797	NR	NR	NR	0.927806	0.884172	0.973593
High density lipoprotein cholesterol	CKD-UKBB	MR Egger	194	-0.0415529	0.033618	0.217956	191.716	192	0.492209	-0.00304202	0.00209547	0.148213	0.959299	0.898127	1.02464
High density lipoprotein cholesterol	CKD-UKBB	Weighted median	194	-0.0879434	0.0364077	0.0157129	NR	NR	NR	NR	NR	NR	0.915813	0.852738	0.983552
High density lipoprotein cholesterol	CKD-UKBB	Simple mode	194	-0.0696268	0.0749742	0.354217	NR	NR	NR	NR	NR	NR	0.932742	0.805271	1.08039
High density lipoprotein cholesterol	CKD-UKBB	Weighted mode	194	-0.0696268	0.0295721	0.0195535	NR	NR	NR	NR	NR	NR	0.932742	0.880216	0.988402
Hemoglobin A1c	CKD-UKBB	Inverse variance weighted	42	0.0871094	0.18292	0.63392	48.899	41	0.185544	NR	NR	NR	1.09102	0.762302	1.56148
Hemoglobin A1c	CKD-UKBB	MR Egger	42	-0.392626	0.339044	0.253716	45.7248	40	0.246479	0.0105526	0.00633265	0.103451	0.675281	0.347443	1.31246
Hemoglobin A1c	CKD-UKBB	Weighted median	42	-0.0483703	0.275485	0.860622	NR	NR	NR	NR	NR	NR	0.952781	0.555259	1.6349
Hemoglobin A1c	CKD-UKBB	Simple mode	42	0.249279	0.498138	0.619454	NR	NR	NR	NR	NR	NR	1.2831	0.483322	3.40631
Hemoglobin A1c	CKD-UKBB	Weighted mode	42	-0.0644592	0.284285	0.821751	NR	NR	NR	NR	NR	NR	0.937574	0.537054	1.63679
Hypertension	CKD-UKBB	Inverse variance weighted	218	0.378236	0.07945	1.9294e-06	235.995	216	0.167099	NR	NR	NR	1.45971	1.24921	1.70567
Hypertension	CKD-UKBB	MR Egger	218	-0.522944	0.214927	0.0157827	257.963	217	0.0296382	0.0178723	0.00398583	1.18928e-05	0.592773	0.38899	0.903313
Hypertension	CKD-UKBB	Weighted median	218	0.218938	0.117979	0.0634904	NR	NR	NR	NR	NR	NR	1.24475	0.987775	1.56859
Hypertension	CKD-UKBB	Simple mode	218	0.129859	0.380383	0.73314	NR	NR	NR	NR	NR	NR	1.13867	0.540268	2.39986
Hypertension	CKD-UKBB	Weighted mode	218	-0.106146	0.294361	0.718752	NR	NR	NR	NR	NR	NR	0.899294	0.505053	1.60128
Insomnia	CKD-UKBB	Inverse variance weighted	54	0.115651	0.0566388	0.0411613	47.4807	53	0.688118	NR	NR	NR	1.1226	1.00465	1.25441
Insomnia	CKD-UKBB	MR Egger	54	0.0866115	0.166473	0.605081	47.4463	52	0.65334	0.0014249	0.00768118	0.853554	1.09047	0.786883	1.51119
Insomnia	CKD-UKBB	Weighted median	54	0.116205	0.0886138	0.189733	NR	NR	NR	NR	NR	NR	1.12323	0.944143	1.33628
Insomnia	CKD-UKBB	Simple mode	54	0.143735	0.174939	0.414969	NR	NR	NR	NR	NR	NR	1.15458	0.819431	1.6268
Insomnia	CKD-UKBB	Weighted mode	54	0.143735	0.143212	0.320109	NR	NR	NR	NR	NR	NR	1.15458	0.872004	1.52872
Low density lipoprotein cholesterol	CKD-UKBB	Inverse variance weighted	143	0.0229998	0.0371052	0.535355	158.139	142	0.167813	NR	NR	NR	1.02327	0.95149	1.10046
Low density lipoprotein cholesterol	CKD-UKBB	MR Egger	143	0.0295951	0.0535865	0.581626	158.106	141	0.153985	-0.000461475	0.00269653	0.864362	1.03004	0.927341	1.14411
Low density lipoprotein cholesterol	CKD-UKBB	Weighted median	143	0.029224	0.0560274	0.601947	NR	NR	NR	NR	NR	NR	1.02966	0.922572	1.14917
Low density lipoprotein cholesterol	CKD-UKBB	Simple mode	143	0.057265	0.106853	0.59285	NR	NR	NR	NR	NR	NR	1.05894	0.858845	1.30564
Low density lipoprotein cholesterol	CKD-UKBB	Weighted mode	143	0.0311382	0.0468061	0.506964	NR	NR	NR	NR	NR	NR	1.03163	0.941198	1.13075
Nephrolithiasis	CKD-UKBB	Inverse variance weighted	3	0.0055688	0.0478896	0.907427	0.828117	2	0.660962	NR	NR	NR	1.00558	0.915491	1.10454
Nephrolithiasis	CKD-UKBB	MR Egger	3	0.379685	0.498688	0.585729	0.260079	1	0.610066	-0.0903396	0.119864	0.588837	1.46182	0.550051	3.88497
Nephrolithiasis	CKD-UKBB	Weighted median	3	0.0311979	0.0547774	0.56899	NR	NR	NR	NR	NR	NR	1.03169	0.926663	1.14862
Nephrolithiasis	CKD-UKBB	Simple mode	3	0.0325099	0.0686903	0.682639	NR	NR	NR	NR	NR	NR	1.03304	0.902918	1.18192
Nephrolithiasis	CKD-UKBB	Weighted mode	3	0.0322777	0.0719523	0.69764	NR	NR	NR	NR	NR	NR	1.0328	0.896956	1.18923
Pulse pressure	CKD-UKBB	Inverse variance weighted	213	0.0429967	0.0278053	0.122019	182.724	212	0.927895	NR	NR	NR	1.04393	0.988564	1.10241
Pulse pressure	CKD-UKBB	MR Egger	213	0.160659	0.0933157	0.0865941	180.979	211	0.93374	-0.00615922	0.00466286	0.187962	1.17428	0.978006	1.40996
Pulse pressure	CKD-UKBB	Weighted median	213	0.0433452	0.0400471	0.279094	NR	NR	NR	NR	NR	NR	1.0443	0.965463	1.12957
Pulse pressure	CKD-UKBB	Simple mode	213	0.0586007	0.120663	0.627712	NR	NR	NR	NR	NR	NR	1.06035	0.837028	1.34326
Pulse pressure	CKD-UKBB	Weighted mode	213	0.0807885	0.106126	0.447354	NR	NR	NR	NR	NR	NR	1.08414	0.880541	1.33482
Serum uric acid	CKD-UKBB	Inverse variance weighted	2	0.0263508	0.0746097	0.723952	0.389965	1	0.532318	NR	NR	NR	1.0267	0.887023	1.18837
Sleep duration	CKD-UKBB	Inverse variance weighted	87	-0.291393	0.131637	0.0268559	76.6535	86	0.754561	NR	NR	NR	0.747222	0.577295	0.967167
Sleep duration	CKD-UKBB	MR Egger	87	0.252301	0.495121	0.61167	75.356	85	0.763617	-0.00905691	0.00795094	0.257862	1.28698	0.48766	3.39648
Sleep duration	CKD-UKBB	Weighted median	87	-0.203402	0.193475	0.293117	NR	NR	NR	NR	NR	NR	0.81595	0.558438	1.19221
Sleep duration	CKD-UKBB	Simple mode	87	-0.505654	0.503828	0.318375	NR	NR	NR	NR	NR	NR	0.603111	0.224662	1.61906
Sleep duration	CKD-UKBB	Weighted mode	87	-0.199743	0.421236	0.636571	NR	NR	NR	NR	NR	NR	0.818941	0.358665	1.86989
Systolic blood pressure	CKD-UKBB	Inverse variance weighted	233	0.212475	0.0510257	3.12609e-05	283.068	232	0.0123315	NR	NR	NR	1.23674	1.11903	1.36682
Systolic blood pressure	CKD-UKBB	MR Egger	233	0.439076	0.193001	0.0238239	281.264	231	0.0132745	-0.00666905	0.0054785	0.224727	1.55127	1.06268	2.26451
Systolic blood pressure	CKD-UKBB	Weighted median	233	0.177703	0.0684663	0.00944566	NR	NR	NR	NR	NR	NR	1.19447	1.04447	1.36601
Systolic blood pressure	CKD-UKBB	Simple mode	233	0.0877071	0.234909	0.709217	NR	NR	NR	NR	NR	NR	1.09167	0.688861	1.73001
Systolic blood pressure	CKD-UKBB	Weighted mode	233	0.174219	0.218608	0.426295	NR	NR	NR	NR	NR	NR	1.19032	0.775497	1.82703
Type 2 diabetes	CKD-UKBB	Inverse variance weighted	226	0.080209	0.0153555	1.75583e-07	244.937	225	0.172424	NR	NR	NR	1.08351	1.05139	1.11662
Type 2 diabetes	CKD-UKBB	MR Egger	226	0.00389924	0.030471	0.898291	236.168	224	0.275542	0.00817086	0.00283318	0.00430957	1.00391	0.945706	1.06569
Type 2 diabetes	CKD-UKBB	Weighted median	226	0.0450869	0.0265258	0.0891801	NR	NR	NR	NR	NR	NR	1.04612	0.99312	1.10195
Type 2 diabetes	CKD-UKBB	Simple mode	226	0.0509853	0.0652004	0.435049	NR	NR	NR	NR	NR	NR	1.05231	0.926068	1.19576
Type 2 diabetes	CKD-UKBB	Weighted mode	226	0.0340475	0.0322687	0.2925	NR	NR	NR	NR	NR	NR	1.03463	0.971223	1.10218
Triglyceride	CKD-UKBB	Inverse variance weighted	160	0.0440696	0.0306189	0.150067	165.865	159	0.338395	NR	NR	NR	1.04506	0.984183	1.10969
Triglyceride	CKD-UKBB	MR Egger	160	0.000326156	0.0436528	0.994048	163.828	158	0.358942	0.00337755	0.00240936	0.162924	1.00033	0.918298	1.08968
Triglyceride	CKD-UKBB	Weighted median	160	0.0169685	0.0474936	0.720883	NR	NR	NR	NR	NR	NR	1.01711	0.926706	1.11634
Triglyceride	CKD-UKBB	Simple mode	160	0.0651569	0.0817965	0.426887	NR	NR	NR	NR	NR	NR	1.06733	0.909224	1.25292
Triglyceride	CKD-UKBB	Weighted mode	160	-0.000169292	0.0414053	0.996743	NR	NR	NR	NR	NR	NR	0.999831	0.921895	1.08435
Adiponectin	CKD-UKBB	Inverse variance weighted	14	0.0326316	0.0850284	0.701147	12.0847	13	0.520713	NR	NR	NR	1.03317	0.874569	1.22053
Adiponectin	CKD-UKBB	MR Egger	14	0.0199784	0.126431	0.877071	12.0662	12	0.440378	0.00116841	0.00862046	0.894433	1.02018	0.796262	1.30706
Adiponectin	CKD-UKBB	Weighted median	14	0.0132629	0.109399	0.903506	NR	NR	NR	NR	NR	NR	1.01335	0.817782	1.25569
Adiponectin	CKD-UKBB	Simple mode	14	-0.0643187	0.181243	0.728374	NR	NR	NR	NR	NR	NR	0.937706	0.657339	1.33766
Adiponectin	CKD-UKBB	Weighted mode	14	0.0227744	0.106043	0.833282	NR	NR	NR	NR	NR	NR	1.02304	0.831046	1.25938
Apolipoprotein A-I	CKD-UKBB	Inverse variance weighted	386	-0.0410628	0.0112983	0.000278594	430.874	385	0.0530957	NR	NR	NR	0.959769	0.938749	0.98126
Apolipoprotein A-I	CKD-UKBB	MR Egger	386	-0.0161121	0.0181203	0.374466	427.433	384	0.062314	-0.00323078	0.00183753	0.0795077	0.984017	0.949682	1.01959
Apolipoprotein A-I	CKD-UKBB	Weighted median	386	-0.0219375	0.0187026	0.24081	NR	NR	NR	NR	NR	NR	0.978301	0.943089	1.01483
Apolipoprotein A-I	CKD-UKBB	Simple mode	386	-0.0493396	0.0427197	0.248823	NR	NR	NR	NR	NR	NR	0.951858	0.875404	1.03499
Apolipoprotein A-I	CKD-UKBB	Weighted mode	386	-0.00405434	0.0189055	0.830308	NR	NR	NR	NR	NR	NR	0.995954	0.959724	1.03355
Apolipoprotein B	CKD-UKBB	Inverse variance weighted	225	-0.00273377	0.0104439	0.793508	220.847	224	0.547011	NR	NR	NR	0.99727	0.977063	1.01789
Apolipoprotein B	CKD-UKBB	MR Egger	225	0.0109078	0.0151996	0.473734	219.321	223	0.557067	-0.00269825	0.00218432	0.218026	1.01097	0.981294	1.04154
Apolipoprotein B	CKD-UKBB	Weighted median	225	0.00488813	0.0165319	0.767475	NR	NR	NR	NR	NR	NR	1.0049	0.972861	1.03799
Apolipoprotein B	CKD-UKBB	Simple mode	225	0.0229925	0.0355004	0.517862	NR	NR	NR	NR	NR	NR	1.02326	0.95448	1.09699
Apolipoprotein B	CKD-UKBB	Weighted mode	225	0.0147515	0.0147213	0.317398	NR	NR	NR	NR	NR	NR	1.01486	0.985997	1.04457
C-reactive protein	CKD-UKBB	Inverse variance weighted	282	0.0815799	0.0415946	0.0498427	324.53	281	0.0377902	NR	NR	NR	1.085	1.00005	1.17716
C-reactive protein	CKD-UKBB	MR Egger	282	-0.0644247	0.0578833	0.266658	310.533	280	0.101318	0.00667243	0.0018782	0.000447495	0.937607	0.837046	1.05025
C-reactive protein	CKD-UKBB	Weighted median	282	-0.0698866	0.0635345	0.271341	NR	NR	NR	NR	NR	NR	0.9325	0.823317	1.05616
C-reactive protein	CKD-UKBB	Simple mode	282	-0.068706	0.178072	0.699912	NR	NR	NR	NR	NR	NR	0.933601	0.658542	1.32355
C-reactive protein	CKD-UKBB	Weighted mode	282	-0.0504241	0.0523556	0.336321	NR	NR	NR	NR	NR	NR	0.950826	0.858095	1.05358
Coronary artery disease	CKD-UKBB	Inverse variance weighted	37	0.060368	0.0273023	0.0270294	42.9139	36	0.198973	NR	NR	NR	1.06223	1.00688	1.12062
Coronary artery disease	CKD-UKBB	MR Egger	37	0.0271482	0.0634307	0.671275	42.5033	35	0.179264	0.00519928	0.00894183	0.564659	1.02752	0.907396	1.16355
Coronary artery disease	CKD-UKBB	Weighted median	37	0.0447296	0.0389165	0.250402	NR	NR	NR	NR	NR	NR	1.04575	0.968946	1.12863
Coronary artery disease	CKD-UKBB	Simple mode	37	0.107072	0.0722603	0.147106	NR	NR	NR	NR	NR	NR	1.11301	0.966032	1.28236
Coronary artery disease	CKD-UKBB	Weighted mode	37	0.0502654	0.0456788	0.278457	NR	NR	NR	NR	NR	NR	1.05155	0.961496	1.15004
FT4	CKD-UKBB	Inverse variance weighted	18	-0.0358784	0.100856	0.722035	18.5485	17	0.355055	NR	NR	NR	0.964758	0.791713	1.17562
FT4	CKD-UKBB	MR Egger	18	0.06906	0.299534	0.82058	18.3883	16	0.301654	-0.00588692	0.0157682	0.713796	1.0715	0.595695	1.92735
FT4	CKD-UKBB	Weighted median	18	-0.101357	0.137242	0.460193	NR	NR	NR	NR	NR	NR	0.90361	0.690492	1.18251
FT4	CKD-UKBB	Simple mode	18	0.0998522	0.275949	0.721922	NR	NR	NR	NR	NR	NR	1.10501	0.643388	1.89783
FT4	CKD-UKBB	Weighted mode	18	-0.171	0.243656	0.492295	NR	NR	NR	NR	NR	NR	0.842822	0.522795	1.35875
HOMA-B	CKD-UKBB	Inverse variance weighted	3	-0.0401606	0.388704	0.91771	3.13415	2	0.208655	NR	NR	NR	0.960635	0.448422	2.05793
HOMA-B	CKD-UKBB	MR Egger	3	2.85144	1.81755	0.361267	0.52698	1	0.467879	-0.105899	0.0655852	0.353009	17.3126	0.491177	610.223
HOMA-B	CKD-UKBB	Weighted median	3	0.0709067	0.355925	0.842092	NR	NR	NR	NR	NR	NR	1.07348	0.534349	2.15657
HOMA-B	CKD-UKBB	Simple mode	3	0.0518062	0.490658	0.925547	NR	NR	NR	NR	NR	NR	1.05317	0.402571	2.75521
HOMA-B	CKD-UKBB	Weighted mode	3	0.143085	0.420989	0.766324	NR	NR	NR	NR	NR	NR	1.15383	0.505577	2.63326
Homocyteine	CKD-UKBB	Inverse variance weighted	17	0.0541498	0.0683623	0.428302	18.4047	16	0.300739	NR	NR	NR	1.05564	0.923264	1.207
Homocyteine	CKD-UKBB	MR Egger	17	0.0671328	0.16103	0.682659	18.3948	15	0.242479	-0.0010479	0.0116821	0.929711	1.06944	0.779981	1.46631
Homocyteine	CKD-UKBB	Weighted median	17	0.0190371	0.0896063	0.831754	NR	NR	NR	NR	NR	NR	1.01922	0.855053	1.2149
Homocyteine	CKD-UKBB	Simple mode	17	0.0157633	0.145623	0.915145	NR	NR	NR	NR	NR	NR	1.01589	0.763641	1.35146
Homocyteine	CKD-UKBB	Weighted mode	17	0.0489484	0.101903	0.637486	NR	NR	NR	NR	NR	NR	1.05017	0.860035	1.28233
Hyperthyroidism	CKD-UKBB	Inverse variance weighted	8	0.0229326	0.0195975	0.241928	5.80753	7	0.562394	NR	NR	NR	1.0232	0.984641	1.06326
Hyperthyroidism	CKD-UKBB	MR Egger	8	0.0650169	0.10045	0.541421	5.62506	6	0.466472	-0.0145955	0.0341681	0.684161	1.06718	0.87646	1.29939
Hyperthyroidism	CKD-UKBB	Weighted median	8	0.0277924	0.0260197	0.285463	NR	NR	NR	NR	NR	NR	1.02818	0.977061	1.08198
Hyperthyroidism	CKD-UKBB	Simple mode	8	-0.000795758	0.0423656	0.985538	NR	NR	NR	NR	NR	NR	0.999205	0.919585	1.08572
Hyperthyroidism	CKD-UKBB	Weighted mode	8	0.0224786	0.0356582	0.548458	NR	NR	NR	NR	NR	NR	1.02273	0.953695	1.09677
Hypothyroidism	CKD-UKBB	Inverse variance weighted	7	0.0358055	0.0331569	0.280195	8.79345	6	0.185532	NR	NR	NR	1.03645	0.97124	1.10605
Hypothyroidism	CKD-UKBB	MR Egger	7	0.0894124	0.155343	0.589833	8.57765	5	0.127143	-0.0144865	0.0408446	0.737304	1.09353	0.806493	1.48273
Hypothyroidism	CKD-UKBB	Weighted median	7	0.0434224	0.0393909	0.270312	NR	NR	NR	NR	NR	NR	1.04438	0.966781	1.12821
Hypothyroidism	CKD-UKBB	Simple mode	7	0.0447307	0.0588856	0.476256	NR	NR	NR	NR	NR	NR	1.04575	0.931755	1.17368
Hypothyroidism	CKD-UKBB	Weighted mode	7	0.0397767	0.063049	0.551375	NR	NR	NR	NR	NR	NR	1.04058	0.919616	1.17745
IGF1	CKD-UKBB	Inverse variance weighted	9	0.0911701	0.101628	0.369666	8.06037	8	0.427595	NR	NR	NR	1.09546	0.897609	1.33691
IGF1	CKD-UKBB	MR Egger	9	0.477274	0.47695	0.35031	7.33921	7	0.394436	-0.0241569	0.0291273	0.434269	1.61168	0.632834	4.10455
IGF1	CKD-UKBB	Weighted median	9	0.167266	0.136043	0.218881	NR	NR	NR	NR	NR	NR	1.18207	0.9054	1.54328
IGF1	CKD-UKBB	Simple mode	9	0.159318	0.210528	0.470894	NR	NR	NR	NR	NR	NR	1.17271	0.776222	1.77172
IGF1	CKD-UKBB	Weighted mode	9	0.190515	0.169211	0.292848	NR	NR	NR	NR	NR	NR	1.20987	0.868369	1.68568
IGFBP3	CKD-UKBB	Inverse variance weighted	4	-0.00869582	0.0504745	0.863216	2.83518	3	0.417741	NR	NR	NR	0.991342	0.897963	1.09443
IGFBP3	CKD-UKBB	MR Egger	4	0.147471	0.115499	0.329868	0.575409	2	0.749983	-0.0312153	0.0207652	0.271652	1.1589	0.924126	1.45332
IGFBP3	CKD-UKBB	Weighted median	4	0.0217462	0.0559439	0.697488	NR	NR	NR	NR	NR	NR	1.02198	0.915849	1.14042
IGFBP3	CKD-UKBB	Simple mode	4	-0.000294935	0.0974818	0.997776	NR	NR	NR	NR	NR	NR	0.999705	0.825836	1.21018
IGFBP3	CKD-UKBB	Weighted mode	4	0.0245743	0.0571965	0.696442	NR	NR	NR	NR	NR	NR	1.02488	0.916191	1.14646
Leptin	CKD-UKBB	Wald ratio	1	0.265101	0.120805	0.0282035	NR	NR	NR	NR	NR	NR	1.30356	1.02873	1.65182
Phosphorus	CKD-UKBB	Inverse variance weighted	5	0.0549794	0.132607	0.678432	5.56713	4	0.233891	NR	NR	NR	1.05652	0.814704	1.37011
Phosphorus	CKD-UKBB	MR Egger	5	0.342327	0.803588	0.698825	5.3317	3	0.149059	-0.0260039	0.0714462	0.740023	1.40822	0.291503	6.80298
Phosphorus	CKD-UKBB	Weighted median	5	-0.0793692	0.143998	0.58151	NR	NR	NR	NR	NR	NR	0.923699	0.696557	1.22491
Phosphorus	CKD-UKBB	Simple mode	5	-0.0832478	0.249524	0.755418	NR	NR	NR	NR	NR	NR	0.920123	0.564217	1.50053
Phosphorus	CKD-UKBB	Weighted mode	5	-0.125614	0.189038	0.542723	NR	NR	NR	NR	NR	NR	0.881955	0.608884	1.27749
Serum Zinc	CKD-UKBB	Inverse variance weighted	2	0.0242075	0.0676069	0.720296	1.28171	1	0.257581	NR	NR	NR	1.0245	0.897356	1.16966
SerumIron	CKD-UKBB	Inverse variance weighted	5	0.0643717	0.0577905	0.265331	4.61377	4	0.32927	NR	NR	NR	1.06649	0.952278	1.1944
SerumIron	CKD-UKBB	MR Egger	5	0.142488	0.109784	0.285102	3.71969	3	0.293366	-0.015544	0.018305	0.458177	1.15314	0.92989	1.42999
SerumIron	CKD-UKBB	Weighted median	5	0.115488	0.0630112	0.0668303	NR	NR	NR	NR	NR	NR	1.12242	0.992018	1.26997
SerumIron	CKD-UKBB	Simple mode	5	-0.107269	0.121783	0.428156	NR	NR	NR	NR	NR	NR	0.898284	0.707539	1.14045
SerumIron	CKD-UKBB	Weighted mode	5	0.130167	0.0697967	0.135622	NR	NR	NR	NR	NR	NR	1.13902	0.993387	1.306
Serum_Mg	CKD-UKBB	Inverse variance weighted	5	0.0887734	0.0817221	0.277353	1.4815	4	0.829913	NR	NR	NR	1.09283	0.931088	1.28268
Serum_Mg	CKD-UKBB	MR Egger	5	0.246126	0.22932	0.361794	0.94218	3	0.815239	-0.0169735	0.0231125	0.515908	1.27906	0.816	2.0049
Serum_Mg	CKD-UKBB	Weighted median	5	0.109988	0.0966151	0.254948	NR	NR	NR	NR	NR	NR	1.11626	0.923691	1.34899
Serum_Mg	CKD-UKBB	Simple mode	5	0.150113	0.131388	0.316982	NR	NR	NR	NR	NR	NR	1.16197	0.898159	1.50326
Serum_Mg	CKD-UKBB	Weighted mode	5	0.123118	0.12042	0.364391	NR	NR	NR	NR	NR	NR	1.13102	0.893235	1.4321
Sodium_excretion	CKD-UKBB	Inverse variance weighted	50	0.648158	0.343025	0.0588203	72.1628	49	0.0172925	NR	NR	NR	1.91202	0.976118	3.74525
Sodium_excretion	CKD-UKBB	MR Egger	50	-1.06726	1.36067	0.43668	69.7006	48	0.0219921	0.0177535	0.0136337	0.19907	0.343949	0.0238929	4.95131
Sodium_excretion	CKD-UKBB	Weighted median	50	0.362798	0.429059	0.397794	NR	NR	NR	NR	NR	NR	1.43735	0.619925	3.3326
Sodium_excretion	CKD-UKBB	Simple mode	50	-0.06392	0.996664	0.949124	NR	NR	NR	NR	NR	NR	0.93808	0.133003	6.61633
Sodium_excretion	CKD-UKBB	Weighted mode	50	-0.286539	0.859786	0.740354	NR	NR	NR	NR	NR	NR	0.750858	0.139217	4.0497
Thyroid Hormones	CKD-UKBB	Inverse variance weighted	20	0.103031	0.0939683	0.272883	16.9694	19	0.591939	NR	NR	NR	1.10853	0.922059	1.3327
Thyroid Hormones	CKD-UKBB	MR Egger	20	-0.103137	0.304028	0.738358	16.461	18	0.560407	0.0104844	0.0147039	0.484966	0.902003	0.497067	1.63682
Thyroid Hormones	CKD-UKBB	Weighted median	20	0.0962638	0.136085	0.479332	NR	NR	NR	NR	NR	NR	1.10105	0.843274	1.43762
Thyroid Hormones	CKD-UKBB	Simple mode	20	0.0149241	0.27367	0.95708	NR	NR	NR	NR	NR	NR	1.01504	0.593647	1.73554
Thyroid Hormones	CKD-UKBB	Weighted mode	20	0.0750136	0.238326	0.75638	NR	NR	NR	NR	NR	NR	1.0779	0.675633	1.71967
Vitamin D measurement	CKD-UKBB	Inverse variance weighted	6	0.120286	0.0943156	0.202183	10.8789	5	0.0538348	NR	NR	NR	1.12782	0.937468	1.35682
Vitamin D measurement	CKD-UKBB	MR Egger	6	0.183942	0.186225	0.379196	10.4385	4	0.0336549	-0.0095751	0.0233081	0.702269	1.20195	0.834386	1.73142
Vitamin D measurement	CKD-UKBB	Weighted median	6	0.115862	0.0742548	0.118683	NR	NR	NR	NR	NR	NR	1.12284	0.970758	1.29875
Vitamin D measurement	CKD-UKBB	Simple mode	6	0.0961336	0.147552	0.543464	NR	NR	NR	NR	NR	NR	1.10091	0.824425	1.47011
Vitamin D measurement	CKD-UKBB	Weighted mode	6	0.108813	0.074841	0.205711	NR	NR	NR	NR	NR	NR	1.11495	0.962833	1.29111
Bone mineral density	CKD-UKBB	Inverse variance weighted	1010	-0.00632295	0.0245044	0.796381	976.995	1009	0.759671	NR	NR	NR	0.993697	0.947099	1.04259
Bone mineral density	CKD-UKBB	MR Egger	1010	0.00319942	0.0408249	0.93755	976.91	1008	0.753261	-0.000327771	0.00112395	0.770634	1.0032	0.926059	1.08678
Bone mineral density	CKD-UKBB	Weighted median	1010	-0.0231662	0.0497724	0.641615	NR	NR	NR	NR	NR	NR	0.9771	0.886282	1.07722
Bone mineral density	CKD-UKBB	Simple mode	1010	0.0535208	0.130684	0.682229	NR	NR	NR	NR	NR	NR	1.05498	0.816588	1.36296
Bone mineral density	CKD-UKBB	Weighted mode	1010	-0.0278704	0.0600292	0.642548	NR	NR	NR	NR	NR	NR	0.972514	0.864566	1.09394
Lipoprotein A	CKD-UKBB	Inverse variance weighted	10	0.118779	0.0471592	0.0117795	4.29967	9	0.890605	NR	NR	NR	1.12612	1.0267	1.23517
Lipoprotein A	CKD-UKBB	MR Egger	10	0.0812601	0.06652	0.256637	3.66009	8	0.886416	0.00834221	0.0104311	0.446955	1.08465	0.952068	1.2357
Lipoprotein A	CKD-UKBB	Weighted median	10	0.115683	0.0519862	0.0260641	NR	NR	NR	NR	NR	NR	1.12264	1.01389	1.24306
Lipoprotein A	CKD-UKBB	Simple mode	10	0.195044	0.0911894	0.0611316	NR	NR	NR	NR	NR	NR	1.21536	1.01645	1.45321
Lipoprotein A	CKD-UKBB	Weighted mode	10	0.110404	0.0540112	0.071292	NR	NR	NR	NR	NR	NR	1.11673	1.00455	1.24143
Beta Carotene	CKD-UKBB	Inverse variance weighted	2	0.132285	0.0890296	0.137317	0.0411712	1	0.839208	NR	NR	NR	1.14143	0.958666	1.35905
Serum_B6	CKD-UKBB	Wald ratio	1	-0.156	0.0919862	0.0899036	NR	NR	NR	NR	NR	NR	0.855559	0.714414	1.02459
SerumRetinol	CKD-UKBB	Inverse variance weighted	2	0.238565	0.413652	0.564123	0.034052	1	0.853596	NR	NR	NR	1.26943	0.564286	2.85572
Table S7B. MR results of 45 risk factors on eGFR using data from the UK Biobank.
Exposure	Outcome	Method	N_SNP	b	Se	P	Q	Q_df	Q_pval	Egger_Intercept	Se_Egger_Int	P_Egger_Int
2h glucose	eGFR-ukbb	MR Egger	10	-0.284801	0.222179	0.235794	284.553	8	7.95385e-57	0.340752	0.234963	0.185041
2h glucose	eGFR-ukbb	Weighted median	10	-0.0165077	0.0155322	0.28787	NR	NR	NR	NR	NR	NR
2h glucose	eGFR-ukbb	Inverse variance weighted	10	0.0274008	0.0582207	0.6379	359.361	9	6.29994e-72	NR	NR	NR
2h glucose	eGFR-ukbb	Simple mode	10	-0.0126185	0.0197974	0.539752	NR	NR	NR	NR	NR	NR
2h glucose	eGFR-ukbb	Weighted mode	10	-0.010586	0.0181642	0.574341	NR	NR	NR	NR	NR	NR
Body mass index	eGFR-ukbb	MR Egger	678	0.0175898	0.0327449	0.591323	3820.82	676	0	-0.0106785	0.00707879	0.131889
Body mass index	eGFR-ukbb	Weighted median	678	-0.0122763	0.0127256	0.334696	NR	NR	NR	NR	NR	NR
Body mass index	eGFR-ukbb	Inverse variance weighted	678	-0.0277263	0.0130438	0.0335344	3833.68	677	0	NR	NR	NR
Body mass index	eGFR-ukbb	Simple mode	678	0.0268836	0.0386065	0.48645	NR	NR	NR	NR	NR	NR
Body mass index	eGFR-ukbb	Weighted mode	678	0.00682115	0.0180598	0.705774	NR	NR	NR	NR	NR	NR
Chronotype	eGFR-ukbb	MR Egger	329	-0.00404597	0.0243304	0.868029	1305.76	327	6.27175e-117	0.000882856	0.00971793	0.927669
Chronotype	eGFR-ukbb	Weighted median	329	-0.00492802	0.00748123	0.510077	NR	NR	NR	NR	NR	NR
Chronotype	eGFR-ukbb	Inverse variance weighted	329	-0.0019759	0.0085172	0.816546	1305.79	328	1.24007e-116	NR	NR	NR
Chronotype	eGFR-ukbb	Simple mode	329	-0.0237623	0.025812	0.35794	NR	NR	NR	NR	NR	NR
Chronotype	eGFR-ukbb	Weighted mode	329	-0.0200502	0.0182656	0.273139	NR	NR	NR	NR	NR	NR
Compound smoking index	eGFR-ukbb	MR Egger	119	0.165083	0.117051	0.161089	519.171	117	5.06015e-52	-0.0184708	0.0229346	0.422241
Compound smoking index	eGFR-ukbb	Weighted median	119	0.0515495	0.0237844	0.0302071	NR	NR	NR	NR	NR	NR
Compound smoking index	eGFR-ukbb	Inverse variance weighted	119	0.073996	0.0301102	0.0139907	522.049	118	3.49394e-52	NR	NR	NR
Compound smoking index	eGFR-ukbb	Simple mode	119	0.0392838	0.0569526	0.491697	NR	NR	NR	NR	NR	NR
Compound smoking index	eGFR-ukbb	Weighted mode	119	0.0324033	0.048275	0.503391	NR	NR	NR	NR	NR	NR
Diastolic blood pressure	eGFR-ukbb	MR Egger	283	0.632285	0.982438	0.520368	2644.59	281	0	-0.0195632	0.0195477	0.317788
Diastolic blood pressure	eGFR-ukbb	Weighted median	283	-0.541152	0.188078	0.00401133	NR	NR	NR	NR	NR	NR
Diastolic blood pressure	eGFR-ukbb	Inverse variance weighted	283	-0.305356	0.295648	0.301681	2654.02	282	0	NR	NR	NR
Diastolic blood pressure	eGFR-ukbb	Simple mode	283	-0.98114	0.82774	0.236887	NR	NR	NR	NR	NR	NR
Diastolic blood pressure	eGFR-ukbb	Weighted mode	283	-1.17956	0.683967	0.0856975	NR	NR	NR	NR	NR	NR
Fasting glucose	eGFR-ukbb	MR Egger	42	0.10693	0.097117	0.277459	631.542	40	1.95955e-107	-0.0646117	0.0354451	0.0758044
Fasting glucose	eGFR-ukbb	Weighted median	42	0.0703975	0.0213535	0.000978042	NR	NR	NR	NR	NR	NR
Fasting glucose	eGFR-ukbb	Inverse variance weighted	42	-0.0414288	0.0544684	0.446894	684.005	41	1.50056e-117	NR	NR	NR
Fasting glucose	eGFR-ukbb	Simple mode	42	0.0235571	0.0380127	0.538872	NR	NR	NR	NR	NR	NR
Fasting glucose	eGFR-ukbb	Weighted mode	42	0.0550983	0.0179072	0.00371863	NR	NR	NR	NR	NR	NR
Fasting insulin	eGFR-ukbb	MR Egger	15	-2.16641	1.13544	0.0787236	408.872	13	2.98633e-79	0.474911	0.250759	0.0807056
Fasting insulin	eGFR-ukbb	Weighted median	15	-0.00584061	0.0616795	0.924559	NR	NR	NR	NR	NR	NR
Fasting insulin	eGFR-ukbb	Inverse variance weighted	15	-0.0475587	0.210938	0.821619	521.684	14	2.33728e-102	NR	NR	NR
Fasting insulin	eGFR-ukbb	Simple mode	15	-0.0431632	0.071414	0.555241	NR	NR	NR	NR	NR	NR
Fasting insulin	eGFR-ukbb	Weighted mode	15	-0.0255709	0.0662635	0.705373	NR	NR	NR	NR	NR	NR
Fasting proinsulin	eGFR-ukbb	MR Egger	10	0.0858819	0.0445676	0.0901363	16.9405	8	0.0307345	-0.0396252	0.0242921	0.141495
Fasting proinsulin	eGFR-ukbb	Weighted median	10	0.0636088	0.0229784	0.00563677	NR	NR	NR	NR	NR	NR
Fasting proinsulin	eGFR-ukbb	Inverse variance weighted	10	0.0258704	0.0273777	0.344688	22.5749	9	0.00722493	NR	NR	NR
Fasting proinsulin	eGFR-ukbb	Simple mode	10	0.0389153	0.0428174	0.38711	NR	NR	NR	NR	NR	NR
Fasting proinsulin	eGFR-ukbb	Weighted mode	10	0.0609452	0.0227018	0.0250169	NR	NR	NR	NR	NR	NR
High density lipoprotein cholesterol	eGFR-ukbb	MR Egger	191	-0.0299828	0.0146742	0.0424175	2411.03	189	0	0.00896934	0.0119292	0.453056
High density lipoprotein cholesterol	eGFR-ukbb	Weighted median	191	-0.00528957	0.00528016	0.316449	NR	NR	NR	NR	NR	NR
High density lipoprotein cholesterol	eGFR-ukbb	Inverse variance weighted	191	-0.0224107	0.0106606	0.0355365	2418.24	190	0	NR	NR	NR
High density lipoprotein cholesterol	eGFR-ukbb	Simple mode	191	-0.0128713	0.0119043	0.280965	NR	NR	NR	NR	NR	NR
High density lipoprotein cholesterol	eGFR-ukbb	Weighted mode	191	-0.0128713	0.00413605	0.00214518	NR	NR	NR	NR	NR	NR
Hemoglobin A1c	eGFR-ukbb	MR Egger	42	-0.047318	0.127571	0.712659	436.995	40	3.24615e-68	0.00979263	0.0311924	0.755196
Hemoglobin A1c	eGFR-ukbb	Weighted median	42	0.00308009	0.0374028	0.934369	NR	NR	NR	NR	NR	NR
Hemoglobin A1c	eGFR-ukbb	Inverse variance weighted	42	-0.0132823	0.0664947	0.841676	438.072	41	6.6267e-68	NR	NR	NR
Hemoglobin A1c	eGFR-ukbb	Simple mode	42	-0.0461312	0.0712077	0.5207	NR	NR	NR	NR	NR	NR
Hemoglobin A1c	eGFR-ukbb	Weighted mode	42	0.00859223	0.0359374	0.812228	NR	NR	NR	NR	NR	NR
Hypertension	eGFR-ukbb	MR Egger	213	0.153545	0.232469	0.509656	2335.44	211	0	-0.0311484	0.0229673	0.176482
Hypertension	eGFR-ukbb	Weighted median	213	-0.0662881	0.0407833	0.104083	NR	NR	NR	NR	NR	NR
Hypertension	eGFR-ukbb	Inverse variance weighted	213	-0.147145	0.0700312	0.0356294	2355.8	212	0	NR	NR	NR
Hypertension	eGFR-ukbb	Simple mode	213	-0.260123	0.113502	0.0228991	NR	NR	NR	NR	NR	NR
Hypertension	eGFR-ukbb	Weighted mode	213	-0.108279	0.083362	0.195387	NR	NR	NR	NR	NR	NR
Insomnia	eGFR-ukbb	MR Egger	54	0.0656327	0.0639732	0.309669	276.767	52	2.10345e-32	-0.0126708	0.0247088	0.610261
Insomnia	eGFR-ukbb	Weighted median	54	0.0374221	0.0198725	0.0596859	NR	NR	NR	NR	NR	NR
Insomnia	eGFR-ukbb	Inverse variance weighted	54	0.0353944	0.0246361	0.150807	278.167	53	2.76329e-32	NR	NR	NR
Insomnia	eGFR-ukbb	Simple mode	54	-0.0491608	0.0442031	0.271089	NR	NR	NR	NR	NR	NR
Insomnia	eGFR-ukbb	Weighted mode	54	0.0598848	0.029258	0.0456521	NR	NR	NR	NR	NR	NR
Low density lipoprotein cholesterol	eGFR-ukbb	MR Egger	143	0.0433804	0.0203656	0.0349012	1554.89	141	1.404e-236	0.0239089	0.0134565	0.0777657
Low density lipoprotein cholesterol	eGFR-ukbb	Weighted median	143	0.0331421	0.00835511	7.28806e-05	NR	NR	NR	NR	NR	NR
Low density lipoprotein cholesterol	eGFR-ukbb	Inverse variance weighted	143	0.0694793	0.014213	1.01644e-06	1589.7	142	6.06014e-243	NR	NR	NR
Low density lipoprotein cholesterol	eGFR-ukbb	Simple mode	143	0.0476798	0.0185055	0.0110007	NR	NR	NR	NR	NR	NR
Low density lipoprotein cholesterol	eGFR-ukbb	Weighted mode	143	0.0419587	0.00690918	1.09034e-08	NR	NR	NR	NR	NR	NR
Nephrolithiasis	eGFR-ukbb	MR Egger	3	0.169319	0.728934	0.8547	70.1699	1	5.44106e-17	-0.560107	1.59287	0.78474
Nephrolithiasis	eGFR-ukbb	Weighted median	3	-0.0303421	0.0135	0.0246044	NR	NR	NR	NR	NR	NR
Nephrolithiasis	eGFR-ukbb	Inverse variance weighted	3	-0.0858155	0.0524469	0.10179	78.8462	2	7.5643e-18	NR	NR	NR
Nephrolithiasis	eGFR-ukbb	Simple mode	3	-0.029544	0.0172819	0.229479	NR	NR	NR	NR	NR	NR
Nephrolithiasis	eGFR-ukbb	Weighted mode	3	-0.0222544	0.0119889	0.204552	NR	NR	NR	NR	NR	NR
Pulse pressure	eGFR-ukbb	MR Egger	214	0.376939	0.505313	0.456524	1232.15	212	2.51149e-143	-0.0175112	0.0178306	0.327176
Pulse pressure	eGFR-ukbb	Weighted median	214	-0.079458	0.114614	0.488141	NR	NR	NR	NR	NR	NR
Pulse pressure	eGFR-ukbb	Inverse variance weighted	214	-0.0968307	0.150392	0.519669	1237.76	213	5.93395e-144	NR	NR	NR
Pulse pressure	eGFR-ukbb	Simple mode	214	-0.638198	0.414921	0.125504	NR	NR	NR	NR	NR	NR
Pulse pressure	eGFR-ukbb	Weighted mode	214	-0.599744	0.363789	0.100703	NR	NR	NR	NR	NR	NR
Sleep duration	eGFR-ukbb	MR Egger	73	0.00235487	0.00237433	0.32466	361.627	71	1.5803e-40	-0.0353259	0.0309817	0.258027
Sleep duration	eGFR-ukbb	Weighted median	73	-0.00158437	0.000474918	0.00084963	NR	NR	NR	NR	NR	NR
Sleep duration	eGFR-ukbb	Inverse variance weighted	73	-0.00025272	0.000639609	0.692757	368.249	72	2.46211e-41	NR	NR	NR
Sleep duration	eGFR-ukbb	Simple mode	73	-0.00172706	0.00103565	0.0997352	NR	NR	NR	NR	NR	NR
Sleep duration	eGFR-ukbb	Weighted mode	73	-0.00163818	0.000734518	0.0288469	NR	NR	NR	NR	NR	NR
Systolic blood pressure	eGFR-ukbb	MR Egger	233	-0.378634	1.53875	0.80585	3252.36	231	0	0.0243672	0.0296677	0.412301
Systolic blood pressure	eGFR-ukbb	Weighted median	233	-0.10279	0.203425	0.613352	NR	NR	NR	NR	NR	NR
Systolic blood pressure	eGFR-ukbb	Inverse variance weighted	233	-0.840516	0.405246	0.0380713	3261.86	232	0	NR	NR	NR
Systolic blood pressure	eGFR-ukbb	Simple mode	233	-0.977745	0.603776	0.106724	NR	NR	NR	NR	NR	NR
Systolic blood pressure	eGFR-ukbb	Weighted mode	233	-0.685971	0.49392	0.166216	NR	NR	NR	NR	NR	NR
Triglyceride	eGFR-ukbb	MR Egger	159	0.0941843	0.0200113	5.49389e-06	2241.53	157	0	-0.0167725	0.0143432	0.244027
Triglyceride	eGFR-ukbb	Weighted median	159	0.053802	0.00652001	1.56e-16	NR	NR	NR	NR	NR	NR
Triglyceride	eGFR-ukbb	Inverse variance weighted	159	0.0773058	0.0138766	2.5336e-08	2261.05	158	0	NR	NR	NR
Triglyceride	eGFR-ukbb	Simple mode	159	0.0357977	0.0138578	0.0106948	NR	NR	NR	NR	NR	NR
Triglyceride	eGFR-ukbb	Weighted mode	159	0.0492954	0.00578085	1.14223e-14	NR	NR	NR	NR	NR	NR
Serum uric acid	eGFR-ukbb	Inverse variance weighted	2	-0.0165886	0.0448321	0.711371	24.6502	1	6.87365e-07	NR	NR	NR
Type 2 diabetes	eGFR-ukbb	Inverse variance weighted	226	0.0158314	0.00790812	0.0452941	2096.66	224	6.21141e-301	0.023304	0.0134206	0.0838628
Type 2 diabetes	eGFR-ukbb	MR Egger	226	-0.00811936	0.0158818	0.60969	2124.88	225	6.27917e-306	NR	NR	NR
Type 2 diabetes	eGFR-ukbb	Weighted median	226	0.00930035	0.00503266	0.0646026	NR	NR	NR	NR	NR	NR
Type 2 diabetes	eGFR-ukbb	Simple mode	226	0.0248071	0.0119248	0.0386312	NR	NR	NR	NR	NR	NR
Type 2 diabetes	eGFR-ukbb	Weighted mode	226	0.00872963	0.0052375	0.0969543	NR	NR	NR	NR	NR	NR
Adiponectin	eGFR-ukbb	Inverse variance weighted	14	0.500481	0.422171	0.235823	128.181	13	4.81224e-21	NR	NR	NR
Adiponectin	eGFR-ukbb	MR Egger	14	-0.150412	0.598426	0.8058	108.503	12	1.18266e-17	0.0604092	0.0409494	0.165904
Adiponectin	eGFR-ukbb	Weighted median	14	0.228101	0.200168	0.254476	NR	NR	NR	NR	NR	NR
Adiponectin	eGFR-ukbb	Simple mode	14	0.261189	0.283384	0.373484	NR	NR	NR	NR	NR	NR
Adiponectin	eGFR-ukbb	Weighted mode	14	0.139093	0.174746	0.440342	NR	NR	NR	NR	NR	NR
Apolipoprotein A-I	eGFR-ukbb	Inverse variance weighted	426	0.0356701	0.0520588	0.493225	4193.17	425	0	NR	NR	NR
Apolipoprotein A-I	eGFR-ukbb	MR Egger	426	-0.0944466	0.0843588	0.263525	4155.66	424	0	0.0163076	0.00833631	0.051096
Apolipoprotein A-I	eGFR-ukbb	Weighted median	426	0.00130737	0.0356725	0.970765	NR	NR	NR	NR	NR	NR
Apolipoprotein A-I	eGFR-ukbb	Simple mode	426	0.0563016	0.0800437	0.482201	NR	NR	NR	NR	NR	NR
Apolipoprotein A-I	eGFR-ukbb	Weighted mode	426	-0.0226199	0.0319472	0.479308	NR	NR	NR	NR	NR	NR
Apolipoprotein B	eGFR-ukbb	Inverse variance weighted	251	0.267996	0.0475156	1.69888e-08	2423.45	250	0	NR	NR	NR
Apolipoprotein B	eGFR-ukbb	MR Egger	251	0.245315	0.0669077	0.000300625	2421.19	249	0	0.00472418	0.0097961	0.630051
Apolipoprotein B	eGFR-ukbb	Weighted median	251	0.160052	0.033129	1.35725e-06	NR	NR	NR	NR	NR	NR
Apolipoprotein B	eGFR-ukbb	Simple mode	251	0.260065	0.0796022	0.00123899	NR	NR	NR	NR	NR	NR
Apolipoprotein B	eGFR-ukbb	Weighted mode	251	0.193435	0.025155	3.38272e-13	NR	NR	NR	NR	NR	NR
C-reactive protein	eGFR-ukbb	Inverse variance weighted	301	-0.264345	0.182565	0.147631	2733.94	300	0	NR	NR	NR
C-reactive protein	eGFR-ukbb	MR Egger	301	-0.31168	0.26147	0.234194	2733.35	299	0	0.00211669	0.00835773	0.80024
C-reactive protein	eGFR-ukbb	Weighted median	301	-0.114346	0.135444	0.398541	NR	NR	NR	NR	NR	NR
C-reactive protein	eGFR-ukbb	Simple mode	301	0.198657	0.4	0.619805	NR	NR	NR	NR	NR	NR
C-reactive protein	eGFR-ukbb	Weighted mode	301	-0.22001	0.148614	0.139814	NR	NR	NR	NR	NR	NR
Coronary artery disease	eGFR-ukbb	Inverse variance weighted	39	-0.000501505	0.265161	0.998491	827.841	38	3.58106e-149	NR	NR	NR
Coronary artery disease	eGFR-ukbb	MR Egger	39	-0.441468	0.618026	0.479512	814.082	37	5.44972e-147	0.0476438	0.060248	0.434104
Coronary artery disease	eGFR-ukbb	Weighted median	39	-0.279057	0.116027	0.0161684	NR	NR	NR	NR	NR	NR
Coronary artery disease	eGFR-ukbb	Simple mode	39	-0.432396	0.219087	0.0557276	NR	NR	NR	NR	NR	NR
Coronary artery disease	eGFR-ukbb	Weighted mode	39	-0.381643	0.0934516	0.000220008	NR	NR	NR	NR	NR	NR
FT4	eGFR-ukbb	Inverse variance weighted	19	0.241246	0.400522	0.546955	128.047	18	1.25023e-18	NR	NR	NR
FT4	eGFR-ukbb	MR Egger	19	-1.34789	1.13282	0.250456	113.206	17	3.00029e-16	0.0874363	0.0585689	0.153795
FT4	eGFR-ukbb	Weighted median	19	0.108722	0.287291	0.705105	NR	NR	NR	NR	NR	NR
FT4	eGFR-ukbb	Simple mode	19	-0.058501	0.656602	0.929989	NR	NR	NR	NR	NR	NR
FT4	eGFR-ukbb	Weighted mode	19	0.424375	0.581114	0.474618	NR	NR	NR	NR	NR	NR
HOMA-B	eGFR-ukbb	Inverse variance weighted	3	-1.1272	0.99598	0.257739	8.14453	2	0.0170388	NR	NR	NR
HOMA-B	eGFR-ukbb	MR Egger	3	3.89361	6.47805	0.655469	5.0313	1	0.0248932	-0.183862	0.233736	0.575674
HOMA-B	eGFR-ukbb	Weighted median	3	-1.05341	0.658194	0.109499	NR	NR	NR	NR	NR	NR
HOMA-B	eGFR-ukbb	Simple mode	3	-2.22958	1.08543	0.176336	NR	NR	NR	NR	NR	NR
HOMA-B	eGFR-ukbb	Weighted mode	3	-1.18518	0.985164	0.352056	NR	NR	NR	NR	NR	NR
Homocyteine	eGFR-ukbb	Inverse variance weighted	17	-0.575375	0.338432	0.0891086	179.092	16	1.28051e-29	NR	NR	NR
Homocyteine	eGFR-ukbb	MR Egger	17	-0.787027	0.793695	0.337121	178.047	15	5.88577e-30	0.0171112	0.0576502	0.770682
Homocyteine	eGFR-ukbb	Weighted median	17	-0.268749	0.15958	0.0921613	NR	NR	NR	NR	NR	NR
Homocyteine	eGFR-ukbb	Simple mode	17	-0.297048	0.328328	0.37903	NR	NR	NR	NR	NR	NR
Homocyteine	eGFR-ukbb	Weighted mode	17	-0.264181	0.162851	0.124291	NR	NR	NR	NR	NR	NR
Hyperthyroidism	eGFR-ukbb	Inverse variance weighted	8	0.106979	0.095043	0.260342	31.2809	7	5.51772e-05	NR	NR	NR
Hyperthyroidism	eGFR-ukbb	MR Egger	8	0.969067	0.383436	0.0448414	16.6746	6	0.0105566	-0.207293	0.0904205	0.0617279
Hyperthyroidism	eGFR-ukbb	Weighted median	8	0.0743066	0.0700967	0.289118	NR	NR	NR	NR	NR	NR
Hyperthyroidism	eGFR-ukbb	Simple mode	8	0.012239	0.115152	0.918338	NR	NR	NR	NR	NR	NR
Hyperthyroidism	eGFR-ukbb	Weighted mode	8	0.0720582	0.0988474	0.489677	NR	NR	NR	NR	NR	NR
Hypothyroidism	eGFR-ukbb	Inverse variance weighted	8	-0.257147	0.12033	0.0325976	33.1521	7	2.48042e-05	NR	NR	NR
Hypothyroidism	eGFR-ukbb	MR Egger	8	-0.528953	0.531998	0.358479	31.6899	6	1.87093e-05	0.0538561	0.10236	0.617659
Hypothyroidism	eGFR-ukbb	Weighted median	8	-0.237362	0.0869429	0.00633171	NR	NR	NR	NR	NR	NR
Hypothyroidism	eGFR-ukbb	Simple mode	8	-0.201544	0.13794	0.187373	NR	NR	NR	NR	NR	NR
Hypothyroidism	eGFR-ukbb	Weighted mode	8	-0.249453	0.121309	0.0787888	NR	NR	NR	NR	NR	NR
IGF1	eGFR-ukbb	Inverse variance weighted	9	-2.25727	0.934758	0.0157433	270.654	8	7.14416e-54	NR	NR	NR
IGF1	eGFR-ukbb	MR Egger	9	-8.3823	3.94842	0.0714098	198.9	7	1.96266e-39	0.383242	0.241167	0.156059
IGF1	eGFR-ukbb	Weighted median	9	-0.431237	0.334142	0.19685	NR	NR	NR	NR	NR	NR
IGF1	eGFR-ukbb	Simple mode	9	-0.0159075	0.31267	0.960671	NR	NR	NR	NR	NR	NR
IGF1	eGFR-ukbb	Weighted mode	9	-0.0159075	0.343818	0.964231	NR	NR	NR	NR	NR	NR
IGFBP3	eGFR-ukbb	Inverse variance weighted	4	-0.405315	0.35303	0.250926	58.0889	3	1.50467e-12	NR	NR	NR
IGFBP3	eGFR-ukbb	MR Egger	4	-0.171011	0.972297	0.876583	56.0765	2	6.65495e-13	-0.0468529	0.174887	0.813873
IGFBP3	eGFR-ukbb	Weighted median	4	-0.197717	0.0922554	0.032101	NR	NR	NR	NR	NR	NR
IGFBP3	eGFR-ukbb	Simple mode	4	-0.126184	0.130656	0.4054	NR	NR	NR	NR	NR	NR
IGFBP3	eGFR-ukbb	Weighted mode	4	-0.191878	0.0950861	0.136928	NR	NR	NR	NR	NR	NR
Leptin	eGFR-ukbb	Wald ratio	1	-2.55819	0.959168	0.00765109	NR	NR	NR	NR	NR	NR
Phosphorus	eGFR-ukbb	Inverse variance weighted	5	-1.30307	0.18724	3.41887e-12	4.42121	4	0.351993	NR	NR	NR
Phosphorus	eGFR-ukbb	MR Egger	5	-0.545924	1.06969	0.644982	3.76906	3	0.287505	-0.0685203	0.0951049	0.523299
Phosphorus	eGFR-ukbb	Weighted median	5	-1.34342	0.2587	2.06957e-07	NR	NR	NR	NR	NR	NR
Phosphorus	eGFR-ukbb	Simple mode	5	-1.33383	0.400257	0.0290396	NR	NR	NR	NR	NR	NR
Phosphorus	eGFR-ukbb	Weighted mode	5	-1.45154	0.403758	0.0228582	NR	NR	NR	NR	NR	NR
Serum Zinc	eGFR-ukbb	Inverse variance weighted	3	0.35344	0.281222	0.208826	26.9832	2	1.38252e-06	NR	NR	NR
Serum Zinc	eGFR-ukbb	MR Egger	3	1.67397	1.58295	0.482214	15.6661	1	7.55676e-05	-0.296751	0.349144	0.551527
Serum Zinc	eGFR-ukbb	Weighted median	3	0.501703	0.11886	2.43249e-05	NR	NR	NR	NR	NR	NR
Serum Zinc	eGFR-ukbb	Simple mode	3	0.585542	0.111565	0.0344386	NR	NR	NR	NR	NR	NR
Serum Zinc	eGFR-ukbb	Weighted mode	3	0.565594	0.122705	0.0439845	NR	NR	NR	NR	NR	NR
SerumIron	eGFR-ukbb	Inverse variance weighted	5	0.460542	0.224829	0.0405198	27.3629	4	1.67876e-05	NR	NR	NR
SerumIron	eGFR-ukbb	MR Egger	5	0.718756	0.441821	0.202256	23.5485	3	3.10334e-05	-0.051148	0.0733723	0.535903
SerumIron	eGFR-ukbb	Weighted median	5	0.342852	0.115138	0.00290374	NR	NR	NR	NR	NR	NR
SerumIron	eGFR-ukbb	Simple mode	5	0.277609	0.181014	0.1999	NR	NR	NR	NR	NR	NR
SerumIron	eGFR-ukbb	Weighted mode	5	0.315725	0.114742	0.0512896	NR	NR	NR	NR	NR	NR
Serum_Mg	eGFR-ukbb	Inverse variance weighted	6	-1.87117	1.56537	0.231948	761.235	5	2.81081e-162	NR	NR	NR
Serum_Mg	eGFR-ukbb	MR Egger	6	3.5072	4.12257	0.442848	512.855	4	1.11061e-109	-0.578138	0.415376	0.236369
Serum_Mg	eGFR-ukbb	Weighted median	6	0.226976	0.185581	0.221308	NR	NR	NR	NR	NR	NR
Serum_Mg	eGFR-ukbb	Simple mode	6	0.25667	0.222682	0.301173	NR	NR	NR	NR	NR	NR
Serum_Mg	eGFR-ukbb	Weighted mode	6	0.131132	0.167499	0.469136	NR	NR	NR	NR	NR	NR
Sodium_excretion	eGFR-ukbb	Inverse variance weighted	50	1.56686	1.84743	0.396366	831.175	49	9.46434e-143	NR	NR	NR
Sodium_excretion	eGFR-ukbb	MR Egger	50	-0.394303	7.39681	0.957708	829.877	48	4.17173e-143	0.0203292	0.074197	0.785268
Sodium_excretion	eGFR-ukbb	Weighted median	50	1.85269	0.944154	0.0497311	NR	NR	NR	NR	NR	NR
Sodium_excretion	eGFR-ukbb	Simple mode	50	5.44939	2.37259	0.025943	NR	NR	NR	NR	NR	NR
Sodium_excretion	eGFR-ukbb	Weighted mode	50	4.77498	1.75437	0.00896613	NR	NR	NR	NR	NR	NR
Thyroid Hormones	eGFR-ukbb	Inverse variance weighted	21	-0.300364	0.228752	0.189164	50.8626	20	0.000166475	NR	NR	NR
Thyroid Hormones	eGFR-ukbb	MR Egger	21	-0.530832	0.793708	0.511668	50.6166	19	0.00010629	0.0116062	0.0381922	0.764515
Thyroid Hormones	eGFR-ukbb	Weighted median	21	-0.239787	0.228725	0.294471	NR	NR	NR	NR	NR	NR
Thyroid Hormones	eGFR-ukbb	Simple mode	21	-0.261211	0.535541	0.631031	NR	NR	NR	NR	NR	NR
Thyroid Hormones	eGFR-ukbb	Weighted mode	21	-0.112877	0.504797	0.82533	NR	NR	NR	NR	NR	NR
Vitamin D measurement	eGFR-ukbb	Inverse variance weighted	6	-0.583512	0.463461	0.208019	104.611	5	5.63187e-21	NR	NR	NR
Vitamin D measurement	eGFR-ukbb	MR Egger	6	0.093242	0.842162	0.917173	84.8444	4	1.63673e-17	-0.10165	0.105299	0.38904
Vitamin D measurement	eGFR-ukbb	Weighted median	6	-0.275981	0.116665	0.0180019	NR	NR	NR	NR	NR	NR
Vitamin D measurement	eGFR-ukbb	Simple mode	6	-0.428717	0.226133	0.11648	NR	NR	NR	NR	NR	NR
Vitamin D measurement	eGFR-ukbb	Weighted mode	6	-0.278117	0.113412	0.0577752	NR	NR	NR	NR	NR	NR
Bone mineral density	eGFR-ukbb	Inverse variance weighted	996	-0.124747	0.088845	0.160288	5145.9	995	0	NR	NR	NR
Bone mineral density	eGFR-ukbb	MR Egger	996	0.211084	0.148289	0.154916	5104.97	994	0	-0.0114572	0.00405836	0.00485115
Bone mineral density	eGFR-ukbb	Weighted median	996	-0.018925	0.0812029	0.815716	NR	NR	NR	NR	NR	NR
Bone mineral density	eGFR-ukbb	Simple mode	996	0.0290582	0.193225	0.880491	NR	NR	NR	NR	NR	NR
Bone mineral density	eGFR-ukbb	Weighted mode	996	0.0290582	0.0881198	0.741652	NR	NR	NR	NR	NR	NR
Lipoprotein A	eGFR-ukbb	Inverse variance weighted	14	-0.54771	0.252836	0.0302908	169.899	13	1.9354e-29	NR	NR	NR
Lipoprotein A	eGFR-ukbb	MR Egger	14	-0.831756	0.36769	0.0430466	155.364	12	4.61366e-27	0.0556118	0.0524862	0.31021
Lipoprotein A	eGFR-ukbb	Weighted median	14	-0.967515	0.103911	1.26626e-20	NR	NR	NR	NR	NR	NR
Lipoprotein A	eGFR-ukbb	Simple mode	14	0.419618	0.896621	0.647535	NR	NR	NR	NR	NR	NR
Lipoprotein A	eGFR-ukbb	Weighted mode	14	-0.946091	0.0988232	2.97606e-07	NR	NR	NR	NR	NR	NR
Beta Carotene	eGFR-ukbb	Inverse variance weighted	2	-0.235652	0.141372	0.095536	0.000875198	1	0.976399	NR	NR	NR
Serum_B6	eGFR-ukbb	Wald ratio	1	-0.690574	0.145824	2.1835e-06	NR	NR	NR	NR	NR	NR
SerumRetinol	eGFR-ukbb	Inverse variance weighted	2	1.48885	0.65764	0.023578	0.280625	1	0.596292	NR	NR	NR

## Sheet: TableS8.MR-CKDGen
Table S8A. MR results of 45 risk factors on CKD using data from CKDGen consortium.
Exposure	Outcome	Method	N_SNP	b	Se	P	Q	Q_df	Q_pval	Egger_Intercept	Se_Egger_Int	P_Egger_Int	OR	OR_LCI	OR_UCI
2h glucose	CKD-CKDGen	MR Egger	10	0.39444	0.287059	0.206683	23.8217	8	0.0024549	-0.0339161	0.0232093	0.182065	1.48355	0.845188	2.60407
2h glucose	CKD-CKDGen	Weighted median	10	0.0400614	0.0600441	0.504645	NR	NR	NR	NR	NR	NR	1.04087	0.925311	1.17087
2h glucose	CKD-CKDGen	Inverse variance weighted	10	-0.0118184	0.0758902	0.876246	30.1805	9	0.000408752	NR	NR	NR	0.988251	0.851664	1.14674
2h glucose	CKD-CKDGen	Simple mode	10	0.0430706	0.0886183	0.638565	NR	NR	NR	NR	NR	NR	1.04401	0.87755	1.24205
2h glucose	CKD-CKDGen	Weighted mode	10	0.0754287	0.069857	0.308335	NR	NR	NR	NR	NR	NR	1.07835	0.940361	1.23658
Body mass index	CKD-CKDGen	MR Egger	678	0.144085	0.0755709	0.0569927	1018.4	676	2.67868e-16	0.000812099	0.00124607	0.514799	1.15498	0.995975	1.33938
Body mass index	CKD-CKDGen	Weighted median	678	0.213304	0.0484466	1.06827e-05	NR	NR	NR	NR	NR	NR	1.23776	1.12564	1.36105
Body mass index	CKD-CKDGen	Inverse variance weighted	678	0.189233	0.0301873	3.64207e-10	1019.04	677	2.9573e-16	NR	NR	NR	1.20832	1.1389	1.28197
Body mass index	CKD-CKDGen	Simple mode	678	0.279846	0.143119	0.0509539	NR	NR	NR	NR	NR	NR	1.32293	0.999333	1.7513
Body mass index	CKD-CKDGen	Weighted mode	678	0.222824	0.072112	0.00208377	NR	NR	NR	NR	NR	NR	1.2496	1.0849	1.43931
Chronotype	CKD-CKDGen	MR Egger	325	0.143897	0.0654987	0.0287347	444.114	323	8.58449e-06	-0.0041196	0.00198607	0.0388478	1.15476	1.01564	1.31295
Chronotype	CKD-CKDGen	Weighted median	325	0.0227781	0.0303855	0.453474	NR	NR	NR	NR	NR	NR	1.02304	0.963891	1.08582
Chronotype	CKD-CKDGen	Inverse variance weighted	325	0.0167026	0.0231361	0.470339	450.03	324	4.30187e-06	NR	NR	NR	1.01684	0.971762	1.06401
Chronotype	CKD-CKDGen	Simple mode	325	-0.0306394	0.10485	0.770303	NR	NR	NR	NR	NR	NR	0.969825	0.789666	1.19109
Chronotype	CKD-CKDGen	Weighted mode	325	0.020721	0.0826177	0.802123	NR	NR	NR	NR	NR	NR	1.02094	0.868307	1.2004
Compound smoking index	CKD-CKDGen	MR Egger	119	0.126592	0.273804	0.644692	134.349	117	0.130175	-0.00377105	0.00407984	0.357226	1.13495	0.663608	1.94109
Compound smoking index	CKD-CKDGen	Weighted median	119	-0.130893	0.102785	0.202852	NR	NR	NR	NR	NR	NR	0.877311	0.717235	1.07311
Compound smoking index	CKD-CKDGen	Inverse variance weighted	119	-0.118164	0.0696068	0.0895859	135.33	118	0.131343	NR	NR	NR	0.888551	0.775232	1.01843
Compound smoking index	CKD-CKDGen	Simple mode	119	-0.147024	0.267289	0.583321	NR	NR	NR	NR	NR	NR	0.863273	0.511243	1.4577
Compound smoking index	CKD-CKDGen	Weighted mode	119	-0.159099	0.235278	0.500226	NR	NR	NR	NR	NR	NR	0.852912	0.537813	1.35262
Diastolic blood pressure	CKD-CKDGen	MR Egger	282	0.130799	0.213234	0.540108	634.124	280	1.68436e-29	-0.000719307	0.00338213	0.831732	1.13974	0.750406	1.73107
Diastolic blood pressure	CKD-CKDGen	Weighted median	282	0.109953	0.0698514	0.115464	NR	NR	NR	NR	NR	NR	1.11623	0.973405	1.28
Diastolic blood pressure	CKD-CKDGen	Inverse variance weighted	282	0.0875097	0.0634497	0.167834	634.227	281	2.47186e-29	NR	NR	NR	1.09145	0.963819	1.23599
Diastolic blood pressure	CKD-CKDGen	Simple mode	282	0.258011	0.240672	0.284621	NR	NR	NR	NR	NR	NR	1.29435	0.807585	2.07452
Diastolic blood pressure	CKD-CKDGen	Weighted mode	282	0.240568	0.22006	0.275245	NR	NR	NR	NR	NR	NR	1.27197	0.82634	1.95792
Fasting glucose	CKD-CKDGen	MR Egger	42	0.0378639	0.162508	0.816952	83.2707	40	7.13685e-05	-0.000204159	0.00447246	0.963818	1.03859	0.755292	1.42815
Fasting glucose	CKD-CKDGen	Weighted median	42	-0.0628246	0.102246	0.538919	NR	NR	NR	NR	NR	NR	0.939108	0.768568	1.14749
Fasting glucose	CKD-CKDGen	Inverse variance weighted	42	0.0316282	0.0869477	0.716036	83.2751	41	0.000105608	NR	NR	NR	1.03213	0.870411	1.2239
Fasting glucose	CKD-CKDGen	Simple mode	42	-0.0662849	0.18119	0.716372	NR	NR	NR	NR	NR	NR	0.935864	0.656117	1.33489
Fasting glucose	CKD-CKDGen	Weighted mode	42	0.0124158	0.0940861	0.89566	NR	NR	NR	NR	NR	NR	1.01249	0.841985	1.21753
Fasting insulin	CKD-CKDGen	MR Egger	15	1.35438	1.75464	0.453987	45.6689	13	1.61778e-05	-0.0159051	0.0295528	0.599537	3.87436	0.124342	120.721
Fasting insulin	CKD-CKDGen	Weighted median	15	0.226447	0.251967	0.368804	NR	NR	NR	NR	NR	NR	1.25414	0.76536	2.05505
Fasting insulin	CKD-CKDGen	Inverse variance weighted	15	0.423417	0.286713	0.13973	46.6864	14	2.16429e-05	NR	NR	NR	1.52717	0.870627	2.67882
Fasting insulin	CKD-CKDGen	Simple mode	15	-0.044337	0.432303	0.919767	NR	NR	NR	NR	NR	NR	0.956631	0.409978	2.23218
Fasting insulin	CKD-CKDGen	Weighted mode	15	0.217579	0.429199	0.620086	NR	NR	NR	NR	NR	NR	1.24306	0.535984	2.88293
Fasting proinsulin	CKD-CKDGen	MR Egger	10	-0.301696	0.230907	0.227666	23.399	8	0.00288797	0.0123015	0.00966703	0.238924	0.739563	0.470352	1.16286
Fasting proinsulin	CKD-CKDGen	Weighted median	10	0.00874685	0.122255	0.942963	NR	NR	NR	NR	NR	NR	1.00879	0.793841	1.28193
Fasting proinsulin	CKD-CKDGen	Inverse variance weighted	10	-0.0599538	0.135699	0.658624	28.1353	9	0.000905437	NR	NR	NR	0.941808	0.721859	1.22877
Fasting proinsulin	CKD-CKDGen	Simple mode	10	0.276079	0.226095	0.253081	NR	NR	NR	NR	NR	NR	1.31795	0.846142	2.05284
Fasting proinsulin	CKD-CKDGen	Weighted mode	10	-0.039504	0.167754	0.819101	NR	NR	NR	NR	NR	NR	0.961266	0.691908	1.33548
High density lipoprotein cholesterol	CKD-CKDGen	MR Egger	188	-0.0162373	0.0283023	0.566859	428.097	186	3.92341e-21	-0.00466777	0.0017449	0.00813683	0.983894	0.930801	1.04002
High density lipoprotein cholesterol	CKD-CKDGen	Weighted median	188	-0.0777999	0.0201663	0.000114357	NR	NR	NR	NR	NR	NR	0.92515	0.889295	0.962449
High density lipoprotein cholesterol	CKD-CKDGen	Inverse variance weighted	188	-0.0682942	0.0208863	0.00107623	444.567	187	5.07355e-23	NR	NR	NR	0.933986	0.896523	0.973014
High density lipoprotein cholesterol	CKD-CKDGen	Simple mode	188	-0.0489022	0.0393746	0.215803	NR	NR	NR	NR	NR	NR	0.952274	0.881547	1.02868
High density lipoprotein cholesterol	CKD-CKDGen	Weighted mode	188	-0.0691566	0.0164574	4.09089e-05	NR	NR	NR	NR	NR	NR	0.933181	0.90356	0.963772
Hemoglobin A1c	CKD-CKDGen	MR Egger	42	0.237749	0.264629	0.374336	85.9177	40	3.36679e-05	-0.00259694	0.004863	0.596283	1.26839	0.755086	2.13064
Hemoglobin A1c	CKD-CKDGen	Weighted median	42	-0.00332139	0.151523	0.982512	NR	NR	NR	NR	NR	NR	0.996684	0.740591	1.34133
Hemoglobin A1c	CKD-CKDGen	Inverse variance weighted	42	0.116888	0.135936	0.389858	86.5302	41	4.25798e-05	NR	NR	NR	1.12399	0.861098	1.46715
Hemoglobin A1c	CKD-CKDGen	Simple mode	42	-0.112406	0.2633	0.671676	NR	NR	NR	NR	NR	NR	0.893681	0.533405	1.4973
Hemoglobin A1c	CKD-CKDGen	Weighted mode	42	-0.0492343	0.154256	0.751217	NR	NR	NR	NR	NR	NR	0.951958	0.703578	1.28802
Hypertension	CKD-CKDGen	Inverse variance weighted	215	0.386631	0.0827634	2.98983e-06	893.658	214	8.27114e-84	NR	NR	NR	1.47201	1.25159	1.73126
Hypertension	CKD-CKDGen	MR Egger	215	0.105492	0.232588	0.650607	886.697	213	5.7454e-83	0.00557472	0.00431112	0.197376	1.11126	0.704421	1.75306
Hypertension	CKD-CKDGen	Weighted median	215	0.281594	0.0664891	2.28357e-05	NR	NR	NR	NR	NR	NR	1.32524	1.16332	1.5097
Hypertension	CKD-CKDGen	Simple mode	215	0.368223	0.227332	0.106757	NR	NR	NR	NR	NR	NR	1.44516	0.925568	2.25645
Hypertension	CKD-CKDGen	Weighted mode	215	0.247658	0.169262	0.144888	NR	NR	NR	NR	NR	NR	1.28102	0.919344	1.78499
Insomnia	CKD-CKDGen	MR Egger	54	0.0694934	0.173648	0.690651	85.3023	52	0.00245517	-0.0027679	0.00552045	0.618212	1.04934	0.82886	1.32846
Insomnia	CKD-CKDGen	Weighted median	54	0.089112	0.0712461	0.211021	NR	NR	NR	NR	NR	NR	1.0637	0.965588	1.17178
Insomnia	CKD-CKDGen	Inverse variance weighted	54	-0.0126268	0.0572822	0.825535	85.7147	53	0.00296208	NR	NR	NR	0.991288	0.917085	1.0715
Insomnia	CKD-CKDGen	Simple mode	54	0.197557	0.162431	0.229279	NR	NR	NR	NR	NR	NR	1.14672	0.919689	1.4298
Insomnia	CKD-CKDGen	Weighted mode	54	0.169695	0.125839	0.183228	NR	NR	NR	NR	NR	NR	1.12479	0.948072	1.33445
Low density lipoprotein cholesterol	CKD-CKDGen	MR Egger	140	-0.0613484	0.0441783	0.167175	306.468	138	8.16438e-15	0.00118334	0.00213541	0.580372	0.940496	0.862485	1.02556
Low density lipoprotein cholesterol	CKD-CKDGen	Weighted median	140	-0.0506941	0.0353874	0.151988	NR	NR	NR	NR	NR	NR	0.950569	0.886873	1.01884
Low density lipoprotein cholesterol	CKD-CKDGen	Inverse variance weighted	140	-0.0433098	0.0297937	0.146041	307.149	139	1.01329e-14	NR	NR	NR	0.957615	0.903296	1.0152
Low density lipoprotein cholesterol	CKD-CKDGen	Simple mode	140	-0.0185664	0.0683242	0.786225	NR	NR	NR	NR	NR	NR	0.981605	0.858575	1.12227
Low density lipoprotein cholesterol	CKD-CKDGen	Weighted mode	140	-0.0735001	0.028759	0.0116718	NR	NR	NR	NR	NR	NR	0.929136	0.878212	0.983014
Nephrolithiasis	CKD-CKDGen	MR Egger	3	-0.018552	0.912549	0.987059	5.77286	1	0.0162755	0.0462771	0.152111	0.811984	0.987226	0.285831	3.40976
Nephrolithiasis	CKD-CKDGen	Weighted median	3	0.202518	0.0636806	0.00147163	NR	NR	NR	NR	NR	NR	1.15067	1.05533	1.25463
Nephrolithiasis	CKD-CKDGen	Inverse variance weighted	3	0.25778	0.0650594	7.42543e-05	6.30718	2	0.0426985	NR	NR	NR	1.19559	1.09447	1.30605
Nephrolithiasis	CKD-CKDGen	Simple mode	3	0.186527	0.080842	0.147409	NR	NR	NR	NR	NR	NR	1.13799	1.01965	1.27007
Nephrolithiasis	CKD-CKDGen	Weighted mode	3	0.182585	0.0726145	0.128401	NR	NR	NR	NR	NR	NR	1.13489	1.02829	1.25253
Pulse pressure	CKD-CKDGen	MR Egger	214	0.159814	0.0610324	0.00946886	289.317	212	0.000327609	-0.00459901	0.00303476	0.131149	1.17329	1.04101	1.32239
Pulse pressure	CKD-CKDGen	Weighted median	214	0.0484698	0.0236957	0.0408044	NR	NR	NR	NR	NR	NR	1.04966	1.00203	1.09956
Pulse pressure	CKD-CKDGen	Inverse variance weighted	214	0.0713626	0.0178954	6.66972e-05	292.451	213	0.000245837	NR	NR	NR	1.07397	1.03695	1.11231
Pulse pressure	CKD-CKDGen	Simple mode	214	0.0363659	0.0769241	0.636876	NR	NR	NR	NR	NR	NR	1.03704	0.891896	1.20579
Pulse pressure	CKD-CKDGen	Weighted mode	214	0.00535098	0.0699554	0.9391	NR	NR	NR	NR	NR	NR	1.00537	0.87655	1.15311
Sleep duration	CKD-CKDGen	MR Egger	85	-0.32331	0.321767	0.317915	113.002	83	0.0159413	0.00488909	0.00516558	0.346654	0.723749	0.385207	1.35982
Sleep duration	CKD-CKDGen	Weighted median	85	-0.0820097	0.113054	0.468203	NR	NR	NR	NR	NR	NR	0.921263	0.73816	1.14979
Sleep duration	CKD-CKDGen	Inverse variance weighted	85	-0.0297158	0.085451	0.728026	114.222	84	0.0158079	NR	NR	NR	0.970721	0.821027	1.14771
Sleep duration	CKD-CKDGen	Simple mode	85	-0.154431	0.287263	0.592278	NR	NR	NR	NR	NR	NR	0.856902	0.487986	1.50472
Sleep duration	CKD-CKDGen	Weighted mode	85	-0.205004	0.226482	0.367966	NR	NR	NR	NR	NR	NR	0.814644	0.522616	1.26985
Systolic blood pressure	CKD-CKDGen	MR Egger	233	0.289235	0.143026	0.0443029	487.207	231	2.07546e-20	-0.00638049	0.00404493	0.116071	1.33541	1.00894	1.7675
Systolic blood pressure	CKD-CKDGen	Weighted median	233	0.139268	0.0404736	0.00057964	NR	NR	NR	NR	NR	NR	1.14943	1.06177	1.24433
Systolic blood pressure	CKD-CKDGen	Inverse variance weighted	233	0.0712514	0.0369906	0.054079	492.455	232	7.46101e-21	NR	NR	NR	1.07385	0.998751	1.1546
Systolic blood pressure	CKD-CKDGen	Simple mode	233	0.22964	0.135707	0.0919545	NR	NR	NR	NR	NR	NR	1.25815	0.964307	1.64152
Systolic blood pressure	CKD-CKDGen	Weighted mode	233	0.218339	0.113588	0.0558053	NR	NR	NR	NR	NR	NR	1.24401	0.995716	1.55422
Type 2 diabetes	CKD-CKDGen	Inverse variance weighted	226	0.00554723	0.0150381	0.712218	364.865	225	1.03379e-08	NR	NR	NR	1.00385	0.983555	1.02457
Type 2 diabetes	CKD-CKDGen	MR Egger	226	-0.000786607	0.03081	0.979654	364.775	224	8.18387e-09	0.000464652	0.00197141	0.813885	0.999455	0.958492	1.04217
Type 2 diabetes	CKD-CKDGen	Weighted median	226	-0.00378611	0.02324	0.870586	NR	NR	NR	NR	NR	NR	0.99738	0.966388	1.02937
Type 2 diabetes	CKD-CKDGen	Simple mode	226	-0.00926408	0.0511139	0.856339	NR	NR	NR	NR	NR	NR	0.993601	0.926958	1.06503
Type 2 diabetes	CKD-CKDGen	Weighted mode	226	0.00183746	0.0241483	0.939414	NR	NR	NR	NR	NR	NR	1.00127	0.968965	1.03466
Triglyceride	CKD-CKDGen	MR Egger	159	-0.0404488	0.0388688	0.299639	422.414	157	3.37515e-26	0.00549392	0.00213337	0.0109404	0.960358	0.889913	1.03638
Triglyceride	CKD-CKDGen	Weighted median	159	0.0428446	0.0273278	0.116928	NR	NR	NR	NR	NR	NR	1.04378	0.989339	1.10121
Triglyceride	CKD-CKDGen	Inverse variance weighted	159	0.0314803	0.0275078	0.252452	440.257	158	1.83009e-28	NR	NR	NR	1.03198	0.977815	1.08915
Triglyceride	CKD-CKDGen	Simple mode	159	0.0752778	0.0524635	0.153304	NR	NR	NR	NR	NR	NR	1.07818	0.972825	1.19495
Triglyceride	CKD-CKDGen	Weighted mode	159	0.051523	0.0231074	0.0271758	NR	NR	NR	NR	NR	NR	1.05287	1.00625	1.10165
Serum uric acid	CKD-CKDGen	Inverse variance weighted	2	0.0408963	0.0407677	0.315787	0.769868	1	0.380258	NR	NR	NR	1.04174	0.961743	1.1284
Adiponectin	CKD-CKDGen	Inverse variance weighted	14	-0.082327	0.057452	0.151867	20.8472	13	0.0760057	NR	NR	NR	0.920971	0.82289	1.03074
Adiponectin	CKD-CKDGen	MR Egger	14	-0.00730977	0.0824841	0.930845	18.4658	12	0.102263	-0.00714313	0.00574194	0.237242	0.992717	0.844527	1.16691
Adiponectin	CKD-CKDGen	Weighted median	14	-0.0535874	0.0642209	0.404043	NR	NR	NR	NR	NR	NR	0.947823	0.835721	1.07496
Adiponectin	CKD-CKDGen	Simple mode	14	0.011371	0.103179	0.913929	NR	NR	NR	NR	NR	NR	1.01144	0.826248	1.23813
Adiponectin	CKD-CKDGen	Weighted mode	14	-0.0318848	0.0629428	0.620941	NR	NR	NR	NR	NR	NR	0.968618	0.856199	1.0958
Apolipoprotein A-I	CKD-CKDGen	Inverse variance weighted	393	-0.0178218	0.00877525	0.0422641	846.556	392	1.65071e-35	NR	NR	NR	0.982336	0.965585	0.999378
Apolipoprotein A-I	CKD-CKDGen	MR Egger	393	0.000627636	0.0141363	0.964609	840.615	391	5.57791e-35	-0.00233476	0.0014045	0.0972462	1.00063	0.973284	1.02874
Apolipoprotein A-I	CKD-CKDGen	Weighted median	393	-0.00910275	0.0113291	0.421695	NR	NR	NR	NR	NR	NR	0.990939	0.969177	1.01319
Apolipoprotein A-I	CKD-CKDGen	Simple mode	393	-0.0112306	0.0253426	0.6579	NR	NR	NR	NR	NR	NR	0.988832	0.940915	1.03919
Apolipoprotein A-I	CKD-CKDGen	Weighted mode	393	0.00104433	0.0116005	0.928314	NR	NR	NR	NR	NR	NR	1.00104	0.978541	1.02407
Apolipoprotein B	CKD-CKDGen	Inverse variance weighted	225	-0.00572867	0.0087567	0.51298	487.917	224	1.14018e-21	NR	NR	NR	0.994288	0.977368	1.0115
Apolipoprotein B	CKD-CKDGen	MR Egger	225	0.00257747	0.0128538	0.841255	486.216	223	1.22403e-21	-0.00157671	0.00178542	0.37813	1.00258	0.977638	1.02816
Apolipoprotein B	CKD-CKDGen	Weighted median	225	-0.00623877	0.010939	0.568457	NR	NR	NR	NR	NR	NR	0.993781	0.9727	1.01532
Apolipoprotein B	CKD-CKDGen	Simple mode	225	0.033008	0.0264271	0.212961	NR	NR	NR	NR	NR	NR	1.03356	0.981386	1.0885
Apolipoprotein B	CKD-CKDGen	Weighted mode	225	0.000816484	0.00983455	0.933908	NR	NR	NR	NR	NR	NR	1.00082	0.98171	1.0203
C-reactive protein	CKD-CKDGen	Inverse variance weighted	291	-0.0105239	0.0256133	0.681164	408.26	290	5.5609e-06	NR	NR	NR	0.989531	0.941081	1.04048
C-reactive protein	CKD-CKDGen	MR Egger	291	-0.0672262	0.0364143	0.0658935	401.672	289	1.25515e-05	0.00251957	0.00115729	0.0302797	0.934984	0.870578	1.00415
C-reactive protein	CKD-CKDGen	Weighted median	291	-0.0109253	0.0428167	0.798597	NR	NR	NR	NR	NR	NR	0.989134	0.909513	1.07573
C-reactive protein	CKD-CKDGen	Simple mode	291	0.151076	0.109815	0.169964	NR	NR	NR	NR	NR	NR	1.16309	0.937854	1.44241
C-reactive protein	CKD-CKDGen	Weighted mode	291	-0.0154364	0.0321564	0.63156	NR	NR	NR	NR	NR	NR	0.984682	0.924536	1.04874
Coronary artery disease	CKD-CKDGen	Inverse variance weighted	37	0.0168647	0.0243077	0.487808	107.733	36	4.43694e-09	NR	NR	NR	1.01701	0.96969	1.06663
Coronary artery disease	CKD-CKDGen	MR Egger	37	0.0227201	0.0590992	0.702978	107.696	35	2.51089e-09	-0.000887251	0.00813908	0.913816	1.02298	0.911089	1.14861
Coronary artery disease	CKD-CKDGen	Weighted median	37	0.0260329	0.0266809	0.329208	NR	NR	NR	NR	NR	NR	1.02637	0.97408	1.08148
Coronary artery disease	CKD-CKDGen	Simple mode	37	0.0486924	0.0645582	0.45561	NR	NR	NR	NR	NR	NR	1.0499	0.925111	1.19152
Coronary artery disease	CKD-CKDGen	Weighted mode	37	0.0370337	0.0315844	0.248685	NR	NR	NR	NR	NR	NR	1.03773	0.975435	1.104
FT4	CKD-CKDGen	Inverse variance weighted	19	0.0471097	0.0598849	0.431475	22.4193	18	0.213902	NR	NR	NR	1.04824	0.932147	1.17878
FT4	CKD-CKDGen	MR Egger	19	-0.234148	0.182394	0.216453	19.4071	17	0.305672	0.0150084	0.00923956	0.122693	0.791244	0.553418	1.13127
FT4	CKD-CKDGen	Weighted median	19	0.151426	0.0794246	0.0565805	NR	NR	NR	NR	NR	NR	1.16349	0.995763	1.35947
FT4	CKD-CKDGen	Simple mode	19	0.175684	0.146149	0.244904	NR	NR	NR	NR	NR	NR	1.19206	0.895147	1.58746
FT4	CKD-CKDGen	Weighted mode	19	0.175684	0.144991	0.241299	NR	NR	NR	NR	NR	NR	1.19206	0.89718	1.58386
HOMA-B	CKD-CKDGen	Inverse variance weighted	3	0.306265	0.174573	0.0793673	1.05179	2	0.591025	NR	NR	NR	1.35834	0.964739	1.91253
HOMA-B	CKD-CKDGen	MR Egger	3	0.278717	1.08437	0.839835	1.0511	1	0.305255	0.00101751	0.0395022	0.983605	1.32143	0.157767	11.0682
HOMA-B	CKD-CKDGen	Weighted median	3	0.258983	0.202296	0.200467	NR	NR	NR	NR	NR	NR	1.29561	0.87152	1.92607
HOMA-B	CKD-CKDGen	Simple mode	3	0.243301	0.258962	0.44664	NR	NR	NR	NR	NR	NR	1.27545	0.76777	2.11884
HOMA-B	CKD-CKDGen	Weighted mode	3	0.175503	0.241491	0.542932	NR	NR	NR	NR	NR	NR	1.19185	0.742435	1.91329
Homocyteine	CKD-CKDGen	Inverse variance weighted	17	0.0421642	0.0571343	0.460524	41.0255	16	0.00055049	NR	NR	NR	1.04307	0.932563	1.16666
Homocyteine	CKD-CKDGen	MR Egger	17	0.068108	0.134303	0.619442	40.8995	15	0.000331271	-0.00207155	0.0096368	0.832692	1.07048	0.822732	1.39284
Homocyteine	CKD-CKDGen	Weighted median	17	0.039145	0.0507278	0.440311	NR	NR	NR	NR	NR	NR	1.03992	0.9415	1.14863
Homocyteine	CKD-CKDGen	Simple mode	17	0.00675354	0.083318	0.936402	NR	NR	NR	NR	NR	NR	1.00678	0.855089	1.18537
Homocyteine	CKD-CKDGen	Weighted mode	17	0.0272113	0.0535139	0.618049	NR	NR	NR	NR	NR	NR	1.02758	0.925264	1.14122
Hyperthyroidism	CKD-CKDGen	Inverse variance weighted	8	-0.0131279	0.0109978	0.232601	3.87429	7	0.794138	NR	NR	NR	0.986958	0.965911	1.00846
Hyperthyroidism	CKD-CKDGen	MR Egger	8	-0.0471995	0.0562389	0.433478	3.49265	6	0.744947	0.0117518	0.0190232	0.559433	0.953897	0.854338	1.06506
Hyperthyroidism	CKD-CKDGen	Weighted median	8	-0.0154637	0.0141224	0.273525	NR	NR	NR	NR	NR	NR	0.984655	0.957774	1.01229
Hyperthyroidism	CKD-CKDGen	Simple mode	8	-0.0237423	0.0223671	0.323714	NR	NR	NR	NR	NR	NR	0.976537	0.934651	1.0203
Hyperthyroidism	CKD-CKDGen	Weighted mode	8	-0.0216266	0.0193311	0.300166	NR	NR	NR	NR	NR	NR	0.978606	0.942221	1.0164
Hypothyroidism	CKD-CKDGen	Inverse variance weighted	8	0.0267176	0.0173701	0.124016	12.0376	7	0.09933	NR	NR	NR	1.02708	0.992699	1.06265
Hypothyroidism	CKD-CKDGen	MR Egger	8	-0.0453064	0.0710533	0.547255	10.1842	6	0.117107	0.0205437	0.01966	0.336307	0.955705	0.831461	1.09851
Hypothyroidism	CKD-CKDGen	Weighted median	8	0.013855	0.0180004	0.441475	NR	NR	NR	NR	NR	NR	1.01395	0.978802	1.05036
Hypothyroidism	CKD-CKDGen	Simple mode	8	0.0122134	0.0232069	0.61495	NR	NR	NR	NR	NR	NR	1.01229	0.967275	1.0594
Hypothyroidism	CKD-CKDGen	Weighted mode	8	0.0130123	0.0225034	0.581221	NR	NR	NR	NR	NR	NR	1.0131	0.969384	1.05878
IGF1	CKD-CKDGen	Inverse variance weighted	9	0.130911	0.128184	0.307122	43.0794	8	8.48687e-07	NR	NR	NR	1.13987	0.886629	1.46543
IGF1	CKD-CKDGen	MR Egger	9	1.17229	0.475649	0.0431731	25.0535	7	0.000742407	-0.0653824	0.0291338	0.0597058	3.22937	1.27127	8.20349
IGF1	CKD-CKDGen	Weighted median	9	0.219401	0.0865108	0.0112091	NR	NR	NR	NR	NR	NR	1.24533	1.0511	1.47545
IGF1	CKD-CKDGen	Simple mode	9	0.0609897	0.204491	0.773111	NR	NR	NR	NR	NR	NR	1.06289	0.711904	1.58691
IGF1	CKD-CKDGen	Weighted mode	9	0.217429	0.127081	0.125456	NR	NR	NR	NR	NR	NR	1.24288	0.968845	1.59442
IGFBP3	CKD-CKDGen	Inverse variance weighted	4	-0.0364323	0.0648355	0.574172	15.4168	3	0.00149295	NR	NR	NR	0.964223	0.849158	1.09488
IGFBP3	CKD-CKDGen	MR Egger	4	-0.0246361	0.181375	0.904394	15.3766	2	0.000458148	-0.00231372	0.0319943	0.948931	0.975665	0.683772	1.39216
IGFBP3	CKD-CKDGen	Weighted median	4	-0.0513629	0.0330707	0.120393	NR	NR	NR	NR	NR	NR	0.949934	0.890314	1.01355
IGFBP3	CKD-CKDGen	Simple mode	4	-0.0365727	0.0769991	0.667242	NR	NR	NR	NR	NR	NR	0.964088	0.829037	1.12114
IGFBP3	CKD-CKDGen	Weighted mode	4	-0.0506838	0.0347715	0.241005	NR	NR	NR	NR	NR	NR	0.950579	0.887953	1.01762
Leptin	CKD-CKDGen	Wald ratio	1	0.563758	0.318792	0.0769905	NR	NR	NR	NR	NR	NR	1.75726	0.940754	3.28245
Phosphorus	CKD-CKDGen	Inverse variance weighted	5	0.116006	0.0960537	0.227155	9.80922	4	0.043767	NR	NR	NR	1.123	0.93029	1.35564
Phosphorus	CKD-CKDGen	MR Egger	5	0.345611	0.555865	0.578153	9.26189	3	0.0260041	-0.0209066	0.0496537	0.702065	1.41285	0.475264	4.20009
Phosphorus	CKD-CKDGen	Weighted median	5	0.0580708	0.0820524	0.479114	NR	NR	NR	NR	NR	NR	1.05979	0.902351	1.2447
Phosphorus	CKD-CKDGen	Simple mode	5	0.0495646	0.130338	0.72307	NR	NR	NR	NR	NR	NR	1.05081	0.813916	1.35666
Phosphorus	CKD-CKDGen	Weighted mode	5	0.0374415	0.101164	0.730067	NR	NR	NR	NR	NR	NR	1.03815	0.851428	1.26582
Serum Zinc	CKD-CKDGen	Inverse variance weighted	2	0.0247139	0.0444234	0.577987	1.9737	1	0.160055	NR	NR	NR	1.02502	0.939548	1.11827
SerumIron	CKD-CKDGen	Inverse variance weighted	5	-0.0206038	0.0655262	0.753189	17.368	4	0.00163926	NR	NR	NR	0.979607	0.861539	1.11386
SerumIron	CKD-CKDGen	MR Egger	5	-0.210169	0.0574976	0.0353618	1.85936	3	0.602103	0.0359275	0.00912305	0.0291731	0.810447	0.724072	0.907126
SerumIron	CKD-CKDGen	Weighted median	5	-0.0817085	0.0395259	0.0387143	NR	NR	NR	NR	NR	NR	0.921541	0.852843	0.995771
SerumIron	CKD-CKDGen	Simple mode	5	-0.0672006	0.0426656	0.190364	NR	NR	NR	NR	NR	NR	0.935008	0.859998	1.01656
SerumIron	CKD-CKDGen	Weighted mode	5	-0.0601807	0.0351157	0.161723	NR	NR	NR	NR	NR	NR	0.941594	0.878967	1.00868
Serum_Mg	CKD-CKDGen	Inverse variance weighted	5	0.29155	0.229948	0.204836	103.196	4	2.05211e-21	NR	NR	NR	1.3385	0.85287	2.10065
Serum_Mg	CKD-CKDGen	MR Egger	5	-0.335848	0.64268	0.637407	75.7047	3	2.559e-16	0.0664701	0.0636836	0.373302	0.714732	0.202807	2.51885
Serum_Mg	CKD-CKDGen	Weighted median	5	0.0181035	0.056914	0.750421	NR	NR	NR	NR	NR	NR	1.01827	0.910785	1.13844
Serum_Mg	CKD-CKDGen	Simple mode	5	-0.0791437	0.0740182	0.345191	NR	NR	NR	NR	NR	NR	0.923907	0.79914	1.06815
Serum_Mg	CKD-CKDGen	Weighted mode	5	0.00212545	0.0525257	0.969662	NR	NR	NR	NR	NR	NR	1.00213	0.904091	1.11079
Sodium_excretion	CKD-CKDGen	Inverse variance weighted	50	-0.00169028	0.223395	0.993963	100.323	49	2.16465e-05	NR	NR	NR	0.998311	0.644329	1.54676
Sodium_excretion	CKD-CKDGen	MR Egger	50	0.604121	0.891961	0.50147	99.3045	48	1.94222e-05	-0.00625818	0.00891738	0.486196	1.82964	0.318503	10.5104
Sodium_excretion	CKD-CKDGen	Weighted median	50	0.0623422	0.243769	0.79815	NR	NR	NR	NR	NR	NR	1.06433	0.660046	1.71623
Sodium_excretion	CKD-CKDGen	Simple mode	50	-0.168069	0.676567	0.804852	NR	NR	NR	NR	NR	NR	0.845295	0.224441	3.18357
Sodium_excretion	CKD-CKDGen	Weighted mode	50	-0.188157	0.772456	0.808571	NR	NR	NR	NR	NR	NR	0.828485	0.182287	3.76541
Thyroid Hormones	CKD-CKDGen	Inverse variance weighted	20	0.0227015	0.0551633	0.680682	20.662	19	0.355775	NR	NR	NR	1.02296	0.918128	1.13976
Thyroid Hormones	CKD-CKDGen	MR Egger	20	0.110441	0.199656	0.586962	20.4239	18	0.309467	-0.00433227	0.00945759	0.652381	1.11677	0.755115	1.65164
Thyroid Hormones	CKD-CKDGen	Weighted median	20	-0.0446161	0.0745673	0.549617	NR	NR	NR	NR	NR	NR	0.956365	0.826324	1.10687
Thyroid Hormones	CKD-CKDGen	Simple mode	20	-0.117321	0.135562	0.397591	NR	NR	NR	NR	NR	NR	0.889299	0.681798	1.15995
Thyroid Hormones	CKD-CKDGen	Weighted mode	20	-0.117321	0.128669	0.373296	NR	NR	NR	NR	NR	NR	0.889299	0.691071	1.14439
Vitamin D measurement	CKD-CKDGen	Inverse variance weighted	6	0.0921482	0.0552061	0.0950842	12.0381	5	0.0342697	NR	NR	NR	1.09653	0.984072	1.22183
Vitamin D measurement	CKD-CKDGen	MR Egger	6	0.000842269	0.098505	0.993587	9.21033	4	0.0560519	0.0133006	0.0120021	0.329926	1.00084	0.825119	1.21399
Vitamin D measurement	CKD-CKDGen	Weighted median	6	0.048028	0.0392238	0.220778	NR	NR	NR	NR	NR	NR	1.0492	0.971562	1.13304
Vitamin D measurement	CKD-CKDGen	Simple mode	6	0.0601745	0.0682893	0.418563	NR	NR	NR	NR	NR	NR	1.06202	0.928976	1.21412
Vitamin D measurement	CKD-CKDGen	Weighted mode	6	0.0470271	0.0383011	0.274156	NR	NR	NR	NR	NR	NR	1.04815	0.972347	1.12986
eBMD	CKD-CKDGen	Inverse variance weighted	972	-0.0119896	0.0166695	0.471986	1432.09	971	2.39733e-20	NR	NR	NR	0.988082	0.956321	1.0209
eBMD	CKD-CKDGen	MR Egger	972	-0.0144286	0.0281271	0.608083	1432.07	970	1.97386e-20	8.25378e-05	0.000766454	0.914266	0.985675	0.932806	1.04154
eBMD	CKD-CKDGen	Weighted median	972	-0.0300306	0.0272307	0.270104	NR	NR	NR	NR	NR	NR	0.970416	0.919981	1.02362
eBMD	CKD-CKDGen	Simple mode	972	-0.0686986	0.0661705	0.299433	NR	NR	NR	NR	NR	NR	0.933608	0.820048	1.06289
eBMD	CKD-CKDGen	Weighted mode	972	-0.0356904	0.0314754	0.25711	NR	NR	NR	NR	NR	NR	0.964939	0.907209	1.02634
Lipoprotein A	CKD-CKDGen	Inverse variance weighted	12	0.119785	0.0279174	1.78108e-05	12.9071	11	0.299442	NR	NR	NR	1.12725	1.06723	1.19065
Lipoprotein A	CKD-CKDGen	MR Egger	12	0.126824	0.0418406	0.0126531	12.8363	10	0.23297	-0.00143375	0.00610459	0.819053	1.13522	1.04584	1.23224
Lipoprotein A	CKD-CKDGen	Weighted median	12	0.139016	0.0306907	5.91008e-06	NR	NR	NR	NR	NR	NR	1.14914	1.08206	1.22039
Lipoprotein A	CKD-CKDGen	Simple mode	12	0.149869	0.0682603	0.050477	NR	NR	NR	NR	NR	NR	1.16168	1.01621	1.32798
Lipoprotein A	CKD-CKDGen	Weighted mode	12	0.140951	0.0307634	0.000788049	NR	NR	NR	NR	NR	NR	1.15137	1.084	1.22293
Beta Carotene	CKD-CKDGen	Inverse variance weighted	2	-0.0738854	0.0503604	0.14234	0.21296	1	0.644457	NR	NR	NR	0.928778	0.841481	1.02513
Serum_B6	CKD-CKDGen	Wald ratio	1	0.0451862	0.0500276	0.366406	NR	NR	NR	NR	NR	NR	1.04622	0.948505	1.15401
SerumRetinol	CKD-CKDGen	Inverse variance weighted	2	-0.699436	0.222729	0.00168778	0.0573316	1	0.810764	NR	NR	NR	0.496866	0.321106	0.768829
Table S8B. MR results of 45 risk factors on eGFR using data from CKDGen consortium.
Exposure	Outcome	Method	N_SNP	b	Se	P	Q	Q_df	Q_pval	Egger_Intercept	Se_Egger_Int	P_Egger_Int
2h glucose	eGFR-CKDGen	MR Egger	10	-0.0269712	0.0284441	0.370778	166.07	8	8.58474e-32	0.00237929	0.00229233	0.329652
2h glucose	eGFR-CKDGen	Weighted median	10	-0.00848469	0.00244786	0.000527942	NR	NR	NR	NR	NR	NR
2h glucose	eGFR-CKDGen	Inverse variance weighted	10	0.00162217	0.00711248	0.819589	188.434	9	8.7536e-36	NR	NR	NR
2h glucose	eGFR-CKDGen	Simple mode	10	-0.00905877	0.00321434	0.0201047	NR	NR	NR	NR	NR	NR
2h glucose	eGFR-CKDGen	Weighted mode	10	-0.00905877	0.00271808	0.00876024	NR	NR	NR	NR	NR	NR
Body mass index	eGFR-CKDGen	MR Egger	679	0.000419233	0.00443412	0.924703	2495.24	677	7.06637e-206	-4.32168e-05	7.3105e-05	0.55461
Body mass index	eGFR-CKDGen	Weighted median	679	-0.000146843	0.00195864	0.940237	NR	NR	NR	NR	NR	NR
Body mass index	eGFR-CKDGen	Inverse variance weighted	679	-0.00198412	0.00176926	0.2621	2496.53	678	8.4885e-206	NR	NR	NR
Body mass index	eGFR-CKDGen	Simple mode	679	-0.00126609	0.00686748	0.853786	NR	NR	NR	NR	NR	NR
Body mass index	eGFR-CKDGen	Weighted mode	679	0.000115195	0.00322457	0.971513	NR	NR	NR	NR	NR	NR
Chronotype	eGFR-CKDGen	MR Egger	325	-0.000464478	0.00347643	0.893796	904.326	323	1.64469e-56	1.06446e-05	0.000105503	0.919697
Chronotype	eGFR-CKDGen	Weighted median	325	0.000268339	0.00120925	0.824387	NR	NR	NR	NR	NR	NR
Chronotype	eGFR-CKDGen	Inverse variance weighted	325	-0.000136171	0.00122169	0.91125	904.354	324	2.73356e-56	NR	NR	NR
Chronotype	eGFR-CKDGen	Simple mode	325	0.000906989	0.00357218	0.799731	NR	NR	NR	NR	NR	NR
Chronotype	eGFR-CKDGen	Weighted mode	325	0.00146275	0.00252658	0.563029	NR	NR	NR	NR	NR	NR
Compound smoking index	eGFR-CKDGen	MR Egger	119	0.0197181	0.0170027	0.24853	363.162	117	5.15534e-27	-0.000211471	0.000252798	0.404567
Compound smoking index	eGFR-CKDGen	Weighted median	119	0.00465836	0.00389732	0.231981	NR	NR	NR	NR	NR	NR
Compound smoking index	eGFR-CKDGen	Inverse variance weighted	119	0.00595321	0.00427553	0.163804	365.334	118	4.34749e-27	NR	NR	NR
Compound smoking index	eGFR-CKDGen	Simple mode	119	0.00550136	0.0111454	0.622507	NR	NR	NR	NR	NR	NR
Compound smoking index	eGFR-CKDGen	Weighted mode	119	0.00646807	0.0091066	0.478943	NR	NR	NR	NR	NR	NR
Diastolic blood pressure	eGFR-CKDGen	MR Egger	283	0.0196474	0.134887	0.884296	1652.35	281	1.42073e-192	-0.000127534	0.00020351	0.531384
Diastolic blood pressure	eGFR-CKDGen	Weighted median	283	-0.00659134	0.0313143	0.833285	NR	NR	NR	NR	NR	NR
Diastolic blood pressure	eGFR-CKDGen	Inverse variance weighted	283	-0.0610877	0.0399172	0.125928	1654.66	282	1.32206e-192	NR	NR	NR
Diastolic blood pressure	eGFR-CKDGen	Simple mode	283	0.083291	0.108266	0.442349	NR	NR	NR	NR	NR	NR
Diastolic blood pressure	eGFR-CKDGen	Weighted mode	283	0.083291	0.0961169	0.38692	NR	NR	NR	NR	NR	NR
Fasting glucose	eGFR-CKDGen	MR Egger	42	0.00634483	0.0134538	0.639773	413.743	40	1.29324e-63	-0.000318164	0.000372064	0.397571
Fasting glucose	eGFR-CKDGen	Weighted median	42	0.0026203	0.00419271	0.531993	NR	NR	NR	NR	NR	NR
Fasting glucose	eGFR-CKDGen	Inverse variance weighted	42	-0.00331342	0.00728618	0.649286	421.307	41	1.35847e-64	NR	NR	NR
Fasting glucose	eGFR-CKDGen	Simple mode	42	-0.00547181	0.00856381	0.526412	NR	NR	NR	NR	NR	NR
Fasting glucose	eGFR-CKDGen	Weighted mode	42	0.00285269	0.00324813	0.384924	NR	NR	NR	NR	NR	NR
Fasting insulin	eGFR-CKDGen	MR Egger	15	-0.153622	0.15177	0.329909	256.207	13	3.2855e-47	0.0024782	0.00255838	0.350392
Fasting insulin	eGFR-CKDGen	Weighted median	15	-0.0017874	0.0107465	0.867903	NR	NR	NR	NR	NR	NR
Fasting insulin	eGFR-CKDGen	Inverse variance weighted	15	-0.00875871	0.025804	0.734284	274.699	14	2.18103e-50	NR	NR	NR
Fasting insulin	eGFR-CKDGen	Simple mode	15	-0.00578173	0.0147026	0.700062	NR	NR	NR	NR	NR	NR
Fasting insulin	eGFR-CKDGen	Weighted mode	15	-0.00341509	0.0120801	0.781541	NR	NR	NR	NR	NR	NR
Fasting proinsulin	eGFR-CKDGen	MR Egger	10	0.00756548	0.0104521	0.489795	33.9501	8	4.14814e-05	-0.000143329	0.000436622	0.751137
Fasting proinsulin	eGFR-CKDGen	Weighted median	10	0.00166028	0.00511307	0.745398	NR	NR	NR	NR	NR	NR
Fasting proinsulin	eGFR-CKDGen	Inverse variance weighted	10	0.00473861	0.00562222	0.399321	34.4074	9	7.57637e-05	NR	NR	NR
Fasting proinsulin	eGFR-CKDGen	Simple mode	10	-0.00790641	0.00946275	0.425044	NR	NR	NR	NR	NR	NR
Fasting proinsulin	eGFR-CKDGen	Weighted mode	10	-0.00169476	0.0071281	0.817393	NR	NR	NR	NR	NR	NR
High density lipoprotein cholesterol	eGFR-CKDGen	MR Egger	188	0.000319173	0.00196796	0.871336	1460.14	186	2.12496e-196	8.79012e-05	0.000120946	0.468274
High density lipoprotein cholesterol	eGFR-CKDGen	Weighted median	188	0.00359672	0.000940907	0.000132045	NR	NR	NR	NR	NR	NR
High density lipoprotein cholesterol	eGFR-CKDGen	Inverse variance weighted	188	0.00130345	0.00142604	0.360699	1464.29	187	9.75086e-197	NR	NR	NR
High density lipoprotein cholesterol	eGFR-CKDGen	Simple mode	188	0.000497665	0.00211642	0.814354	NR	NR	NR	NR	NR	NR
High density lipoprotein cholesterol	eGFR-CKDGen	Weighted mode	188	0.0020213	0.000720443	0.00555307	NR	NR	NR	NR	NR	NR
Hemoglobin A1c	eGFR-CKDGen	MR Egger	42	-0.0168236	0.0193129	0.388894	318.972	40	3.60988e-45	0.000156466	0.000352094	0.659157
Hemoglobin A1c	eGFR-CKDGen	Weighted median	42	-0.00680551	0.00605085	0.260708	NR	NR	NR	NR	NR	NR
Hemoglobin A1c	eGFR-CKDGen	Inverse variance weighted	42	-0.00946538	0.0098429	0.336228	320.546	41	5.15283e-45	NR	NR	NR
Hemoglobin A1c	eGFR-CKDGen	Simple mode	42	-0.0198699	0.0110693	0.0800208	NR	NR	NR	NR	NR	NR
Hemoglobin A1c	eGFR-CKDGen	Weighted mode	42	-0.00602722	0.00571574	0.297831	NR	NR	NR	NR	NR	NR
Hypertension	eGFR-CKDGen	MR Egger	212	0.00905267	0.0298788	0.762205	1329.56	210	8.10159e-162	-0.000214684	0.000224918	0.340928
Hypertension	eGFR-CKDGen	Weighted median	212	-0.0136891	0.00668675	0.0406392	NR	NR	NR	NR	NR	NR
Hypertension	eGFR-CKDGen	Inverse variance weighted	212	-0.0181563	0.0089506	0.0425091	1335.33	211	1.79386e-162	NR	NR	NR
Hypertension	eGFR-CKDGen	Simple mode	212	-0.0135912	0.0155868	0.384215	NR	NR	NR	NR	NR	NR
Hypertension	eGFR-CKDGen	Weighted mode	212	-0.0162593	0.0116778	0.165289	NR	NR	NR	NR	NR	NR
Sleep duration	eGFR-CKDGen	MR Egger	85	0.00697034	0.0184245	0.70616	266.544	83	4.08607e-21	-0.000132727	0.000295833	0.65485
Sleep duration	eGFR-CKDGen	Weighted median	85	-0.00275433	0.00459817	0.549169	NR	NR	NR	NR	NR	NR
Sleep duration	eGFR-CKDGen	Inverse variance weighted	85	-0.00100019	0.00486081	0.836973	267.19	84	5.89617e-21	NR	NR	NR
Sleep duration	eGFR-CKDGen	Simple mode	85	-0.00486247	0.00984898	0.622805	NR	NR	NR	NR	NR	NR
Sleep duration	eGFR-CKDGen	Weighted mode	85	-0.00486247	0.0075763	0.52275	NR	NR	NR	NR	NR	NR
Low density lipoprotein cholesterol	eGFR-CKDGen	MR Egger	140	0.00238044	0.00297759	0.425401	1035.22	138	2.65712e-137	6.61954e-05	0.000145931	0.650823
Low density lipoprotein cholesterol	eGFR-CKDGen	Weighted median	140	0.00176312	0.00153695	0.251315	NR	NR	NR	NR	NR	NR
Low density lipoprotein cholesterol	eGFR-CKDGen	Inverse variance weighted	140	0.00336861	0.00202406	0.0960556	1036.76	139	3.73516e-137	NR	NR	NR
Low density lipoprotein cholesterol	eGFR-CKDGen	Simple mode	140	0.000141454	0.00317507	0.964529	NR	NR	NR	NR	NR	NR
Low density lipoprotein cholesterol	eGFR-CKDGen	Weighted mode	140	0.00095318	0.00118171	0.42127	NR	NR	NR	NR	NR	NR
Nephrolithiasis	eGFR-CKDGen	MR Egger	3	0.0473108	0.112231	0.746025	59.4393	1	1.26122e-14	-0.0103007	0.0186716	0.67906
Nephrolithiasis	eGFR-CKDGen	Weighted median	3	-0.00579761	0.00228686	0.0112389	NR	NR	NR	NR	NR	NR
Nephrolithiasis	eGFR-CKDGen	Inverse variance weighted	3	-0.0143181	0.00870915	0.10017	77.5296	2	1.461e-17	NR	NR	NR
Nephrolithiasis	eGFR-CKDGen	Simple mode	3	-0.00946834	0.00643372	0.278957	NR	NR	NR	NR	NR	NR
Nephrolithiasis	eGFR-CKDGen	Weighted mode	3	-0.00298384	0.00216073	0.301361	NR	NR	NR	NR	NR	NR
Pulse pressure	eGFR-CKDGen	MR Egger	214	-0.0203216	0.0668568	0.761458	722.568	212	6.09513e-57	-3.28468e-05	0.000179101	0.854661
Pulse pressure	eGFR-CKDGen	Weighted median	214	-0.0249542	0.0188649	0.185907	NR	NR	NR	NR	NR	NR
Pulse pressure	eGFR-CKDGen	Inverse variance weighted	214	-0.0320453	0.0195366	0.100948	722.682	213	1.08382e-56	NR	NR	NR
Pulse pressure	eGFR-CKDGen	Simple mode	214	-0.0625838	0.0602129	0.299808	NR	NR	NR	NR	NR	NR
Pulse pressure	eGFR-CKDGen	Weighted mode	214	-0.0578904	0.051761	0.264649	NR	NR	NR	NR	NR	NR
Insomnia	eGFR-CKDGen	MR Egger	54	0.00350715	0.00919834	0.704548	175.802	52	2.38217e-15	-3.69742e-05	0.000293482	0.90023
Insomnia	eGFR-CKDGen	Weighted median	54	0.0013444	0.0027014	0.618717	NR	NR	NR	NR	NR	NR
Insomnia	eGFR-CKDGen	Inverse variance weighted	54	0.00241533	0.00305418	0.429044	175.856	53	4.35129e-15	NR	NR	NR
Insomnia	eGFR-CKDGen	Simple mode	54	0.00144501	0.00535358	0.788274	NR	NR	NR	NR	NR	NR
Insomnia	eGFR-CKDGen	Weighted mode	54	0.00220568	0.00393022	0.57702	NR	NR	NR	NR	NR	NR
Systolic blood pressure	eGFR-CKDGen	MR Egger	233	-0.260539	0.206259	0.207803	1985.27	231	4.50898e-276	0.000480795	0.000302345	0.113152
Systolic blood pressure	eGFR-CKDGen	Weighted median	233	-0.01326	0.0317185	0.67591	NR	NR	NR	NR	NR	NR
Systolic blood pressure	eGFR-CKDGen	Inverse variance weighted	233	-0.0560935	0.0540018	0.298929	2007	232	8.82589e-280	NR	NR	NR
Systolic blood pressure	eGFR-CKDGen	Simple mode	233	-0.1208	0.0931533	0.195992	NR	NR	NR	NR	NR	NR
Systolic blood pressure	eGFR-CKDGen	Weighted mode	233	-0.0840787	0.0823221	0.308159	NR	NR	NR	NR	NR	NR
Type 2 diabetes	eGFR-CKDGen	Inverse variance weighted	226	0.00141088	0.0010801	0.191468	1352.11	225	5.5385e-160	NR	NR	NR
Type 2 diabetes	eGFR-CKDGen	MR Egger	226	0.000532835	0.00220302	0.809106	1350.85	224	3.81364e-160	6.45393e-05	0.000141054	0.647719
Type 2 diabetes	eGFR-CKDGen	Weighted median	226	0.000610956	0.00103122	0.553545	NR	NR	NR	NR	NR	NR
Type 2 diabetes	eGFR-CKDGen	Simple mode	226	-0.000965724	0.00217393	0.657304	NR	NR	NR	NR	NR	NR
Type 2 diabetes	eGFR-CKDGen	Weighted mode	226	0.00101696	0.00106525	0.340768	NR	NR	NR	NR	NR	NR
Triglyceride	eGFR-CKDGen	MR Egger	158	0.00545176	0.00280208	0.0534993	1547.36	156	1.98394e-227	-0.00026138	0.00015365	0.0909094
Triglyceride	eGFR-CKDGen	Weighted median	158	-6.55913e-05	0.00126185	0.958544	NR	NR	NR	NR	NR	NR
Triglyceride	eGFR-CKDGen	Inverse variance weighted	158	0.00202387	0.00195881	0.301505	1576.07	157	1.51875e-232	NR	NR	NR
Triglyceride	eGFR-CKDGen	Simple mode	158	-0.00472051	0.00277095	0.090439	NR	NR	NR	NR	NR	NR
Triglyceride	eGFR-CKDGen	Weighted mode	158	-0.000961498	0.00103155	0.352723	NR	NR	NR	NR	NR	NR
Serum uric acid	eGFR-CKDGen	Inverse variance weighted	2	-0.00662454	0.00207443	0.00140592	NR	NR	NR	1.85061	1	0.173712
Adiponectin	eGFR-CKDGen	Inverse variance weighted	14	0.00258489	0.00282888	0.360849	37.8741	13	0.00030181	NR	NR	NR
Adiponectin	eGFR-CKDGen	MR Egger	14	-0.00241903	0.00376489	0.532617	29.5522	12	0.00325976	0.000491813	0.000267543	0.0908924
Adiponectin	eGFR-CKDGen	Weighted median	14	0.000799383	0.00233003	0.731539	NR	NR	NR	NR	NR	NR
Adiponectin	eGFR-CKDGen	Simple mode	14	0.00120206	0.00314519	0.708495	NR	NR	NR	NR	NR	NR
Adiponectin	eGFR-CKDGen	Weighted mode	14	0.000502509	0.00196177	0.801843	NR	NR	NR	NR	NR	NR
Apolipoprotein A-I	eGFR-CKDGen	Inverse variance weighted	395	0.000564743	0.000567225	0.319433	2534.18	394	0	NR	NR	NR
Apolipoprotein A-I	eGFR-CKDGen	MR Egger	395	5.90489e-07	0.000921166	0.999489	2530.29	393	3.43838e-308	7.07953e-05	9.1054e-05	0.437327
Apolipoprotein A-I	eGFR-CKDGen	Weighted median	395	-0.000554259	0.000476665	0.244917	NR	NR	NR	NR	NR	NR
Apolipoprotein A-I	eGFR-CKDGen	Simple mode	395	-0.00195356	0.00122862	0.112627	NR	NR	NR	NR	NR	NR
Apolipoprotein A-I	eGFR-CKDGen	Weighted mode	395	-0.000831794	0.000434631	0.0563707	NR	NR	NR	NR	NR	NR
Apolipoprotein B	eGFR-CKDGen	Inverse variance weighted	225	0.000930755	0.000536981	0.0830405	1297.03	224	2.04784e-150	NR	NR	NR
Apolipoprotein B	eGFR-CKDGen	MR Egger	225	0.000785279	0.000793387	0.323354	1296.67	223	9.84754e-151	2.73713e-05	0.000109694	0.803184
Apolipoprotein B	eGFR-CKDGen	Weighted median	225	0.000100864	0.000452502	0.82361	NR	NR	NR	NR	NR	NR
Apolipoprotein B	eGFR-CKDGen	Simple mode	225	-0.00166834	0.00115053	0.14844	NR	NR	NR	NR	NR	NR
Apolipoprotein B	eGFR-CKDGen	Weighted mode	225	0.000409681	0.00042267	0.333457	NR	NR	NR	NR	NR	NR
C-reactive protein	eGFR-CKDGen	Inverse variance weighted	291	0.000156853	0.00173093	0.927796	1365.86	290	8.24719e-139	NR	NR	NR
C-reactive protein	eGFR-CKDGen	MR Egger	291	0.00110936	0.00246302	0.652755	1364.46	289	6.57992e-139	-4.30098e-05	7.90272e-05	0.586695
C-reactive protein	eGFR-CKDGen	Weighted median	291	-0.00321107	0.00168864	0.0572272	NR	NR	NR	NR	NR	NR
C-reactive protein	eGFR-CKDGen	Simple mode	291	0.00308803	0.00434426	0.477761	NR	NR	NR	NR	NR	NR
C-reactive protein	eGFR-CKDGen	Weighted mode	291	-0.000857491	0.00113459	0.4504	NR	NR	NR	NR	NR	NR
Coronary artery disease	eGFR-CKDGen	Inverse variance weighted	37	-0.00248492	0.0019857	0.210787	249.79	36	8.16387e-34	NR	NR	NR
Coronary artery disease	eGFR-CKDGen	MR Egger	37	-0.0050404	0.00478718	0.299605	247.348	35	8.72009e-34	0.000268979	0.000457603	0.560441
Coronary artery disease	eGFR-CKDGen	Weighted median	37	-0.00414965	0.00149595	0.00553848	NR	NR	NR	NR	NR	NR
Coronary artery disease	eGFR-CKDGen	Simple mode	37	-0.00179211	0.0033986	0.601215	NR	NR	NR	NR	NR	NR
Coronary artery disease	eGFR-CKDGen	Weighted mode	37	-0.00345124	0.00194869	0.0850176	NR	NR	NR	NR	NR	NR
FT4	eGFR-CKDGen	Inverse variance weighted	19	0.00481511	0.00462305	0.297623	98.6217	18	3.95858e-13	NR	NR	NR
FT4	eGFR-CKDGen	MR Egger	19	-0.00404508	0.0144743	0.783259	96.2502	17	4.38364e-13	0.000479117	0.000740299	0.52615
FT4	eGFR-CKDGen	Weighted median	19	0.00587941	0.00455357	0.196647	NR	NR	NR	NR	NR	NR
FT4	eGFR-CKDGen	Simple mode	19	0.0200902	0.0135704	0.156046	NR	NR	NR	NR	NR	NR
FT4	eGFR-CKDGen	Weighted mode	19	0.0200902	0.0107519	0.0780528	NR	NR	NR	NR	NR	NR
HOMA-B	eGFR-CKDGen	Inverse variance weighted	3	-0.013635	0.0099088	0.168807	4.70562	2	0.0951017	NR	NR	NR
HOMA-B	eGFR-CKDGen	MR Egger	3	0.066711	0.0381651	0.330819	0.14295	1	0.705366	-0.00295111	0.00138158	0.278744
HOMA-B	eGFR-CKDGen	Weighted median	3	-0.00897757	0.00742824	0.226827	NR	NR	NR	NR	NR	NR
HOMA-B	eGFR-CKDGen	Simple mode	3	-0.00846365	0.0097814	0.478094	NR	NR	NR	NR	NR	NR
HOMA-B	eGFR-CKDGen	Weighted mode	3	-0.00777529	0.0071493	0.390394	NR	NR	NR	NR	NR	NR
Homocyteine	eGFR-CKDGen	Inverse variance weighted	17	-0.010342	0.00328236	0.0016283	98.1865	16	7.56792e-14	NR	NR	NR
Homocyteine	eGFR-CKDGen	MR Egger	17	-0.013273	0.00771859	0.106062	97.034	15	4.74748e-14	0.000234229	0.00055493	0.678948
Homocyteine	eGFR-CKDGen	Weighted median	17	-0.00783883	0.00203374	0.000116014	NR	NR	NR	NR	NR	NR
Homocyteine	eGFR-CKDGen	Simple mode	17	-0.00608929	0.00389309	0.137349	NR	NR	NR	NR	NR	NR
Homocyteine	eGFR-CKDGen	Weighted mode	17	-0.00759571	0.00224218	0.00375683	NR	NR	NR	NR	NR	NR
Hyperthyroidism	eGFR-CKDGen	Inverse variance weighted	8	0.00229306	0.00109684	0.0365634	25.2233	7	0.000692642	NR	NR	NR
Hyperthyroidism	eGFR-CKDGen	MR Egger	8	0.0104794	0.005054	0.0834836	17.3422	6	0.00810465	-0.00196382	0.00118928	0.149774
Hyperthyroidism	eGFR-CKDGen	Weighted median	8	0.00352675	0.000846557	3.09994e-05	NR	NR	NR	NR	NR	NR
Hyperthyroidism	eGFR-CKDGen	Simple mode	8	0.00358174	0.00133177	0.03111	NR	NR	NR	NR	NR	NR
Hyperthyroidism	eGFR-CKDGen	Weighted mode	8	0.00381488	0.00100434	0.00672889	NR	NR	NR	NR	NR	NR
Hypothyroidism	eGFR-CKDGen	Inverse variance weighted	8	-0.00247525	0.00179442	0.167768	42.5633	7	4.04992e-07	NR	NR	NR
Hypothyroidism	eGFR-CKDGen	MR Egger	8	-0.000120043	0.00796438	0.988463	41.9146	6	1.91157e-07	-0.000462665	0.00151824	0.77086
Hypothyroidism	eGFR-CKDGen	Weighted median	8	-0.00171808	0.00118306	0.146437	NR	NR	NR	NR	NR	NR
Hypothyroidism	eGFR-CKDGen	Simple mode	8	-0.00146078	0.00168348	0.414305	NR	NR	NR	NR	NR	NR
Hypothyroidism	eGFR-CKDGen	Weighted mode	8	-0.00129107	0.00131067	0.357415	NR	NR	NR	NR	NR	NR
IGF1	eGFR-CKDGen	Inverse variance weighted	9	-0.0209745	0.0104654	0.0450525	207.426	8	1.73803e-40	NR	NR	NR
IGF1	eGFR-CKDGen	MR Egger	9	-0.0948768	0.0425888	0.0611747	142.892	7	1.25906e-27	0.00462942	0.00260368	0.118636
IGF1	eGFR-CKDGen	Weighted median	9	-0.00293973	0.00520518	0.572231	NR	NR	NR	NR	NR	NR
IGF1	eGFR-CKDGen	Simple mode	9	0.00609601	0.00372515	0.140383	NR	NR	NR	NR	NR	NR
IGF1	eGFR-CKDGen	Weighted mode	9	0.00537222	0.00433887	0.250757	NR	NR	NR	NR	NR	NR
IGFBP3	eGFR-CKDGen	Inverse variance weighted	4	-0.00220599	0.00462299	0.633235	58.5443	3	1.20279e-12	NR	NR	NR
IGFBP3	eGFR-CKDGen	MR Egger	4	-0.0011804	0.0129286	0.935574	58.3174	2	2.17034e-13	-0.000202755	0.00229884	0.937755
IGFBP3	eGFR-CKDGen	Weighted median	4	0.000145214	0.00119762	0.903491	NR	NR	NR	NR	NR	NR
IGFBP3	eGFR-CKDGen	Simple mode	4	0.00282102	0.00219445	0.288856	NR	NR	NR	NR	NR	NR
IGFBP3	eGFR-CKDGen	Weighted mode	4	0.000297002	0.00126799	0.829881	NR	NR	NR	NR	NR	NR
Leptin	eGFR-CKDGen	Wald ratio	1	-0.0229866	0.0120403	0.0562438	NR	NR	NR	NR	NR	NR
Phosphorus	eGFR-CKDGen	Inverse variance weighted	5	-0.0106574	0.00445783	0.0168158	15.0846	4	0.00452884	NR	NR	NR
Phosphorus	eGFR-CKDGen	MR Egger	5	0.00183259	0.0259918	0.948228	13.9689	3	0.00294778	-0.00113504	0.00231874	0.658041
Phosphorus	eGFR-CKDGen	Weighted median	5	-0.0085229	0.00327328	0.00922022	NR	NR	NR	NR	NR	NR
Phosphorus	eGFR-CKDGen	Simple mode	5	-0.00944709	0.00552677	0.162567	NR	NR	NR	NR	NR	NR
Phosphorus	eGFR-CKDGen	Weighted mode	5	-0.00770173	0.00409089	0.132873	NR	NR	NR	NR	NR	NR
Serum Zinc	eGFR-CKDGen	Inverse variance weighted	2	-0.00032939	0.0066849	0.960701	31.794	1	1.71425e-08	NR	NR	NR
SerumIron	eGFR-CKDGen	Inverse variance weighted	5	0.00421215	0.00335055	0.208698	33.058	4	1.16227e-06	NR	NR	NR
SerumIron	eGFR-CKDGen	MR Egger	5	0.0130141	0.0035451	0.034975	8.38207	3	0.0387415	-0.0016891	0.000568372	0.0589823
SerumIron	eGFR-CKDGen	Weighted median	5	0.00532181	0.00148317	0.000333058	NR	NR	NR	NR	NR	NR
SerumIron	eGFR-CKDGen	Simple mode	5	0.00631476	0.00163356	0.0180602	NR	NR	NR	NR	NR	NR
SerumIron	eGFR-CKDGen	Weighted mode	5	0.00570992	0.00131329	0.0121783	NR	NR	NR	NR	NR	NR
Serum_Mg	eGFR-CKDGen	Inverse variance weighted	5	-0.021058	0.0200673	0.294008	561.547	4	3.2477e-120	NR	NR	NR
Serum_Mg	eGFR-CKDGen	MR Egger	5	0.0411861	0.0528919	0.492943	367.517	3	2.40183e-79	-0.00661089	0.00525295	0.297237
Serum_Mg	eGFR-CKDGen	Weighted median	5	0.00428992	0.00231587	0.063968	NR	NR	NR	NR	NR	NR
Serum_Mg	eGFR-CKDGen	Simple mode	5	0.00331816	0.00270515	0.287234	NR	NR	NR	NR	NR	NR
Serum_Mg	eGFR-CKDGen	Weighted mode	5	0.00432405	0.00199527	0.0961159	NR	NR	NR	NR	NR	NR
Sodium_excretion	eGFR-CKDGen	Inverse variance weighted	50	0.0196993	0.0185896	0.289285	497.626	49	1.53993e-75	NR	NR	NR
Sodium_excretion	eGFR-CKDGen	MR Egger	50	-0.0183033	0.0757702	0.810147	494.864	48	1.66303e-75	0.000391376	0.000756116	0.607105
Sodium_excretion	eGFR-CKDGen	Weighted median	50	0.0231556	0.0115109	0.0442591	NR	NR	NR	NR	NR	NR
Sodium_excretion	eGFR-CKDGen	Simple mode	50	0.0532528	0.0278333	0.0615651	NR	NR	NR	NR	NR	NR
Sodium_excretion	eGFR-CKDGen	Weighted mode	50	0.0567105	0.0221043	0.0134109	NR	NR	NR	NR	NR	NR
Thyroid Hormones	eGFR-CKDGen	Inverse variance weighted	20	-0.00623549	0.00297233	0.0359185	43.2561	19	0.00119574	NR	NR	NR
Thyroid Hormones	eGFR-CKDGen	MR Egger	20	-0.00721576	0.0103717	0.495493	43.2326	18	0.000741827	4.90292e-05	0.000495769	0.922314
Thyroid Hormones	eGFR-CKDGen	Weighted median	20	-0.00784867	0.00277052	0.00461251	NR	NR	NR	NR	NR	NR
Thyroid Hormones	eGFR-CKDGen	Simple mode	20	-0.00917217	0.00486081	0.0745409	NR	NR	NR	NR	NR	NR
Thyroid Hormones	eGFR-CKDGen	Weighted mode	20	-0.0093287	0.00447015	0.05061	NR	NR	NR	NR	NR	NR
Vitamin D measurement	eGFR-CKDGen	Inverse variance weighted	6	-0.00639505	0.00652592	0.327113	124.969	5	2.77781e-25	NR	NR	NR
Vitamin D measurement	eGFR-CKDGen	MR Egger	6	0.000180874	0.0126734	0.989297	113.974	4	1.03307e-23	-0.000969403	0.00156057	0.568125
Vitamin D measurement	eGFR-CKDGen	Weighted median	6	-0.00324368	0.00151643	0.0324338	NR	NR	NR	NR	NR	NR
Vitamin D measurement	eGFR-CKDGen	Simple mode	6	-0.00196113	0.0025899	0.483053	NR	NR	NR	NR	NR	NR
Vitamin D measurement	eGFR-CKDGen	Weighted mode	6	-0.0031642	0.00162045	0.108299	NR	NR	NR	NR	NR	NR
eBMD	eGFR-CKDGen	Inverse variance weighted	973	-0.000694523	0.000967211	0.472716	3470.18	972	9.53995e-277	NR	NR	NR
eBMD	eGFR-CKDGen	MR Egger	973	0.00176933	0.00162848	0.277531	3457.6	971	4.67957e-275	-8.3388e-05	4.43722e-05	0.060505
eBMD	eGFR-CKDGen	Weighted median	973	0.000369766	0.00113936	0.745531	NR	NR	NR	NR	NR	NR
eBMD	eGFR-CKDGen	Simple mode	973	8.24456e-05	0.00306636	0.978555	NR	NR	NR	NR	NR	NR
eBMD	eGFR-CKDGen	Weighted mode	973	0.00117693	0.00124195	0.343547	NR	NR	NR	NR	NR	NR
Lipoprotein A	eGFR-CKDGen	Inverse variance weighted	12	-0.0103324	0.00219259	2.4477e-06	57.295	11	2.93585e-08	NR	NR	NR
Lipoprotein A	eGFR-CKDGen	MR Egger	12	-0.0128704	0.00311873	0.00205459	50.7997	10	1.90147e-07	0.00051977	0.000459666	0.284548
Lipoprotein A	eGFR-CKDGen	Weighted median	12	-0.0137409	0.00145414	3.40398e-21	NR	NR	NR	NR	NR	NR
Lipoprotein A	eGFR-CKDGen	Simple mode	12	0.00108651	0.00400054	0.790967	NR	NR	NR	NR	NR	NR
Lipoprotein A	eGFR-CKDGen	Weighted mode	12	-0.0138737	0.00125889	2.77681e-07	NR	NR	NR	NR	NR	NR
Beta Carotene	eGFR-CKDGen	Inverse variance weighted	2	-0.000195078	0.0018718	0.916995	0.364486	1	0.546025	NR	NR	NR
Serum_B6	eGFR-CKDGen	Wald ratio	1	-0.00447559	0.00189244	0.018031	NR	NR	NR	NR	NR	NR
SerumRetinol	eGFR-CKDGen	Inverse variance weighted	2	0.0393582	0.00846203	3.30089e-06	0.809959	1	0.368132	NR	NR	NR

## Sheet: TableS9.MR-HUNT
Table S9A. MR results of 45 risk factors on CKD using data from the HUNT study.
Exposure	Outcome	Method	N_SNP	b	Se	P	Q	Q_df	Q_pval	Egger_Intercept	Se_Egger_Int	P_Egger_Int	OR	OR_LCI	OR_UCI
Body mass index	CKD-HUNT	Inverse variance weighted	694	0.351	0.075	2.54e-06	828.946	693	0.000275611	NR	NR	NR	1.42049	1.2263	1.64543
Body mass index	CKD-HUNT	Weighted median	694	0.483	0.121	6.56e-05	NR	NR	NR	NR	NR	NR	1.62093	1.27869	2.05476
Body mass index	CKD-HUNT	MR Egger	694	0.824	0.185	1.021e-05	819.765	692	0.000555426	-0.00851052	0.00305698	0.00551666	2.2796	1.58629	3.27592
High density lipoprotein cholesterol	CKD-HUNT	Inverse variance weighted	193	-0.131	0.049	0.0079	335.824	192	6.31562e-10	NR	NR	NR	0.877218	0.796889	0.965644
High density lipoprotein cholesterol	CKD-HUNT	Weighted median	193	-0.3	0.063	1.1e-06	NR	NR	NR	NR	NR	NR	0.740818	0.654764	0.838182
High density lipoprotein cholesterol	CKD-HUNT	MR Egger	193	-0.14	0.068	0.047	335.807	191	4.74417e-10	0.000424683	0.00425542	0.920609	0.869358	0.76088	0.993303
Systolic blood pressure	CKD-HUNT	Inverse variance weighted	237	0.029	0.01	0.005	269.157	236	0.0680621	NR	NR	NR	1.02942	1.00944	1.0498
Systolic blood pressure	CKD-HUNT	Weighted median	237	0.0093	0.014	0.52	NR	NR	NR	NR	NR	NR	1.00934	0.982024	1.03742
Systolic blood pressure	CKD-HUNT	MR Egger	237	0.092	0.039	0.019	265.969	235	0.0806669	-0.0135805	0.00809196	0.0946242	1.09636	1.01568	1.18346
Diastolic blood pressure	CKD-HUNT	Inverse variance weighted	290	0.028	0.015	0.08	334.825	289	0.0328026	NR	NR	NR	1.0284	0.998601	1.05908
Diastolic blood pressure	CKD-HUNT	Weighted median	290	0.032	0.022	0.16	NR	NR	NR	NR	NR	NR	1.03252	0.988942	1.07801
Diastolic blood pressure	CKD-HUNT	MR Egger	290	-0.05	0.05	0.32	331.834	288	0.0384759	0.0102882	0.00638563	0.108242	0.951229	0.862431	1.04917
Hypertension	CKD-HUNT	Inverse variance weighted	224	0.568958	0.143917	7.7056e-05	279.735	223	0.00589447	NR	NR	NR	1.76643	1.33227	2.34207
Hypertension	CKD-HUNT	MR Egger	224	-0.105517	0.402281	0.793336	275.737	222	0.00818769	0.0134428	0.00749251	0.0741483	0.899859	0.409021	1.97972
Hypertension	CKD-HUNT	Weighted median	224	0.325325	0.198281	0.100855	NR	NR	NR	NR	NR	NR	1.38448	0.938655	2.04205
Hypertension	CKD-HUNT	Simple mode	224	0.334507	0.607061	0.582166	NR	NR	NR	NR	NR	NR	1.39725	0.425142	4.59214
Hypertension	CKD-HUNT	Weighted mode	224	0.182862	0.460458	0.69165	NR	NR	NR	NR	NR	NR	1.20065	0.48693	2.96051
Type 2 diabetes	CKD-HUNT	Inverse variance weighted	225	0.0979465	0.0342396	0.00422814	256.94	224	0.0646256	NR	NR	NR	1.07023	1.0216	1.12118
Type 2 diabetes	CKD-HUNT	MR Egger	225	0.189415	0.069095	0.00661451	254.296	223	0.0736706	-0.00675777	0.00443814	0.129261	1.14027	1.03812	1.25247
Type 2 diabetes	CKD-HUNT	Weighted median	225	0.173262	0.0558254	0.00191159	NR	NR	NR	NR	NR	NR	1.12758	1.04524	1.2164
Hemoglobin A1c	CKD-HUNT	Inverse variance weighted	42	0.45	0.289	0.12	53.7999	41	0.0868432	NR	NR	NR	1.56831	0.890084	2.76334
Hemoglobin A1c	CKD-HUNT	Weighted median	42	0.697	0.395	0.078	NR	NR	NR	NR	NR	NR	2.00772	0.925705	4.35446
Hemoglobin A1c	CKD-HUNT	MR Egger	42	0.238	0.555	0.67	53.5305	40	0.0746148	0.00461176	0.0102801	0.656135	1.26871	0.4275	3.7652
Fasting glucose	CKD-HUNT	Inverse variance weighted	43	-0.0344529	0.176005	0.844806	46.928	42	0.277551	NR	NR	NR	0.966134	0.684257	1.36413
Fasting glucose	CKD-HUNT	Weighted median	43	-0.161768	0.237267	0.495367	NR	NR	NR	NR	NR	NR	0.850638	0.534292	1.35429
Fasting glucose	CKD-HUNT	MR Egger	43	-0.188472	0.326136	0.566496	46.5682	41	0.253988	0.0050054	0.00889265	0.576589	0.828224	0.437054	1.5695
Fasting insulin	CKD-HUNT	Inverse variance weighted	15	0.138048	0.727919	0.849585	40.8146	14	0.00019022	NR	NR	NR	1.14803	0.275636	4.78157
Fasting insulin	CKD-HUNT	Weighted median	15	-0.737365	0.683289	0.280525	NR	NR	NR	NR	NR	NR	0.478373	0.125354	1.82555
Fasting insulin	CKD-HUNT	MR Egger	15	1.78975	4.16929	0.674755	40.3116	13	0.000123141	-0.0284259	0.0705807	0.693682	5.98798	0.00169164	21196
2hr Glucose	CKD-HUNT	Inverse variance weighted	10	0.149887	0.113378	0.186163	6.00523	9	0.739395	NR	NR	NR	1.1617	0.930221	1.45079
2hr Glucose	CKD-HUNT	Weighted median	10	0.0481929	0.151665	0.750668	NR	NR	NR	NR	NR	NR	1.04937	0.779525	1.41263
2hr Glucose	CKD-HUNT	MR Egger	10	0.67607	0.45224	0.173291	4.5607	8	0.80333	-0.0442061	0.0367806	0.263775	1.96613	0.810325	4.77054
Fasting proinsulin	CKD-HUNT	Inverse variance weighted	10	0.342015	0.22461	0.127833	10.1152	9	0.341236	NR	NR	NR	1.40778	0.906448	2.18639
Fasting proinsulin	CKD-HUNT	Weighted median	10	0.183392	0.274215	0.503631	NR	NR	NR	NR	NR	NR	1.20128	0.701826	2.05619
Fasting proinsulin	CKD-HUNT	MR Egger	10	-0.0730352	0.380805	0.852684	8.29976	8	0.40475	0.0210952	0.0159469	0.222448	0.929568	0.44069	1.96078
Nephrolithiasis	CKD-HUNT	Inverse variance weighted	3	0.381524	0.127358	0.00273829	3.08135	2	0.214236	NR	NR	NR	1.30264	1.09572	1.54865
Nephrolithiasis	CKD-HUNT	Weighted median	3	0.365281	0.140596	0.00937444	NR	NR	NR	NR	NR	NR	1.28806	1.06414	1.5591
Nephrolithiasis	CKD-HUNT	MR Egger	3	0.568876	1.65022	0.788661	2.30869	1	0.128652	-0.158252	0.273551	0.666112	1.48324	0.157674	13.9529
Chronotype	CKD-HUNT	MR Egger	341	-0.00613084	0.168982	0.97108	428.61	339	0.000680273	0.000553672	0.00509616	0.913548	0.993888	0.713669	1.38413
Chronotype	CKD-HUNT	Weighted median	341	-0.0251424	0.0814311	0.757507	NR	NR	NR	NR	NR	NR	0.975171	0.831314	1.14392
Chronotype	CKD-HUNT	Inverse variance weighted	341	0.011098	0.0582898	0.849001	428.625	340	0.000771513	NR	NR	NR	1.01116	0.901992	1.13354
Insomnia	CKD-HUNT	MR Egger	57	-0.343533	0.405983	0.401121	70.2637	55	0.0805635	0.00816086	0.0129364	0.530756	0.788149	0.454069	1.36803
Insomnia	CKD-HUNT	Weighted median	57	-0.0415703	0.176603	0.813908	NR	NR	NR	NR	NR	NR	0.971603	0.764384	1.235
Insomnia	CKD-HUNT	Inverse variance weighted	57	-0.101851	0.133624	0.445927	70.7721	56	0.0883694	NR	NR	NR	0.931851	0.777182	1.1173
Low density lipoprotein	CKD-HUNT	MR Egger	143	0.132375	0.0924999	0.154618	201.048	141	0.00067658	-0.00667625	0.00462388	0.150996	1.14154	0.952253	1.36845
Low density lipoprotein	CKD-HUNT	Weighted median	143	0.116301	0.0830228	0.161263	NR	NR	NR	NR	NR	NR	1.12333	0.954638	1.32184
Low density lipoprotein	CKD-HUNT	Inverse variance weighted	143	0.0349876	0.0635406	0.581885	204.021	142	0.000504467	NR	NR	NR	1.03561	0.914341	1.17296
Pulse pressure	CKD-HUNT	MR Egger	226	-0.176453	0.433125	0.580289	253.321	224	0.0868729	0.00844547	0.00721884	0.243276	0.838238	0.358661	1.95907
Pulse pressure	CKD-HUNT	Weighted median	226	0.33296	0.0753815	0.0703605	NR	NR	NR	NR	NR	NR	1.39509	1.20347	1.61722
Pulse pressure	CKD-HUNT	Inverse variance weighted	226	0.184569	0.0972155	0.0557091	254.869	225	0.0835992	NR	NR	NR	1.2027	0.994044	1.45515
Sleep duration	CKD-HUNT	MR Egger	91	-0.140385	0.81025	0.862839	107.14	89	0.0924046	-0.000688417	0.0129279	0.957652	0.869023	0.177555	4.25334
Sleep duration	CKD-HUNT	Weighted median	91	0.0610922	0.30645	0.841985	NR	NR	NR	NR	NR	NR	1.063	0.583011	1.93815
Sleep duration	CKD-HUNT	Inverse variance weighted	91	-0.182008	0.212242	0.391141	107.143	90	0.104995	NR	NR	NR	0.833595	0.549909	1.26363
Compound smoking index	CKD-HUNT	MR Egger	124	0.264165	0.780616	0.735639	152.74	122	0.0310758	-0.0030871	0.0115538	0.789772	1.30234	0.282002	6.01449
Compound smoking index	CKD-HUNT	Weighted median	124	-0.219767	0.260545	0.398956	NR	NR	NR	NR	NR	NR	0.802706	0.481699	1.33763
Compound smoking index	CKD-HUNT	Inverse variance weighted	124	0.0621922	0.194115	0.748674	152.829	123	0.0352667	NR	NR	NR	1.06417	0.727404	1.55684
Serum uric acid	CKD-HUNT	Inverse variance weighted	2	0.100688	0.22254	0.650946	3.76567	1	0.0523149	NR	NR	NR	1.10593	0.714987	1.71064
[truncated: 319 more rows]

## Sheet: TableS10.MR-BBJ
Table S10A. MR results of 17 risk factors on CKD using data from Biobank Japan.
[truncated: 145 more rows]

[truncated: 17 more sheets: TableS11.MR-JKB-ToMMo, TableS12.MR-CKB, TableS13.Validation-MR-evidence, TableS14.Bidirectional-results, TableS15.MVMR-results, TableS16.BP-HDL-sensitivity-MR, TableS17.compare-HYP-ins-EU-EA, TableS18.No-hetero-MR-results, TableS19.Diabetic-results, TableS20.CETP-results, TableS21.LPA-size-results, TableS22.Non-linear-trend-test, TableS23.86-RAs, TableS24.RAs-genetic-mapping, TableS25.MVMR-ins-Euro, TableS26.Bidirectional-ins, TableS27.non-Linear MR-weight]
